# Supplementary material for: Structure-based drug design with equivariant diffusion models
Source: Nat Comput Sci. 2024 Dec 9;4(12):899–909. doi: 10.1038/s43588-024-00737-x (PMC11659159; doi:10.1038/s43588-024-00737-x)
Supplement: Supplementary file 3 — Source data for Fig. 2a,b,d,e. [file 43588_2024_737_MOESM3_ESM.zip]

Archive with 2 entries (2 files):
- figure_2AB.csv
- figure_2DE.csv
