# Supplementary material for: Structure-based drug design with equivariant diffusion models
Source: Nat Comput Sci. 2024 Dec 9;4(12):899–909. doi: 10.1038/s43588-024-00737-x (PMC11659159; doi:10.1038/s43588-024-00737-x)
Supplement: Supplementary file 3 — Source data for Fig. 2a,b,d,e. [file 43588_2024_737_MOESM3_ESM.zip › figure_2AB.csv]

model	3-rings	4-rings	5-rings	6-rings	7-rings	>7-rings	tanimoto_similarity_to_reference	affinity_diff
Reference	0.0	0.0	0.0	0.0	0.0	0.0	1.0	0.0
Reference	0.0	0.0	2.0	1.0	0.0	0.0	1.0	0.0
Reference	0.0	0.0	2.0	1.0	0.0	0.0	1.0	0.0
Reference	0.0	0.0	2.0	1.0	0.0	0.0	1.0	0.0
Reference	0.0	0.0	1.0	1.0	0.0	0.0	1.0	0.0
Reference	0.0	0.0	0.0	3.0	0.0	0.0	1.0	0.0
Reference	0.0	0.0	0.0	3.0	0.0	0.0	1.0	0.0
Reference	0.0	0.0	2.0	1.0	0.0	0.0	1.0	0.0
Reference	0.0	0.0	0.0	2.0	0.0	0.0	1.0	0.0
Reference	0.0	0.0	1.0	1.0	0.0	0.0	1.0	0.0
Reference	0.0	0.0	0.0	1.0	0.0	0.0	1.0	0.0
Reference	0.0	0.0	3.0	1.0	0.0	2.0	1.0	0.0
Reference	0.0	0.0	0.0	0.0	0.0	0.0	1.0	0.0
Reference	0.0	0.0	1.0	0.0	0.0	0.0	1.0	0.0
Reference	0.0	0.0	1.0	1.0	0.0	0.0	1.0	0.0
Reference	0.0	0.0	1.0	1.0	0.0	0.0	1.0	0.0
Reference	0.0	0.0	2.0	1.0	0.0	0.0	1.0	0.0
Reference	0.0	0.0	0.0	0.0	0.0	0.0	1.0	0.0
Reference	0.0	0.0	2.0	6.0	0.0	0.0	1.0	0.0
Reference	0.0	0.0	1.0	3.0	0.0	0.0	1.0	0.0
Reference	0.0	0.0	0.0	3.0	0.0	0.0	1.0	0.0
Reference	0.0	0.0	2.0	1.0	0.0	0.0	1.0	0.0
Reference	0.0	0.0	1.0	1.0	0.0	1.0	1.0	0.0
Reference	0.0	0.0	1.0	3.0	0.0	0.0	1.0	0.0
Reference	0.0	0.0	0.0	2.0	0.0	0.0	1.0	0.0
Reference	0.0	0.0	1.0	1.0	0.0	0.0	1.0	0.0
Reference	0.0	0.0	0.0	2.0	0.0	0.0	1.0	0.0
Reference	0.0	0.0	0.0	0.0	0.0	0.0	1.0	0.0
Reference	0.0	0.0	2.0	3.0	0.0	0.0	1.0	0.0
Reference	0.0	0.0	0.0	2.0	0.0	0.0	1.0	0.0
Reference	1.0	0.0	1.0	1.0	0.0	0.0	1.0	0.0
Reference	0.0	0.0	2.0	1.0	0.0	0.0	1.0	0.0
Reference	0.0	0.0	0.0	1.0	0.0	0.0	1.0	0.0
Reference	0.0	0.0	0.0	1.0	0.0	0.0	1.0	0.0
Reference	0.0	0.0	0.0	0.0	0.0	0.0	1.0	0.0
Reference	0.0	0.0	1.0	3.0	0.0	0.0	1.0	0.0
Reference	0.0	0.0	2.0	1.0	0.0	0.0	1.0	0.0
Reference	0.0	0.0	0.0	6.0	0.0	0.0	1.0	0.0
Reference	0.0	0.0	0.0	3.0	0.0	0.0	1.0	0.0
Reference	0.0	0.0	2.0	1.0	0.0	0.0	1.0	0.0
Reference	0.0	0.0	0.0	2.0	0.0	0.0	1.0	0.0
Reference	0.0	0.0	1.0	2.0	0.0	0.0	1.0	0.0
Reference	0.0	0.0	0.0	1.0	0.0	1.0	1.0	0.0
Reference	0.0	0.0	0.0	1.0	0.0	0.0	1.0	0.0
Reference	0.0	0.0	2.0	6.0	0.0	0.0	1.0	0.0
Reference	0.0	0.0	1.0	2.0	0.0	0.0	1.0	0.0
Reference	0.0	0.0	1.0	2.0	0.0	0.0	1.0	0.0
Reference	0.0	0.0	0.0	4.0	0.0	0.0	1.0	0.0
Reference	0.0	0.0	0.0	0.0	0.0	0.0	1.0	0.0
Reference	1.0	0.0	1.0	2.0	0.0	0.0	1.0	0.0
Reference	0.0	0.0	2.0	1.0	0.0	0.0	1.0	0.0
Reference	0.0	0.0	1.0	2.0	0.0	0.0	1.0	0.0
Reference	0.0	0.0	0.0	1.0	0.0	0.0	1.0	0.0
Reference	0.0	0.0	0.0	1.0	0.0	0.0	1.0	0.0
Reference	0.0	0.0	2.0	1.0	0.0	0.0	1.0	0.0
Reference	0.0	0.0	2.0	1.0	0.0	0.0	1.0	0.0
Reference	1.0	0.0	2.0	3.0	0.0	0.0	1.0	0.0
Reference	0.0	0.0	1.0	2.0	0.0	0.0	1.0	0.0
Reference	0.0	0.0	0.0	2.0	0.0	0.0	1.0	0.0
Reference	0.0	0.0	2.0	2.0	0.0	0.0	1.0	0.0
Reference	0.0	0.0	1.0	3.0	0.0	0.0	1.0	0.0
Reference	0.0	0.0	0.0	4.0	0.0	0.0	1.0	0.0
Reference	0.0	0.0	1.0	1.0	0.0	0.0	1.0	0.0
Reference	0.0	0.0	1.0	1.0	0.0	0.0	1.0	0.0
Reference	0.0	0.0	2.0	1.0	0.0	0.0	1.0	0.0
Reference	0.0	0.0	1.0	1.0	0.0	0.0	1.0	0.0
Reference	0.0	0.0	2.0	1.0	0.0	0.0	1.0	0.0
Reference	0.0	0.0	0.0	1.0	0.0	0.0	1.0	0.0
Reference	1.0	0.0	2.0	1.0	0.0	0.0	1.0	0.0
Reference	0.0	0.0	2.0	1.0	0.0	0.0	1.0	0.0
Reference	0.0	0.0	1.0	2.0	0.0	0.0	1.0	0.0
Reference	0.0	0.0	0.0	0.0	0.0	0.0	1.0	0.0
Reference	0.0	0.0	0.0	0.0	0.0	0.0	1.0	0.0
Reference	0.0	0.0	0.0	3.0	0.0	0.0	1.0	0.0
Reference	0.0	0.0	0.0	1.0	0.0	0.0	1.0	0.0
Reference	0.0	0.0	0.0	4.0	0.0	0.0	1.0	0.0
Reference	0.0	0.0	0.0	4.0	0.0	1.0	1.0	0.0
Reference	0.0	0.0	1.0	3.0	0.0	0.0	1.0	0.0
DiffSBDD-cond	0.0	0.0	0.0	1.0	0.0	0.0	0.12335958005249344	-1.11749
DiffSBDD-cond	0.0	0.0	1.0	2.0	0.0	0.0	0.10780984719864177	-2.5618499999999997
DiffSBDD-cond	0.0	0.0	0.0	1.0	0.0	0.0	0.08027522935779817	-2.0649999999999995
DiffSBDD-cond	1.0	0.0	0.0	0.0	0.0	0.0	0.07969924812030076	-0.51579
DiffSBDD-cond	0.0	0.0	2.0	0.0	0.0	0.0	0.06237816764132553	-0.3787099999999999
DiffSBDD-cond	0.0	0.0	0.0	1.0	0.0	0.0	0.07596253902185224	-0.7072799999999999
DiffSBDD-cond	0.0	0.0	1.0	2.0	0.0	0.0	0.09454265949269793	-2.3510400000000002
DiffSBDD-cond	0.0	0.0	1.0	1.0	0.0	0.0	0.09151973131821999	-1.1177700000000002
DiffSBDD-cond	0.0	0.0	0.0	0.0	0.0	0.0	0.027777777777777776	-0.23182999999999954
DiffSBDD-cond	0.0	0.0	0.0	2.0	0.0	0.0	0.059375	-2.8103700000000007
DiffSBDD-cond	0.0	0.0	0.0	1.0	0.0	0.0	0.11049723756906077	-1.7635300000000003
DiffSBDD-cond	0.0	0.0	2.0	1.0	0.0	1.0	0.0875251509054326	-1.1454399999999998
DiffSBDD-cond	1.0	0.0	0.0	1.0	0.0	0.0	0.08925619834710743	-0.2843599999999995
DiffSBDD-cond	0.0	0.0	1.0	0.0	0.0	1.0	0.06774668630338733	0.9461399999999998
DiffSBDD-cond	0.0	0.0	0.0	1.0	0.0	1.0	0.07973421926910298	-2.20779
DiffSBDD-cond	0.0	0.0	0.0	1.0	0.0	0.0	0.10014306151645208	-1.07137
DiffSBDD-cond	0.0	0.0	2.0	2.0	0.0	0.0	0.11371841155234658	-1.66132
DiffSBDD-cond	0.0	0.0	0.0	0.0	0.0	1.0	0.07618025751072961	-0.6163499999999997
DiffSBDD-cond	0.0	0.0	1.0	1.0	0.0	0.0	0.09841269841269841	-2.808769999999999
DiffSBDD-cond	2.0	1.0	0.0	2.0	0.0	1.0	0.11054172767203514	-2.37326
DiffSBDD-cond	0.0	0.0	0.0	1.0	0.0	0.0	0.045584045584045586	-0.5010399999999997
DiffSBDD-cond	1.0	0.0	1.0	2.0	0.0	0.0	0.10006215040397763	-3.1516800000000007
DiffSBDD-cond	0.0	0.0	0.0	0.0	0.0	1.0	0.05942622950819672	-1.1030800000000003
DiffSBDD-cond	2.0	0.0	2.0	0.0	0.0	0.0	0.09951749095295537	-2.14785
DiffSBDD-cond	0.0	0.0	0.0	0.0	0.0	1.0	0.05555555555555555	-1.8356500000000002
DiffSBDD-cond	0.0	1.0	0.0	0.0	0.0	0.0	0.09394313967861558	-0.7810499999999996
DiffSBDD-cond	0.0	0.0	1.0	0.0	0.0	1.0	0.06049382716049383	-1.3799700000000001
DiffSBDD-cond	0.0	0.0	0.0	1.0	0.0	0.0	0.1248	-2.0552099999999998
DiffSBDD-cond	0.0	0.0	1.0	2.0	0.0	0.0	0.09574468085106383	-2.4580599999999997
DiffSBDD-cond	0.0	0.0	0.0	1.0	0.0	0.0	0.11428571428571428	0.3709800000000003
DiffSBDD-cond	0.0	0.0	0.0	1.0	0.0	0.0	0.0700280112044818	-1.3897599999999999
DiffSBDD-cond	0.0	0.0	0.0	2.0	0.0	0.0	0.10554951033732318	-3.3971199999999993
DiffSBDD-cond	2.0	0.0	1.0	0.0	0.0	0.0	0.096579476861167	-0.53024
DiffSBDD-cond	0.0	0.0	1.0	0.0	0.0	1.0	0.07094594594594594	-2.6550200000000004
DiffSBDD-cond	1.0	0.0	2.0	0.0	0.0	0.0	0.08667621776504297	-1.9958299999999998
DiffSBDD-cond	0.0	0.0	1.0	1.0	0.0	0.0	0.09147609147609148	2.20297
DiffSBDD-cond	1.0	0.0	1.0	1.0	0.0	0.0	0.09940017137960583	-1.6075099999999996
DiffSBDD-cond	1.0	0.0	0.0	1.0	0.0	0.0	0.11297709923664122	-1.2275599999999995
DiffSBDD-cond	0.0	0.0	1.0	1.0	0.0	0.0	0.125	-0.05494999999999983
DiffSBDD-cond	0.0	0.0	1.0	0.0	0.0	0.0	0.04589371980676329	0.98611
DiffSBDD-cond	2.0	0.0	2.0	0.0	0.0	0.0	0.0883248730964467	-0.7196699999999998
DiffSBDD-cond	0.0	0.0	2.0	0.0	0.0	0.0	0.0755082284607938	-1.72954
DiffSBDD-cond	0.0	0.0	0.0	1.0	0.0	1.0	0.10704225352112676	-2.9036100000000005
DiffSBDD-cond	0.0	0.0	2.0	0.0	0.0	0.0	0.08700322234156821	0.14522000000000013
DiffSBDD-cond	0.0	0.0	0.0	1.0	0.0	1.0	0.08131241084165478	-1.7780399999999998
DiffSBDD-cond	0.0	0.0	0.0	2.0	0.0	0.0	0.10139860139860139	-0.8416999999999994
DiffSBDD-cond	0.0	0.0	2.0	2.0	0.0	0.0	0.08225966303270565	0.4256500000000001
DiffSBDD-cond	0.0	0.0	1.0	3.0	0.0	0.0	0.10273327049952875	-3.362
DiffSBDD-cond	0.0	0.0	0.0	1.0	0.0	1.0	0.08111533586818757	-2.4308199999999998
DiffSBDD-cond	0.0	0.0	0.0	2.0	0.0	0.0	0.1079913606911447	-3.0692000000000004
DiffSBDD-cond	1.0	0.0	0.0	1.0	0.0	0.0	0.07468879668049792	-2.6382399999999997
DiffSBDD-cond	1.0	0.0	0.0	0.0	0.0	1.0	0.07486033519553073	-1.2828099999999996
DiffSBDD-cond	0.0	0.0	0.0	2.0	0.0	0.0	0.11444652908067542	-2.7696900000000007
DiffSBDD-cond	1.0	1.0	1.0	0.0	0.0	1.0	0.05387931034482758	4.606920000000001
DiffSBDD-cond	0.0	0.0	0.0	2.0	0.0	0.0	0.10325318246110325	-2.1158599999999996
DiffSBDD-cond	2.0	0.0	1.0	0.0	0.0	1.0	0.052083333333333336	-1.04371
DiffSBDD-cond	0.0	0.0	2.0	0.0	0.0	0.0	0.07124352331606218	-2.02067
DiffSBDD-cond	0.0	1.0	1.0	4.0	0.0	0.0	0.07225806451612904	1.7812200000000002
DiffSBDD-cond	1.0	1.0	0.0	2.0	0.0	0.0	0.07484407484407485	-1.68708
DiffSBDD-cond	0.0	0.0	0.0	0.0	0.0	0.0	0.03133903133903134	0.013110000000000177
DiffSBDD-cond	0.0	0.0	1.0	2.0	0.0	0.0	0.08604954367666232	-2.0394300000000003
DiffSBDD-cond	1.0	1.0	1.0	0.0	0.0	0.0	0.07491486946651532	-0.18253999999999948
DiffSBDD-cond	0.0	0.0	1.0	0.0	0.0	0.0	0.04408352668213457	-1.3964299999999996
DiffSBDD-cond	2.0	0.0	1.0	1.0	0.0	0.0	0.08070866141732283	-0.2131400000000001
DiffSBDD-cond	0.0	0.0	0.0	1.0	0.0	1.0	0.06290322580645161	-1.8645399999999999
DiffSBDD-cond	0.0	0.0	0.0	0.0	0.0	1.0	0.05012531328320802	0.1066900000000004
DiffSBDD-cond	0.0	0.0	1.0	1.0	0.0	0.0	0.10736579275905118	-0.9733999999999998
DiffSBDD-cond	0.0	0.0	1.0	0.0	0.0	1.0	0.060781476121562955	-2.2845199999999997
DiffSBDD-cond	0.0	0.0	0.0	0.0	0.0	1.0	0.05714285714285714	-1.00955
DiffSBDD-cond	2.0	0.0	0.0	2.0	0.0	1.0	0.09617918313570488	3.99423
DiffSBDD-cond	0.0	0.0	0.0	2.0	0.0	0.0	0.09102730819245773	-1.8976199999999999
DiffSBDD-cond	0.0	0.0	0.0	1.0	0.0	0.0	0.056105610561056105	-0.9157399999999996
DiffSBDD-cond	0.0	0.0	0.0	1.0	0.0	0.0	0.05733944954128441	-1.3031499999999996
DiffSBDD-cond	1.0	0.0	0.0	1.0	0.0	0.0	0.05785123966942149	-1.17802
DiffSBDD-cond	0.0	0.0	1.0	0.0	0.0	0.0	0.07142857142857142	-0.03141000000000016
DiffSBDD-cond	0.0	0.0	1.0	0.0	0.0	1.0	0.08244680851063829	-1.97016
DiffSBDD-cond	0.0	0.0	1.0	1.0	0.0	0.0	0.07296137339055794	-1.2130599999999996
DiffSBDD-cond	0.0	0.0	0.0	0.0	0.0	0.0	0.041176470588235294	0.8194499999999998
DiffSBDD-cond	0.0	0.0	0.0	1.0	0.0	0.0	0.18781725888324874	1.1625199999999998
DiffSBDD-cond	0.0	0.0	2.0	0.0	0.0	0.0	0.07090464547677261	-2.9680400000000002
DiffSBDD-cond	2.0	0.0	0.0	0.0	0.0	0.0	0.034482758620689655	1.20153
DiffSBDD-cond	1.0	0.0	0.0	1.0	0.0	1.0	0.07213114754098361	6.96619
DiffSBDD-cond	3.0	0.0	0.0	0.0	0.0	1.0	0.08304195804195805	-1.9882999999999997
DiffSBDD-cond	0.0	0.0	0.0	0.0	0.0	0.0	0.03065134099616858	1.6373200000000003
DiffSBDD-cond	0.0	1.0	4.0	3.0	0.0	1.0	0.09358841778697001	-0.18483999999999945
DiffSBDD-cond	0.0	0.0	1.0	2.0	0.0	1.0	0.09068219633943428	1.56928
DiffSBDD-cond	0.0	0.0	0.0	0.0	0.0	1.0	0.06601941747572816	-2.861929999999999
DiffSBDD-cond	1.0	0.0	1.0	2.0	0.0	0.0	0.10573042776432606	-3.1569699999999994
DiffSBDD-cond	0.0	0.0	0.0	0.0	0.0	1.0	0.02631578947368421	0.5204700000000004
DiffSBDD-cond	0.0	0.0	2.0	1.0	0.0	0.0	0.09352517985611511	-3.05823
DiffSBDD-cond	1.0	0.0	0.0	2.0	0.0	0.0	0.09006734006734007	-2.5871899999999997
DiffSBDD-cond	1.0	0.0	0.0	1.0	0.0	0.0	0.10031347962382445	-1.5994799999999998
DiffSBDD-cond	0.0	0.0	0.0	1.0	0.0	1.0	0.07334963325183375	-2.48306
DiffSBDD-cond	3.0	0.0	0.0	2.0	0.0	0.0	0.06347150259067358	-0.5201899999999995
DiffSBDD-cond	0.0	0.0	0.0	2.0	0.0	1.0	0.11349693251533742	-3.2683
DiffSBDD-cond	0.0	0.0	0.0	1.0	0.0	0.0	0.09259259259259259	-0.4012000000000002
DiffSBDD-cond	0.0	0.0	1.0	0.0	0.0	0.0	0.0687757909215956	-2.04197
DiffSBDD-cond	0.0	0.0	0.0	2.0	0.0	0.0	0.06873977086743044	-0.7842099999999999
DiffSBDD-cond	1.0	0.0	1.0	0.0	0.0	2.0	0.09155937052932761	-4.3999500000000005
DiffSBDD-cond	3.0	0.0	2.0	1.0	0.0	0.0	0.08448540706605223	-5.26981
DiffSBDD-cond	1.0	0.0	0.0	0.0	0.0	1.0	0.3632887189292543	-0.5727799999999998
DiffSBDD-cond	0.0	0.0	1.0	1.0	0.0	0.0	0.3691232528589581	2.6743999999999994
DiffSBDD-cond	0.0	0.0	0.0	2.0	0.0	0.0	0.45620223398001175	1.22593
DiffSBDD-cond	0.0	0.0	0.0	2.0	0.0	0.0	0.46267806267806266	2.59795
DiffSBDD-cond	1.0	0.0	2.0	1.0	0.0	0.0	0.4601123595505618	0.7040100000000002
DiffSBDD-cond	0.0	0.0	1.0	2.0	0.0	0.0	0.43211334120425027	0.31540000000000035
DiffSBDD-cond	1.0	0.0	2.0	1.0	0.0	0.0	0.4853195164075993	0.01566000000000045
DiffSBDD-cond	0.0	1.0	1.0	1.0	0.0	0.0	0.4492415402567094	1.2031099999999997
DiffSBDD-cond	0.0	0.0	0.0	0.0	0.0	1.0	0.27279005524861877	1.6454799999999992
DiffSBDD-cond	0.0	0.0	2.0	0.0	0.0	0.0	0.41045214327657076	2.2325599999999994
DiffSBDD-cond	0.0	0.0	0.0	1.0	0.0	1.0	0.2519462137296532	0.5757599999999989
DiffSBDD-cond	1.0	0.0	0.0	2.0	0.0	0.0	0.4783098591549296	1.08446
DiffSBDD-cond	1.0	0.0	1.0	0.0	0.0	0.0	0.3754889178617992	1.1041599999999994
DiffSBDD-cond	0.0	0.0	1.0	0.0	0.0	0.0	0.21764280549530007	3.6967399999999992
DiffSBDD-cond	0.0	0.0	3.0	1.0	0.0	0.0	0.4437726723095526	-0.5470800000000011
DiffSBDD-cond	2.0	0.0	3.0	0.0	0.0	0.0	0.37731196054254007	1.6922599999999992
DiffSBDD-cond	1.0	0.0	1.0	1.0	0.0	1.0	0.46281464530892447	-0.7339700000000011
DiffSBDD-cond	0.0	0.0	1.0	2.0	0.0	0.0	0.40062305295950157	0.9978999999999996
DiffSBDD-cond	0.0	0.0	2.0	1.0	0.0	1.0	0.3309446254071661	-0.2285199999999996
DiffSBDD-cond	0.0	0.0	1.0	2.0	0.0	0.0	0.2865853658536585	0.7515000000000001
DiffSBDD-cond	0.0	1.0	1.0	1.0	0.0	0.0	0.3210455764075067	3.6195999999999993
DiffSBDD-cond	2.0	0.0	2.0	1.0	0.0	0.0	0.3986731001206273	-0.5034400000000012
DiffSBDD-cond	1.0	0.0	2.0	0.0	0.0	0.0	0.32657068062827227	3.9388999999999994
DiffSBDD-cond	2.0	1.0	1.0	0.0	0.0	0.0	0.33528265107212474	2.2470499999999998
DiffSBDD-cond	2.0	0.0	1.0	2.0	0.0	0.0	0.5014343086632244	-0.10693999999999981
DiffSBDD-cond	0.0	0.0	0.0	2.0	0.0	1.0	0.3196078431372549	-2.241620000000001
DiffSBDD-cond	0.0	0.0	2.0	1.0	0.0	0.0	0.4555891238670695	-0.8741199999999996
DiffSBDD-cond	3.0	0.0	1.0	0.0	0.0	0.0	0.47970268724985704	0.8101500000000001
DiffSBDD-cond	0.0	0.0	0.0	0.0	0.0	1.0	0.3475409836065574	1.6152299999999995
DiffSBDD-cond	0.0	0.0	1.0	2.0	0.0	0.0	0.4915158371040724	1.6605999999999996
DiffSBDD-cond	0.0	0.0	0.0	0.0	0.0	0.0	0.08281733746130031	4.72945
DiffSBDD-cond	2.0	1.0	1.0	1.0	0.0	0.0	0.41566985645933013	-1.21523
DiffSBDD-cond	0.0	0.0	0.0	1.0	0.0	0.0	0.30321697467488024	3.4248499999999993
DiffSBDD-cond	0.0	0.0	0.0	1.0	0.0	0.0	0.36142322097378277	1.6879599999999995
DiffSBDD-cond	0.0	0.0	1.0	0.0	0.0	2.0	0.3941102756892231	3.1121
DiffSBDD-cond	1.0	0.0	2.0	1.0	0.0	0.0	0.5077348066298343	-0.05773000000000117
DiffSBDD-cond	1.0	0.0	1.0	2.0	0.0	0.0	0.3933915211970075	0.41438999999999915
DiffSBDD-cond	0.0	0.0	0.0	0.0	0.0	1.0	0.3131381892443839	1.3476399999999993
DiffSBDD-cond	1.0	0.0	0.0	0.0	0.0	0.0	0.13303437967115098	3.2371099999999995
DiffSBDD-cond	0.0	0.0	0.0	1.0	0.0	1.0	0.4104882459312839	1.5317799999999995
DiffSBDD-cond	0.0	0.0	1.0	0.0	0.0	0.0	0.35634328358208955	2.05115
DiffSBDD-cond	0.0	0.0	0.0	1.0	0.0	1.0	0.1873698820263706	3.1458699999999995
DiffSBDD-cond	0.0	0.0	0.0	0.0	0.0	0.0	0.24650837988826815	2.77203
DiffSBDD-cond	0.0	0.0	0.0	1.0	0.0	1.0	0.2722298221614227	2.1380799999999995
DiffSBDD-cond	1.0	0.0	1.0	0.0	0.0	0.0	0.4416918429003021	-0.18430000000000035
DiffSBDD-cond	0.0	0.0	1.0	3.0	0.0	0.0	0.48969359331476325	-2.1302000000000003
DiffSBDD-cond	0.0	0.0	0.0	1.0	0.0	0.0	0.3188976377952756	1.3104399999999998
DiffSBDD-cond	2.0	0.0	0.0	0.0	0.0	0.0	0.31320504313205044	1.9461999999999993
DiffSBDD-cond	1.0	0.0	0.0	2.0	0.0	0.0	0.4688772542175684	2.716519999999999
DiffSBDD-cond	2.0	0.0	0.0	1.0	0.0	1.0	0.463151587777112	1.1431699999999996
DiffSBDD-cond	1.0	0.0	0.0	1.0	0.0	1.0	0.41933497536945813	1.7602599999999997
DiffSBDD-cond	4.0	0.0	0.0	1.0	0.0	0.0	0.4486200822078685	2.1975999999999996
DiffSBDD-cond	0.0	0.0	0.0	0.0	0.0	0.0	0.17518248175182483	3.1332299999999993
DiffSBDD-cond	2.0	0.0	1.0	3.0	0.0	0.0	0.49105145413870244	-0.9907900000000005
DiffSBDD-cond	0.0	0.0	1.0	0.0	0.0	1.0	0.41696750902527074	2.7028599999999994
DiffSBDD-cond	0.0	0.0	1.0	0.0	0.0	1.0	0.4143980641258318	1.22227
DiffSBDD-cond	1.0	1.0	2.0	2.0	0.0	1.0	0.35871617369414727	1.1817899999999995
DiffSBDD-cond	0.0	0.0	0.0	1.0	0.0	0.0	0.1890909090909091	1.8628199999999993
DiffSBDD-cond	0.0	0.0	1.0	1.0	0.0	0.0	0.2756756756756757	2.084879999999999
DiffSBDD-cond	4.0	0.0	1.0	1.0	0.0	1.0	0.5259775040171398	-1.3460599999999996
DiffSBDD-cond	1.0	0.0	0.0	2.0	0.0	0.0	0.3831417624521073	0.6088199999999997
DiffSBDD-cond	0.0	0.0	1.0	0.0	0.0	1.0	0.2178932178932179	1.9030799999999992
DiffSBDD-cond	0.0	0.0	1.0	0.0	0.0	1.0	0.4903677758318739	0.05696000000000012
DiffSBDD-cond	1.0	0.0	0.0	2.0	0.0	0.0	0.38419117647058826	1.15034
DiffSBDD-cond	1.0	0.0	0.0	0.0	0.0	0.0	0.221671388101983	2.1057299999999994
DiffSBDD-cond	0.0	0.0	1.0	1.0	0.0	0.0	0.3433962264150943	1.2001199999999992
DiffSBDD-cond	0.0	0.0	0.0	0.0	0.0	0.0	0.07542768273716952	5.31774
DiffSBDD-cond	2.0	0.0	0.0	1.0	0.0	1.0	0.3019768234492161	-0.15914000000000073
DiffSBDD-cond	0.0	1.0	0.0	1.0	0.0	0.0	0.18162692847124826	4.79557
DiffSBDD-cond	0.0	1.0	1.0	0.0	0.0	0.0	0.17797228300510576	2.37599
DiffSBDD-cond	1.0	0.0	0.0	1.0	0.0	0.0	0.31524725274725274	0.5602699999999992
DiffSBDD-cond	0.0	0.0	1.0	1.0	0.0	1.0	0.44229642647920325	0.09942999999999991
DiffSBDD-cond	1.0	1.0	0.0	1.0	0.0	0.0	0.4076120319214242	2.3077699999999997
DiffSBDD-cond	1.0	0.0	1.0	0.0	0.0	1.0	0.38825757575757575	0.19533999999999985
DiffSBDD-cond	0.0	0.0	1.0	1.0	0.0	1.0	0.23477070499657768	2.7472499999999993
DiffSBDD-cond	0.0	0.0	1.0	1.0	0.0	0.0	0.39119496855345914	1.6559599999999994
DiffSBDD-cond	2.0	0.0	0.0	0.0	0.0	0.0	0.2914402173913043	2.62043
DiffSBDD-cond	0.0	0.0	0.0	1.0	0.0	1.0	0.41429436705027256	1.0440499999999995
DiffSBDD-cond	0.0	0.0	1.0	2.0	0.0	0.0	0.3232588699080158	1.1982
DiffSBDD-cond	1.0	0.0	0.0	0.0	0.0	1.0	0.3778481012658228	1.0046799999999987
DiffSBDD-cond	1.0	0.0	1.0	1.0	0.0	0.0	0.45979614949037373	0.8281700000000001
DiffSBDD-cond	1.0	0.0	1.0	0.0	0.0	0.0	0.318359375	0.5093399999999999
DiffSBDD-cond	1.0	0.0	1.0	1.0	0.0	0.0	0.4482961222091657	1.1988999999999992
DiffSBDD-cond	0.0	0.0	1.0	1.0	0.0	0.0	0.29713114754098363	1.5774799999999995
DiffSBDD-cond	0.0	0.0	1.0	1.0	0.0	1.0	0.5138445154419595	-1.1055400000000013
DiffSBDD-cond	0.0	0.0	0.0	0.0	0.0	0.0	0.09153318077803203	5.168899999999999
DiffSBDD-cond	0.0	0.0	0.0	3.0	0.0	0.0	0.461978273299028	-0.3995499999999996
DiffSBDD-cond	1.0	0.0	0.0	3.0	0.0	2.0	0.3593350383631714	-1.009360000000001
DiffSBDD-cond	0.0	0.0	1.0	3.0	0.0	0.0	0.3316708229426434	1.80138
DiffSBDD-cond	2.0	0.0	0.0	2.0	0.0	0.0	0.3324538258575198	1.26788
DiffSBDD-cond	1.0	0.0	1.0	1.0	0.0	0.0	0.4519838987924094	2.4459599999999995
DiffSBDD-cond	0.0	1.0	0.0	4.0	0.0	0.0	0.5300053106744557	-1.3658000000000001
DiffSBDD-cond	0.0	0.0	2.0	0.0	0.0	0.0	0.27110501029512696	3.5275499999999997
DiffSBDD-cond	0.0	0.0	0.0	2.0	0.0	0.0	0.23745583038869258	4.14753
DiffSBDD-cond	0.0	0.0	3.0	0.0	0.0	0.0	0.48237367802585196	3.448619999999999
DiffSBDD-cond	0.0	0.0	1.0	1.0	0.0	0.0	0.3224711473183978	-0.5746599999999997
DiffSBDD-cond	0.0	0.0	1.0	0.0	0.0	0.0	0.3529044347282948	0.7254500000000004
DiffSBDD-cond	0.0	0.0	1.0	4.0	0.0	0.0	0.49972206781545303	-1.5763100000000012
DiffSBDD-cond	0.0	0.0	1.0	1.0	0.0	1.0	0.3160883280757098	-1.898950000000001
DiffSBDD-cond	1.0	0.0	0.0	1.0	0.0	0.0	0.3273998728544183	2.7016
DiffSBDD-cond	0.0	0.0	1.0	2.0	0.0	0.0	0.40967544396815675	0.0803699999999985
DiffSBDD-cond	0.0	0.0	2.0	1.0	0.0	1.0	0.3899053627760252	-0.8867400000000014
DiffSBDD-cond	1.0	0.0	0.0	0.0	0.0	0.0	0.23606082548877624	3.0122099999999996
DiffSBDD-cond	0.0	0.0	1.0	1.0	0.0	0.0	0.34236615994712494	1.1659199999999998
DiffSBDD-cond	3.0	0.0	3.0	2.0	0.0	1.0	0.5271682340647857	-2.8708600000000004
DiffSBDD-cond	1.0	0.0	1.0	0.0	0.0	2.0	0.34243964421855144	1.363999999999999
DiffSBDD-cond	0.0	0.0	1.0	1.0	0.0	0.0	0.32790091264667537	2.5082699999999996
DiffSBDD-cond	1.0	0.0	1.0	0.0	0.0	1.0	0.37314396384764364	-0.36192000000000135
DiffSBDD-cond	0.0	1.0	1.0	1.0	0.0	0.0	0.2605099931082012	4.439119999999999
DiffSBDD-cond	1.0	0.0	0.0	0.0	0.0	0.0	0.25	3.3266099999999996
DiffSBDD-cond	2.0	0.0	0.0	1.0	0.0	1.0	0.34344100197758737	-0.18321000000000076
DiffSBDD-cond	3.0	1.0	1.0	3.0	0.0	0.0	0.49362174154187466	4.0307699999999995
DiffSBDD-cond	3.0	0.0	1.0	0.0	0.0	1.0	0.32310704960835507	0.2999099999999988
DiffSBDD-cond	1.0	0.0	1.0	1.0	0.0	3.0	0.49702219815917703	-0.7440100000000012
DiffSBDD-cond	2.0	2.0	0.0	1.0	0.0	0.0	0.3915441176470588	0.30976999999999855
DiffSBDD-cond	0.0	0.0	1.0	1.0	0.0	0.0	0.3326784544859201	1.249839999999999
DiffSBDD-cond	0.0	0.0	0.0	2.0	0.0	0.0	0.17974105102817975	1.32831
DiffSBDD-cond	0.0	0.0	1.0	1.0	0.0	0.0	0.21933085501858737	3.870589999999999
DiffSBDD-cond	1.0	1.0	0.0	1.0	0.0	0.0	0.3326822916666667	3.787769999999999
DiffSBDD-cond	1.0	0.0	0.0	1.0	0.0	1.0	0.3117408906882591	0.1169399999999996
DiffSBDD-cond	2.0	0.0	1.0	0.0	0.0	0.0	0.398851308232291	1.54758
DiffSBDD-cond	2.0	0.0	0.0	1.0	0.0	0.0	0.3776529338327091	1.29936
DiffSBDD-cond	0.0	0.0	2.0	3.0	0.0	0.0	0.4234016887816647	-0.02480000000000082
DiffSBDD-cond	2.0	0.0	1.0	2.0	0.0	3.0	0.4989106753812636	-5.8756
DiffSBDD-cond	0.0	0.0	2.0	3.0	0.0	0.0	0.5395010395010394	3.219269999999999
DiffSBDD-cond	3.0	0.0	2.0	2.0	0.0	0.0	0.44385026737967914	-1.7584300000000006
DiffSBDD-cond	0.0	0.0	1.0	3.0	0.0	1.0	0.4773616545556177	-1.3877300000000012
DiffSBDD-cond	0.0	0.0	3.0	0.0	0.0	0.0	0.38551980198019803	3.125939999999999
DiffSBDD-cond	1.0	0.0	0.0	1.0	0.0	1.0	0.3216374269005848	1.6584399999999997
DiffSBDD-cond	2.0	0.0	0.0	2.0	0.0	0.0	0.4826427771556551	0.52637
DiffSBDD-cond	0.0	0.0	0.0	2.0	0.0	0.0	0.22670579603815114	-0.02014000000000138
DiffSBDD-cond	2.0	0.0	2.0	0.0	0.0	1.0	0.46	-1.8656000000000006
DiffSBDD-cond	0.0	0.0	1.0	2.0	0.0	0.0	0.40036563071297987	0.9136199999999999
DiffSBDD-cond	1.0	0.0	1.0	0.0	0.0	0.0	0.35754895767530004	1.3823799999999995
DiffSBDD-cond	2.0	0.0	1.0	0.0	0.0	2.0	0.27905449770190416	-6.79632
DiffSBDD-cond	0.0	0.0	0.0	1.0	0.0	2.0	0.4032451923076923	-2.1555600000000013
DiffSBDD-cond	0.0	1.0	1.0	5.0	0.0	2.0	0.5610628513030148	-4.033520000000001
DiffSBDD-cond	2.0	0.0	1.0	1.0	0.0	0.0	0.35887360838244925	0.7610099999999989
DiffSBDD-cond	0.0	0.0	1.0	2.0	0.0	1.0	0.4614939200926462	-1.34727
DiffSBDD-cond	0.0	0.0	1.0	2.0	0.0	0.0	0.2843601895734597	0.002949999999998454
DiffSBDD-cond	0.0	0.0	1.0	1.0	0.0	1.0	0.37462052216150576	0.04471999999999987
DiffSBDD-cond	2.0	0.0	1.0	1.0	0.0	0.0	0.32881136950904394	-0.9886900000000001
DiffSBDD-cond	1.0	0.0	2.0	0.0	0.0	0.0	0.41225961538461536	1.4329199999999993
DiffSBDD-cond	0.0	0.0	1.0	1.0	0.0	1.0	0.3723742838956079	-4.251370000000001
DiffSBDD-cond	0.0	0.0	2.0	0.0	0.0	1.0	0.37532637075718017	0.5925199999999986
DiffSBDD-cond	1.0	0.0	1.0	0.0	0.0	2.0	0.4139976275207592	2.7936499999999995
DiffSBDD-cond	2.0	0.0	1.0	3.0	0.0	1.0	0.5576271186440678	-1.0918700000000001
DiffSBDD-cond	1.0	0.0	2.0	1.0	0.0	1.0	0.37515299877600977	-1.86552
DiffSBDD-cond	1.0	0.0	0.0	2.0	0.0	2.0	0.4149908592321755	-2.83549
DiffSBDD-cond	0.0	1.0	0.0	0.0	0.0	2.0	0.3823715916296766	-1.2229800000000015
DiffSBDD-cond	0.0	0.0	1.0	0.0	0.0	0.0	0.16793893129770993	2.8687299999999993
DiffSBDD-cond	0.0	1.0	0.0	1.0	0.0	0.0	0.21791044776119403	1.673309999999999
DiffSBDD-cond	0.0	0.0	1.0	2.0	0.0	2.0	0.37733499377334995	-0.7175000000000011
DiffSBDD-cond	2.0	0.0	1.0	1.0	0.0	0.0	0.4178921568627451	0.6388299999999987
DiffSBDD-cond	3.0	0.0	5.0	0.0	0.0	0.0	0.46414228341939184	-1.3970500000000001
DiffSBDD-cond	1.0	0.0	0.0	0.0	0.0	1.0	0.27393431167016075	1.8720899999999991
DiffSBDD-cond	1.0	0.0	0.0	1.0	0.0	2.0	0.39710319855159926	-2.6805000000000003
DiffSBDD-cond	1.0	0.0	1.0	1.0	0.0	1.0	0.30284552845528456	-1.78829
DiffSBDD-cond	1.0	0.0	0.0	3.0	0.0	0.0	0.379840196681008	0.12576999999999927
DiffSBDD-cond	1.0	1.0	1.0	3.0	0.0	0.0	0.43356242840778925	-1.702580000000001
DiffSBDD-cond	0.0	0.0	0.0	2.0	0.0	0.0	0.2950268817204301	0.9438199999999988
DiffSBDD-cond	2.0	0.0	2.0	0.0	0.0	0.0	0.4024157660521297	2.510789999999999
DiffSBDD-cond	0.0	0.0	1.0	2.0	0.0	0.0	0.41233373639661425	-0.42562999999999995
DiffSBDD-cond	1.0	0.0	1.0	2.0	0.0	2.0	0.515716568993074	-1.3462200000000006
DiffSBDD-cond	5.0	0.0	0.0	2.0	0.0	1.0	0.3854362837413685	-0.7083400000000015
DiffSBDD-cond	0.0	0.0	3.0	0.0	0.0	0.0	0.4169202678027998	-0.3635200000000012
DiffSBDD-cond	0.0	1.0	2.0	0.0	0.0	0.0	0.29198080877313226	3.528719999999999
DiffSBDD-cond	1.0	0.0	1.0	1.0	0.0	1.0	0.4314400458978772	0.3951899999999995
DiffSBDD-cond	2.0	0.0	0.0	1.0	0.0	1.0	0.39296543359611885	-1.2800700000000003
DiffSBDD-cond	0.0	0.0	0.0	3.0	0.0	0.0	0.4281524926686217	-1.83061
DiffSBDD-cond	3.0	0.0	0.0	1.0	0.0	0.0	0.4062877871825877	1.9711099999999995
DiffSBDD-cond	0.0	0.0	0.0	0.0	0.0	0.0	0.23257520176082172	2.447239999999999
DiffSBDD-cond	1.0	0.0	1.0	2.0	0.0	0.0	0.5108342361863488	1.3236799999999995
DiffSBDD-cond	2.0	0.0	2.0	1.0	0.0	1.0	0.5215082315454063	-1.39668
DiffSBDD-cond	1.0	0.0	0.0	1.0	0.0	0.0	0.314266929651545	2.7404699999999993
DiffSBDD-cond	0.0	0.0	0.0	1.0	0.0	0.0	0.334248455730954	2.2362199999999994
DiffSBDD-cond	0.0	0.0	2.0	2.0	0.0	1.0	0.392204628501827	-0.017250000000000654
DiffSBDD-cond	1.0	0.0	0.0	0.0	0.0	2.0	0.4091463414634146	-4.992570000000001
DiffSBDD-cond	0.0	0.0	1.0	0.0	0.0	0.0	0.2704530087897228	1.8001299999999993
DiffSBDD-cond	0.0	0.0	1.0	2.0	0.0	1.0	0.4210843373493976	-1.3142900000000015
DiffSBDD-cond	2.0	0.0	0.0	1.0	0.0	0.0	0.3979974968710889	4.840649999999999
DiffSBDD-cond	0.0	0.0	1.0	1.0	0.0	1.0	0.35038363171355497	-1.8590100000000014
DiffSBDD-cond	0.0	0.0	1.0	5.0	0.0	0.0	0.4795127353266888	-2.13636
DiffSBDD-cond	0.0	1.0	0.0	2.0	0.0	0.0	0.24627395315826828	0.753029999999999
DiffSBDD-cond	1.0	0.0	0.0	0.0	0.0	1.0	0.27954085077650237	0.8757399999999986
DiffSBDD-cond	1.0	0.0	0.0	1.0	0.0	0.0	0.29223433242506813	2.528409999999999
DiffSBDD-cond	3.0	0.0	1.0	1.0	0.0	1.0	0.4236686390532544	-0.6942200000000014
DiffSBDD-cond	0.0	0.0	1.0	3.0	0.0	1.0	0.413364872856298	-2.1303900000000002
DiffSBDD-cond	3.0	0.0	1.0	0.0	0.0	1.0	0.4004959702417855	-1.0352000000000015
DiffSBDD-cond	0.0	0.0	1.0	1.0	0.0	0.0	0.4688581314878893	0.617519999999999
DiffSBDD-cond	0.0	0.0	0.0	1.0	0.0	1.0	0.3873762376237624	0.9797199999999986
DiffSBDD-cond	1.0	0.0	0.0	2.0	0.0	0.0	0.31750162654521796	2.4982099999999994
DiffSBDD-cond	0.0	0.0	2.0	2.0	0.0	2.0	0.4757975797579758	-1.7135500000000015
DiffSBDD-cond	0.0	0.0	1.0	2.0	0.0	0.0	0.4679523539421441	-1.637360000000001
DiffSBDD-cond	1.0	0.0	1.0	0.0	0.0	0.0	0.39592340951204447	1.5764699999999987
DiffSBDD-cond	0.0	0.0	2.0	3.0	0.0	0.0	0.5285110876451954	-0.17424000000000106
DiffSBDD-cond	2.0	0.0	0.0	2.0	0.0	1.0	0.46386255924170616	-7.3322400000000005
DiffSBDD-cond	0.0	0.0	0.0	0.0	0.0	2.0	0.24312590448625182	0.32596999999999987
DiffSBDD-cond	0.0	0.0	1.0	0.0	0.0	1.0	0.225	1.6034299999999995
DiffSBDD-cond	0.0	0.0	0.0	2.0	0.0	0.0	0.3918164910105394	0.60046
DiffSBDD-cond	0.0	0.0	0.0	2.0	0.0	1.0	0.18058252427184465	-0.96061
DiffSBDD-cond	0.0	0.0	0.0	0.0	0.0	1.0	0.1832627118644068	-0.11528000000000027
DiffSBDD-cond	0.0	0.0	0.0	1.0	0.0	1.0	0.24578527062999111	0.2712499999999993
DiffSBDD-cond	0.0	0.0	0.0	2.0	0.0	1.0	0.17680074836295603	-0.8062100000000001
DiffSBDD-cond	0.0	0.0	2.0	0.0	0.0	1.0	0.185	-1.6273700000000009
DiffSBDD-cond	0.0	0.0	1.0	2.0	0.0	0.0	0.23420865862313697	-1.7740200000000002
DiffSBDD-cond	0.0	0.0	1.0	1.0	0.0	0.0	0.2170940170940171	0.9604299999999997
DiffSBDD-cond	0.0	0.0	1.0	0.0	0.0	1.0	0.21204819277108433	0.06626999999999938
DiffSBDD-cond	0.0	0.0	0.0	2.0	0.0	1.0	0.2122905027932961	-0.39383000000000035
DiffSBDD-cond	1.0	0.0	1.0	0.0	0.0	1.0	0.23177083333333334	-0.6817100000000007
DiffSBDD-cond	0.0	0.0	3.0	1.0	0.0	0.0	0.24212476837554045	-1.7511100000000006
DiffSBDD-cond	0.0	0.0	3.0	0.0	0.0	0.0	0.22145804676753783	-0.7486300000000004
DiffSBDD-cond	0.0	0.0	1.0	1.0	0.0	0.0	0.22641509433962265	1.83183
DiffSBDD-cond	0.0	0.0	1.0	0.0	0.0	1.0	0.21889616463985032	0.40493999999999986
DiffSBDD-cond	0.0	0.0	0.0	3.0	0.0	0.0	0.17118997912317327	-2.480920000000001
DiffSBDD-cond	0.0	0.0	0.0	0.0	0.0	1.0	0.1508313539192399	1.4837299999999995
DiffSBDD-cond	0.0	0.0	0.0	2.0	0.0	0.0	0.15722543352601157	0.3472299999999997
DiffSBDD-cond	0.0	0.0	0.0	2.0	0.0	0.0	0.11604938271604938	-0.9797600000000006
DiffSBDD-cond	0.0	0.0	0.0	4.0	0.0	0.0	0.20218120805369127	-2.7029200000000007
DiffSBDD-cond	0.0	0.0	1.0	2.0	0.0	0.0	0.1664779161947905	-0.7760800000000003
DiffSBDD-cond	0.0	0.0	2.0	1.0	0.0	0.0	0.21030042918454936	-0.3408300000000004
DiffSBDD-cond	3.0	0.0	1.0	2.0	0.0	2.0	0.24027858386535114	-5.79072
DiffSBDD-cond	0.0	0.0	0.0	2.0	0.0	0.0	0.15522703273495247	-0.10094000000000047
DiffSBDD-cond	0.0	0.0	1.0	2.0	0.0	0.0	0.20976491862567812	-0.55708
DiffSBDD-cond	0.0	0.0	2.0	2.0	0.0	0.0	0.22343324250681199	-0.5442800000000005
DiffSBDD-cond	1.0	0.0	1.0	1.0	0.0	0.0	0.2109375	0.2894999999999994
DiffSBDD-cond	0.0	0.0	1.0	3.0	0.0	1.0	0.2455795677799607	-3.0742399999999996
DiffSBDD-cond	0.0	0.0	2.0	2.0	0.0	0.0	0.22033898305084745	-2.8293300000000006
DiffSBDD-cond	0.0	0.0	1.0	1.0	0.0	0.0	0.20761904761904762	1.2205399999999997
DiffSBDD-cond	0.0	0.0	0.0	2.0	0.0	0.0	0.13497652582159625	-0.1410499999999999
DiffSBDD-cond	0.0	0.0	2.0	1.0	0.0	2.0	0.23140495867768596	-2.88012
DiffSBDD-cond	0.0	0.0	1.0	1.0	0.0	0.0	0.1511056511056511	2.2824599999999995
DiffSBDD-cond	0.0	0.0	0.0	1.0	0.0	0.0	0.050505050505050504	1.8282699999999998
DiffSBDD-cond	2.0	0.0	1.0	0.0	0.0	0.0	0.18687872763419483	1.0199099999999994
DiffSBDD-cond	0.0	0.0	2.0	0.0	0.0	1.0	0.15096481271282633	-2.3392999999999997
DiffSBDD-cond	0.0	0.0	1.0	3.0	0.0	0.0	0.24106400665004157	-1.2878500000000006
DiffSBDD-cond	0.0	0.0	1.0	0.0	0.0	1.0	0.2193798449612403	-0.9076200000000005
DiffSBDD-cond	0.0	0.0	0.0	1.0	0.0	1.0	0.1992653810835629	-1.15712
DiffSBDD-cond	0.0	0.0	1.0	1.0	0.0	0.0	0.2255586592178771	0.13318999999999992
DiffSBDD-cond	0.0	0.0	1.0	2.0	0.0	1.0	0.24197860962566844	-1.870280000000001
DiffSBDD-cond	1.0	0.0	1.0	2.0	0.0	1.0	0.23809523809523808	-0.6526000000000005
DiffSBDD-cond	0.0	0.0	0.0	2.0	0.0	0.0	0.2056932966023875	-0.7405500000000007
DiffSBDD-cond	0.0	0.0	1.0	1.0	0.0	0.0	0.1628630705394191	0.08707999999999938
DiffSBDD-cond	0.0	0.0	1.0	1.0	0.0	0.0	0.19547511312217195	0.5037899999999995
DiffSBDD-cond	0.0	0.0	2.0	1.0	0.0	0.0	0.22663877266387727	0.09371999999999936
DiffSBDD-cond	0.0	0.0	2.0	1.0	0.0	0.0	0.22117847993168233	0.05194999999999972
DiffSBDD-cond	0.0	1.0	1.0	2.0	0.0	0.0	0.22817314746881878	0.3911599999999993
DiffSBDD-cond	0.0	0.0	0.0	1.0	0.0	1.0	0.20204841713221602	-1.2550299999999996
DiffSBDD-cond	0.0	1.0	1.0	1.0	0.0	0.0	0.2153484729835552	0.3692599999999997
DiffSBDD-cond	0.0	0.0	1.0	1.0	0.0	0.0	0.19928507596067918	-0.6522200000000007
DiffSBDD-cond	2.0	0.0	1.0	1.0	0.0	0.0	0.23309352517985613	3.1849399999999997
DiffSBDD-cond	1.0	0.0	2.0	1.0	0.0	0.0	0.2273579013116802	-0.67814
DiffSBDD-cond	0.0	0.0	2.0	1.0	0.0	0.0	0.19714285714285715	-0.08316999999999997
DiffSBDD-cond	0.0	0.0	0.0	2.0	0.0	0.0	0.11286089238845144	-1.2338700000000005
DiffSBDD-cond	0.0	0.0	0.0	1.0	0.0	1.0	0.1947502116850127	-1.4503900000000005
DiffSBDD-cond	0.0	0.0	1.0	2.0	0.0	0.0	0.24265975820379965	-0.44913000000000025
DiffSBDD-cond	0.0	0.0	0.0	2.0	0.0	0.0	0.19373942470389172	-0.026730000000000587
DiffSBDD-cond	0.0	0.0	1.0	1.0	0.0	0.0	0.19014084507042253	0.9129299999999994
DiffSBDD-cond	0.0	0.0	2.0	2.0	0.0	0.0	0.242984257357974	-0.2850200000000003
DiffSBDD-cond	0.0	0.0	2.0	1.0	0.0	0.0	0.20481927710843373	0.17514999999999947
DiffSBDD-cond	0.0	0.0	3.0	0.0	0.0	0.0	0.23275862068965517	-0.6901000000000002
DiffSBDD-cond	0.0	0.0	3.0	1.0	0.0	0.0	0.21996996996996998	1.0922299999999998
DiffSBDD-cond	0.0	0.0	0.0	4.0	0.0	1.0	0.23495286439448876	-3.4547799999999995
DiffSBDD-cond	0.0	0.0	2.0	0.0	0.0	0.0	0.19692603266090297	0.7517100000000001
DiffSBDD-cond	1.0	0.0	1.0	0.0	0.0	2.0	0.1963927855711423	-0.43965999999999994
DiffSBDD-cond	1.0	0.0	1.0	2.0	0.0	0.0	0.2442455242966752	-0.5554100000000002
DiffSBDD-cond	0.0	0.0	1.0	2.0	0.0	0.0	0.1873822975517891	-0.36409
DiffSBDD-cond	0.0	0.0	2.0	0.0	0.0	1.0	0.20017108639863132	-0.5215000000000005
DiffSBDD-cond	0.0	0.0	1.0	0.0	0.0	0.0	0.18795430944963656	1.47546
DiffSBDD-cond	0.0	0.0	2.0	3.0	0.0	0.0	0.2462479155086159	-1.0244800000000005
DiffSBDD-cond	0.0	0.0	0.0	3.0	0.0	0.0	0.21234798877455566	-0.9420299999999999
DiffSBDD-cond	0.0	0.0	1.0	1.0	0.0	0.0	0.21115173674588666	1.2558999999999996
DiffSBDD-cond	0.0	0.0	0.0	1.0	0.0	0.0	0.08399366085578447	1.5460099999999999
DiffSBDD-cond	0.0	0.0	2.0	1.0	0.0	0.0	0.2154233025984912	0.36197999999999997
DiffSBDD-cond	0.0	0.0	0.0	1.0	0.0	0.0	0.07890499194847021	1.1784
DiffSBDD-cond	3.0	0.0	0.0	1.0	0.0	0.0	0.13408521303258145	1.14764
DiffSBDD-cond	0.0	0.0	0.0	2.0	0.0	0.0	0.16823406478578892	-0.9515400000000005
DiffSBDD-cond	2.0	0.0	1.0	2.0	0.0	0.0	0.22153369481022464	-0.4243300000000003
DiffSBDD-cond	0.0	0.0	1.0	2.0	0.0	1.0	0.24532535527299926	-3.6997300000000006
DiffSBDD-cond	3.0	0.0	2.0	1.0	0.0	0.0	0.2015686274509804	-1.3220200000000002
DiffSBDD-cond	0.0	0.0	2.0	0.0	0.0	0.0	0.17845117845117844	1.35872
DiffSBDD-cond	2.0	0.0	0.0	2.0	0.0	0.0	0.20653133274492497	-1.7051300000000005
DiffSBDD-cond	0.0	0.0	2.0	2.0	0.0	0.0	0.22777777777777777	-1.4902999999999995
DiffSBDD-cond	0.0	0.0	0.0	3.0	0.0	0.0	0.23035230352303523	-1.1901200000000003
DiffSBDD-cond	0.0	0.0	0.0	3.0	0.0	1.0	0.2432258064516129	-2.19351
DiffSBDD-cond	0.0	0.0	1.0	2.0	0.0	0.0	0.19257950530035337	-1.8023800000000012
DiffSBDD-cond	0.0	0.0	0.0	2.0	0.0	0.0	0.16701902748414377	-2.523340000000001
DiffSBDD-cond	0.0	0.0	1.0	2.0	0.0	0.0	0.2105638829407566	-1.965720000000001
DiffSBDD-cond	0.0	0.0	1.0	0.0	0.0	0.0	0.18029350104821804	1.2534999999999998
DiffSBDD-cond	0.0	0.0	1.0	1.0	0.0	0.0	0.17634854771784234	0.5223399999999998
DiffSBDD-cond	0.0	0.0	1.0	2.0	0.0	0.0	0.22664624808575803	-0.31137000000000015
DiffSBDD-cond	0.0	0.0	1.0	2.0	0.0	0.0	0.2318840579710145	-0.74688
DiffSBDD-cond	1.0	0.0	0.0	1.0	0.0	2.0	0.20155709342560554	-3.3396100000000004
DiffSBDD-cond	0.0	0.0	0.0	1.0	0.0	0.0	0.09663250366032211	1.1394799999999998
DiffSBDD-cond	0.0	0.0	0.0	3.0	0.0	0.0	0.24148606811145512	-0.2754400000000006
DiffSBDD-cond	0.0	0.0	1.0	2.0	0.0	2.0	0.23039806996381182	-3.36168
DiffSBDD-cond	1.0	0.0	0.0	3.0	0.0	0.0	0.23076923076923078	0.8378999999999994
DiffSBDD-cond	0.0	0.0	0.0	0.0	0.0	1.0	0.0825242718446602	2.20172
DiffSBDD-cond	0.0	0.0	1.0	1.0	0.0	1.0	0.2180016515276631	-0.7968700000000002
DiffSBDD-cond	0.0	0.0	0.0	1.0	0.0	0.0	0.1036036036036036	1.3209799999999996
DiffSBDD-cond	0.0	0.0	0.0	1.0	0.0	1.0	0.2583170254403131	0.36886999999999937
DiffSBDD-cond	0.0	2.0	1.0	0.0	0.0	0.0	0.27423167848699764	0.9859099999999996
DiffSBDD-cond	0.0	0.0	1.0	0.0	0.0	1.0	0.2259294566253575	-3.427810000000001
DiffSBDD-cond	0.0	0.0	1.0	0.0	0.0	0.0	0.16561181434599156	1.0865599999999995
DiffSBDD-cond	2.0	0.0	0.0	2.0	0.0	1.0	0.3075734157650695	-1.0019
DiffSBDD-cond	0.0	0.0	0.0	2.0	0.0	0.0	0.2139352306182532	0.0307599999999999
DiffSBDD-cond	1.0	0.0	0.0	1.0	0.0	0.0	0.17666666666666667	0.7845599999999999
DiffSBDD-cond	0.0	0.0	0.0	2.0	0.0	0.0	0.27800161160354553	0.06335999999999942
DiffSBDD-cond	0.0	0.0	0.0	3.0	0.0	1.0	0.26772247360482654	-0.6268900000000004
DiffSBDD-cond	0.0	0.0	0.0	1.0	0.0	0.0	0.210412147505423	0.3255499999999998
DiffSBDD-cond	0.0	0.0	2.0	0.0	0.0	1.0	0.28534258456201217	-0.54908
DiffSBDD-cond	0.0	0.0	0.0	1.0	0.0	1.0	0.2688	-1.0110700000000001
DiffSBDD-cond	0.0	1.0	2.0	1.0	0.0	1.0	0.29494163424124514	-3.2532999999999994
DiffSBDD-cond	1.0	0.0	2.0	1.0	0.0	0.0	0.24006488240064883	-0.4285800000000002
DiffSBDD-cond	1.0	0.0	0.0	3.0	0.0	0.0	0.2522361359570662	-0.16618000000000066
DiffSBDD-cond	0.0	0.0	1.0	0.0	0.0	1.0	0.15224191866527634	0.7186399999999997
DiffSBDD-cond	0.0	0.0	0.0	4.0	0.0	1.0	0.25779967159277506	-2.748140000000001
DiffSBDD-cond	0.0	0.0	0.0	1.0	0.0	0.0	0.14675767918088736	0.22006000000000014
DiffSBDD-cond	0.0	0.0	0.0	1.0	0.0	0.0	0.1882804995196926	1.8141699999999998
DiffSBDD-cond	1.0	0.0	0.0	1.0	0.0	0.0	0.22590068159688412	1.0112699999999997
DiffSBDD-cond	0.0	0.0	0.0	2.0	0.0	1.0	0.24765478424015008	-2.1898800000000005
DiffSBDD-cond	1.0	0.0	1.0	0.0	0.0	1.0	0.2593537414965986	-0.4436
DiffSBDD-cond	2.0	0.0	2.0	1.0	0.0	0.0	0.3199195171026157	-1.0770300000000006
DiffSBDD-cond	1.0	0.0	0.0	1.0	0.0	0.0	0.22417153996101363	1.5906699999999998
DiffSBDD-cond	2.0	0.0	2.0	0.0	0.0	0.0	0.3111764705882353	0.3125599999999995
DiffSBDD-cond	0.0	0.0	2.0	1.0	0.0	0.0	0.268591426071741	-1.8829500000000001
DiffSBDD-cond	1.0	1.0	0.0	1.0	0.0	1.0	0.2171814671814672	-1.5051900000000007
DiffSBDD-cond	1.0	0.0	1.0	1.0	0.0	2.0	0.2916666666666667	-3.0365400000000005
DiffSBDD-cond	1.0	0.0	2.0	1.0	0.0	0.0	0.30711610486891383	-1.3031000000000006
DiffSBDD-cond	0.0	0.0	0.0	2.0	0.0	0.0	0.21965317919075145	-0.028980000000000672
DiffSBDD-cond	1.0	0.0	0.0	1.0	0.0	0.0	0.25825825825825827	-0.8342200000000002
DiffSBDD-cond	0.0	0.0	1.0	1.0	0.0	0.0	0.27436281859070466	-0.09909999999999997
DiffSBDD-cond	0.0	0.0	1.0	2.0	0.0	1.0	0.24354243542435425	-2.7469599999999996
DiffSBDD-cond	2.0	1.0	0.0	2.0	0.0	0.0	0.1602972399150743	1.1631
DiffSBDD-cond	1.0	0.0	0.0	4.0	0.0	0.0	0.3233226837060703	-2.2193000000000005
DiffSBDD-cond	0.0	0.0	0.0	2.0	0.0	0.0	0.3249370277078086	-0.6307
DiffSBDD-cond	0.0	0.0	0.0	1.0	0.0	0.0	0.19383697813121273	0.4266999999999994
DiffSBDD-cond	1.0	0.0	2.0	1.0	0.0	1.0	0.33447098976109213	-2.4447900000000002
DiffSBDD-cond	1.0	0.0	3.0	0.0	0.0	0.0	0.26406601650412603	0.8018399999999994
DiffSBDD-cond	0.0	0.0	0.0	2.0	0.0	2.0	0.29979879275653926	-2.3750100000000005
DiffSBDD-cond	0.0	0.0	1.0	2.0	0.0	0.0	0.19937369519832984	0.19409999999999972
DiffSBDD-cond	0.0	0.0	0.0	2.0	0.0	0.0	0.1018041237113402	-0.2815600000000007
DiffSBDD-cond	1.0	0.0	0.0	2.0	0.0	2.0	0.31017369727047145	-1.6596800000000007
DiffSBDD-cond	0.0	0.0	2.0	3.0	0.0	1.0	0.32555205047318614	-3.76647
DiffSBDD-cond	0.0	0.0	0.0	1.0	0.0	0.0	0.23701002734731086	-0.04483000000000015
DiffSBDD-cond	1.0	0.0	0.0	1.0	0.0	0.0	0.29612606697307947	-0.9553099999999999
DiffSBDD-cond	1.0	1.0	1.0	2.0	0.0	1.0	0.32422680412371135	-2.45758
DiffSBDD-cond	3.0	0.0	1.0	2.0	0.0	0.0	0.30243161094224924	-1.8542300000000003
DiffSBDD-cond	1.0	0.0	0.0	2.0	0.0	1.0	0.33651026392961875	-2.7344799999999996
DiffSBDD-cond	0.0	0.0	0.0	1.0	0.0	1.0	0.2857142857142857	-1.3682500000000006
DiffSBDD-cond	2.0	0.0	3.0	2.0	0.0	0.0	0.3092926490984743	-2.5793800000000005
DiffSBDD-cond	1.0	0.0	1.0	0.0	0.0	1.0	0.24436741767764297	0.5439699999999998
DiffSBDD-cond	0.0	0.0	1.0	1.0	0.0	1.0	0.255889520714866	-2.81654
DiffSBDD-cond	0.0	0.0	0.0	2.0	0.0	0.0	0.21311475409836064	0.16878999999999955
DiffSBDD-cond	1.0	0.0	1.0	2.0	0.0	0.0	0.2456556082148499	-2.03474
DiffSBDD-cond	0.0	0.0	0.0	3.0	0.0	0.0	0.21594349142280525	-1.21699
DiffSBDD-cond	0.0	0.0	1.0	2.0	0.0	1.0	0.3124647490129724	-3.04082
DiffSBDD-cond	0.0	0.0	0.0	1.0	0.0	0.0	0.23958333333333334	1.0872899999999994
DiffSBDD-cond	4.0	1.0	0.0	1.0	0.0	0.0	0.2465437788018433	-0.85473
DiffSBDD-cond	0.0	0.0	0.0	1.0	0.0	0.0	0.23947614593077643	-1.4262000000000006
DiffSBDD-cond	0.0	0.0	0.0	2.0	0.0	1.0	0.2848101265822785	-2.1757100000000005
DiffSBDD-cond	1.0	0.0	2.0	1.0	0.0	0.0	0.2863468634686347	-1.4383400000000002
DiffSBDD-cond	1.0	0.0	1.0	2.0	0.0	0.0	0.29904632152588556	-1.5539700000000005
DiffSBDD-cond	1.0	0.0	2.0	1.0	0.0	0.0	0.2864741641337386	-1.5289900000000003
DiffSBDD-cond	0.0	0.0	0.0	1.0	0.0	0.0	0.2965964343598055	0.7178199999999997
DiffSBDD-cond	0.0	0.0	1.0	1.0	0.0	0.0	0.28113879003558717	-1.5793500000000007
DiffSBDD-cond	0.0	0.0	1.0	1.0	0.0	1.0	0.2287784679089027	-0.44448000000000043
DiffSBDD-cond	0.0	0.0	1.0	1.0	0.0	0.0	0.2413793103448276	-0.7540200000000006
DiffSBDD-cond	0.0	0.0	1.0	1.0	0.0	0.0	0.2529002320185615	0.006800000000000139
DiffSBDD-cond	2.0	0.0	1.0	0.0	0.0	0.0	0.2799442896935933	-2.2732100000000006
DiffSBDD-cond	0.0	0.0	0.0	2.0	0.0	0.0	0.23097345132743363	-0.44395000000000007
DiffSBDD-cond	0.0	0.0	1.0	2.0	0.0	1.0	0.3198106828938472	-1.5102000000000002
DiffSBDD-cond	0.0	0.0	0.0	3.0	0.0	1.0	0.2778702163061564	-2.12211
DiffSBDD-cond	0.0	0.0	1.0	0.0	0.0	0.0	0.18181818181818182	-0.14390000000000036
DiffSBDD-cond	0.0	1.0	2.0	1.0	0.0	1.0	0.2445414847161572	-2.7274399999999996
DiffSBDD-cond	1.0	0.0	0.0	1.0	0.0	0.0	0.2720125786163522	-0.43172999999999995
DiffSBDD-cond	2.0	1.0	1.0	1.0	0.0	0.0	0.22888513513513514	-1.55187
DiffSBDD-cond	0.0	0.0	0.0	4.0	0.0	0.0	0.2869198312236287	-0.9755799999999999
DiffSBDD-cond	1.0	0.0	1.0	1.0	0.0	0.0	0.2502099076406381	-0.24490000000000034
DiffSBDD-cond	0.0	0.0	1.0	1.0	0.0	1.0	0.3164852255054432	-1.4011700000000005
DiffSBDD-cond	0.0	0.0	1.0	0.0	0.0	0.0	0.23674911660777384	1.0847999999999995
DiffSBDD-cond	1.0	0.0	0.0	0.0	0.0	0.0	0.20103092783505155	1.9989799999999995
DiffSBDD-cond	0.0	0.0	1.0	1.0	0.0	0.0	0.1905311778290993	0.7791699999999997
DiffSBDD-cond	0.0	1.0	0.0	1.0	0.0	0.0	0.27674624226348365	0.2719800000000001
DiffSBDD-cond	0.0	0.0	1.0	2.0	0.0	0.0	0.2639467110741049	-0.8647400000000003
DiffSBDD-cond	1.0	0.0	1.0	0.0	0.0	1.0	0.2430939226519337	-2.0902900000000004
DiffSBDD-cond	0.0	0.0	0.0	2.0	0.0	0.0	0.17081447963800905	0.81229
DiffSBDD-cond	0.0	0.0	0.0	1.0	0.0	0.0	0.2245885769603098	0.4284699999999999
DiffSBDD-cond	0.0	0.0	0.0	3.0	0.0	0.0	0.2876602564102564	-1.4098500000000005
DiffSBDD-cond	2.0	0.0	1.0	2.0	0.0	0.0	0.3064516129032258	-1.8513400000000004
DiffSBDD-cond	0.0	0.0	0.0	0.0	0.0	0.0	0.14698795180722893	0.2540899999999997
DiffSBDD-cond	0.0	0.0	1.0	0.0	0.0	1.0	0.19038461538461537	0.5499
DiffSBDD-cond	0.0	0.0	0.0	0.0	0.0	1.0	0.2336065573770492	0.5427499999999998
DiffSBDD-cond	0.0	0.0	1.0	2.0	0.0	0.0	0.2957854406130268	-0.3048000000000002
DiffSBDD-cond	0.0	0.0	0.0	2.0	0.0	0.0	0.2584704743465634	0.24359999999999982
DiffSBDD-cond	0.0	0.0	0.0	1.0	0.0	1.0	0.2898550724637681	-0.04864000000000068
DiffSBDD-cond	0.0	0.0	1.0	1.0	0.0	0.0	0.2595486111111111	-1.10494
DiffSBDD-cond	0.0	0.0	2.0	1.0	0.0	0.0	0.2332155477031802	0.29964999999999975
DiffSBDD-cond	0.0	0.0	1.0	0.0	0.0	0.0	0.16976998904709747	2.33173
DiffSBDD-cond	1.0	0.0	1.0	1.0	0.0	0.0	0.24578527062999111	-0.2784500000000003
DiffSBDD-cond	0.0	0.0	1.0	1.0	0.0	0.0	0.25066489361702127	-0.05520000000000014
DiffSBDD-cond	2.0	0.0	1.0	0.0	0.0	0.0	0.4806505888951206	0.9550099999999997
DiffSBDD-cond	0.0	0.0	1.0	0.0	0.0	0.0	0.3527204502814259	1.8452399999999995
DiffSBDD-cond	0.0	0.0	0.0	1.0	0.0	0.0	0.15494880546075085	1.8902599999999996
DiffSBDD-cond	0.0	0.0	0.0	1.0	0.0	0.0	0.14392905866302866	0.4516599999999995
DiffSBDD-cond	0.0	0.0	0.0	2.0	0.0	0.0	0.2222222222222222	3.0995099999999995
DiffSBDD-cond	0.0	0.0	2.0	0.0	0.0	0.0	0.2833117723156533	1.08568
DiffSBDD-cond	0.0	0.0	0.0	1.0	0.0	0.0	0.16164383561643836	2.39372
DiffSBDD-cond	0.0	0.0	0.0	1.0	0.0	0.0	0.13101045296167246	2.4662499999999996
DiffSBDD-cond	0.0	0.0	1.0	1.0	0.0	0.0	0.43573667711598746	0.7576099999999997
DiffSBDD-cond	0.0	0.0	2.0	0.0	0.0	0.0	0.42746730083234247	1.1162599999999996
DiffSBDD-cond	0.0	0.0	0.0	1.0	0.0	0.0	0.17735334242837653	1.04744
DiffSBDD-cond	0.0	0.0	1.0	2.0	0.0	1.0	0.5380434782608695	-1.1681599999999994
DiffSBDD-cond	3.0	0.0	1.0	0.0	0.0	0.0	0.45115753811405984	2.7395899999999997
DiffSBDD-cond	0.0	0.0	1.0	2.0	0.0	0.0	0.3489646772228989	-1.600690000000001
DiffSBDD-cond	0.0	0.0	1.0	3.0	0.0	0.0	0.41431924882629106	4.974959999999999
DiffSBDD-cond	0.0	1.0	0.0	0.0	0.0	0.0	0.24291237113402062	2.1834799999999994
DiffSBDD-cond	0.0	0.0	0.0	1.0	0.0	0.0	0.21327967806841047	2.4315799999999994
DiffSBDD-cond	0.0	0.0	2.0	1.0	0.0	1.0	0.5084838533114395	-0.9861600000000008
DiffSBDD-cond	0.0	0.0	0.0	2.0	0.0	0.0	0.32653061224489793	-0.0019000000000000128
DiffSBDD-cond	0.0	0.0	1.0	1.0	0.0	0.0	0.33496932515337424	0.9513199999999999
DiffSBDD-cond	0.0	0.0	0.0	4.0	0.0	1.0	0.5687830687830688	1.67849
DiffSBDD-cond	2.0	0.0	1.0	1.0	0.0	0.0	0.47729789590254706	6.30403
DiffSBDD-cond	0.0	0.0	0.0	1.0	0.0	1.0	0.22683084899546338	2.3132399999999995
DiffSBDD-cond	1.0	2.0	2.0	3.0	0.0	0.0	0.6124229979466119	6.1318
DiffSBDD-cond	0.0	0.0	1.0	1.0	0.0	1.0	0.352	-0.5476400000000003
DiffSBDD-cond	0.0	0.0	0.0	1.0	0.0	0.0	0.22855271774721678	2.38173
DiffSBDD-cond	0.0	0.0	0.0	1.0	0.0	0.0	0.1707482993197279	1.4372099999999994
DiffSBDD-cond	0.0	0.0	0.0	2.0	0.0	0.0	0.2943372744243933	-0.35825000000000085
DiffSBDD-cond	0.0	0.0	1.0	0.0	0.0	0.0	0.18568534773801484	2.5059899999999997
DiffSBDD-cond	0.0	0.0	0.0	1.0	0.0	0.0	0.14344543582704186	1.02977
DiffSBDD-cond	1.0	0.0	2.0	1.0	0.0	0.0	0.34334763948497854	0.4344399999999995
DiffSBDD-cond	1.0	0.0	0.0	2.0	0.0	0.0	0.46608695652173915	-0.19465999999999983
DiffSBDD-cond	0.0	0.0	0.0	2.0	0.0	0.0	0.20485175202156333	-0.17752999999999997
DiffSBDD-cond	0.0	0.0	0.0	1.0	0.0	1.0	0.16644113667117727	1.6229899999999997
DiffSBDD-cond	0.0	0.0	1.0	2.0	0.0	1.0	0.3954036535061874	3.47316
DiffSBDD-cond	1.0	0.0	2.0	1.0	0.0	1.0	0.44932630345635616	0.006319999999999659
DiffSBDD-cond	0.0	0.0	0.0	3.0	0.0	0.0	0.4626519976838448	-0.19521999999999995
DiffSBDD-cond	1.0	0.0	1.0	3.0	0.0	0.0	0.4685195689166194	0.3409899999999997
DiffSBDD-cond	0.0	0.0	0.0	2.0	0.0	0.0	0.32612723903644225	-0.2687400000000002
DiffSBDD-cond	0.0	0.0	1.0	0.0	0.0	0.0	0.19552337063857803	1.8577899999999996
DiffSBDD-cond	0.0	0.0	0.0	1.0	0.0	0.0	0.1557377049180328	1.3814599999999997
DiffSBDD-cond	2.0	0.0	1.0	2.0	0.0	0.0	0.40198946752486836	3.9545399999999997
DiffSBDD-cond	2.0	0.0	1.0	0.0	0.0	0.0	0.2539164490861619	0.30557999999999996
DiffSBDD-cond	1.0	0.0	0.0	3.0	0.0	0.0	0.49352112676056337	-0.4130799999999999
DiffSBDD-cond	0.0	0.0	1.0	1.0	0.0	1.0	0.4078078078078078	1.8502
DiffSBDD-cond	2.0	0.0	1.0	2.0	0.0	0.0	0.49635036496350365	2.38893
DiffSBDD-cond	1.0	0.0	2.0	0.0	0.0	1.0	0.4475073313782991	-0.6571000000000007
DiffSBDD-cond	0.0	0.0	1.0	1.0	0.0	0.0	0.2769922879177378	0.6176499999999994
DiffSBDD-cond	1.0	0.0	0.0	1.0	0.0	0.0	0.154421768707483	2.36536
DiffSBDD-cond	0.0	0.0	1.0	1.0	0.0	0.0	0.4785553047404063	2.77198
DiffSBDD-cond	0.0	0.0	1.0	1.0	0.0	1.0	0.38825644098262435	-1.4983600000000008
DiffSBDD-cond	1.0	0.0	0.0	1.0	0.0	0.0	0.33665214685749845	0.017369999999999663
DiffSBDD-cond	3.0	1.0	0.0	0.0	0.0	0.0	0.23896103896103896	0.004699999999999704
DiffSBDD-cond	0.0	0.0	1.0	1.0	0.0	0.0	0.29013906447534765	1.1346299999999996
DiffSBDD-cond	1.0	1.0	2.0	0.0	0.0	1.0	0.33947206875383673	-0.39834999999999976
DiffSBDD-cond	1.0	0.0	0.0	1.0	0.0	0.0	0.2722678458622868	0.2553799999999997
DiffSBDD-cond	0.0	0.0	1.0	0.0	0.0	0.0	0.21428571428571427	1.4182800000000002
DiffSBDD-cond	0.0	0.0	0.0	1.0	0.0	0.0	0.12613240418118468	1.6978
DiffSBDD-cond	0.0	0.0	1.0	2.0	0.0	0.0	0.4574223245109321	11.23691
DiffSBDD-cond	1.0	0.0	2.0	0.0	0.0	0.0	0.3366214549938348	2.4837299999999995
DiffSBDD-cond	0.0	0.0	1.0	0.0	0.0	1.0	0.491849353569421	0.5029599999999999
DiffSBDD-cond	0.0	0.0	2.0	0.0	0.0	1.0	0.21220159151193635	-1.5167799999999998
DiffSBDD-cond	0.0	0.0	1.0	1.0	0.0	0.0	0.4115566037735849	-0.30403
DiffSBDD-cond	0.0	0.0	1.0	0.0	0.0	0.0	0.08456659619450317	3.96752
DiffSBDD-cond	0.0	0.0	0.0	0.0	0.0	0.0	0.11789181692094314	2.37249
DiffSBDD-cond	0.0	0.0	1.0	1.0	0.0	0.0	0.23607427055702918	1.06182
DiffSBDD-cond	0.0	0.0	0.0	1.0	0.0	0.0	0.16598639455782313	1.0414899999999996
DiffSBDD-cond	0.0	0.0	0.0	0.0	0.0	1.0	0.2890575585072739	0.9315199999999999
DiffSBDD-cond	0.0	0.0	0.0	1.0	0.0	0.0	0.14246196403872752	0.8926099999999995
DiffSBDD-cond	0.0	0.0	1.0	1.0	0.0	0.0	0.24644243208279432	2.5337499999999995
DiffSBDD-cond	0.0	0.0	1.0	1.0	0.0	0.0	0.45543415756181715	3.4890599999999994
DiffSBDD-cond	1.0	0.0	3.0	0.0	0.0	1.0	0.5427027027027027	0.27719000000000005
DiffSBDD-cond	0.0	0.0	1.0	0.0	0.0	1.0	0.28125	0.7407599999999999
DiffSBDD-cond	0.0	0.0	0.0	0.0	0.0	1.0	0.1430508474576271	4.0725
DiffSBDD-cond	0.0	0.0	0.0	1.0	0.0	1.0	0.2810077519379845	0.4843099999999998
DiffSBDD-cond	0.0	0.0	1.0	0.0	0.0	0.0	0.32865347798340777	3.04408
DiffSBDD-cond	1.0	0.0	0.0	0.0	0.0	0.0	0.19485791610284167	3.4296699999999998
DiffSBDD-cond	0.0	0.0	1.0	1.0	0.0	0.0	0.25146962769431747	1.0157299999999996
DiffSBDD-cond	0.0	0.0	2.0	0.0	0.0	0.0	0.32818294190358466	-0.018790000000000084
DiffSBDD-cond	0.0	0.0	0.0	2.0	0.0	0.0	0.3324968632371393	0.4975999999999994
DiffSBDD-cond	0.0	0.0	0.0	1.0	0.0	0.0	0.23281452658884566	2.37404
DiffSBDD-cond	1.0	0.0	0.0	0.0	0.0	0.0	0.14049586776859505	3.0255
DiffSBDD-cond	0.0	0.0	1.0	0.0	0.0	1.0	0.4544405997693195	-0.20992000000000033
DiffSBDD-cond	0.0	0.0	0.0	0.0	0.0	0.0	0.1146051712089448	1.9474599999999995
DiffSBDD-cond	0.0	0.0	0.0	1.0	0.0	0.0	0.3087586641461878	0.94848
DiffSBDD-cond	0.0	0.0	0.0	1.0	0.0	1.0	0.3603385731559855	-1.4744800000000007
DiffSBDD-cond	0.0	0.0	0.0	3.0	0.0	0.0	0.3845208845208845	-0.23106000000000027
DiffSBDD-cond	0.0	0.0	0.0	0.0	0.0	1.0	0.4177831912302071	-0.35324000000000044
DiffSBDD-cond	0.0	0.0	1.0	1.0	0.0	0.0	0.25146962769431747	0.6010399999999994
DiffSBDD-cond	0.0	1.0	0.0	0.0	0.0	0.0	0.21263989466754443	2.47966
DiffSBDD-cond	0.0	0.0	0.0	2.0	0.0	0.0	0.1865671641791045	1.4774399999999996
DiffSBDD-cond	0.0	0.0	1.0	0.0	0.0	0.0	0.3490390576565406	1.79584
DiffSBDD-cond	0.0	0.0	1.0	1.0	0.0	0.0	0.2825112107623318	1.03097
DiffSBDD-cond	1.0	0.0	0.0	1.0	0.0	0.0	0.32351135666052794	1.0515299999999996
DiffSBDD-cond	1.0	1.0	0.0	1.0	0.0	0.0	0.2606139777922926	1.8065099999999994
DiffSBDD-cond	0.0	0.0	0.0	2.0	0.0	0.0	0.45527065527065524	0.20906000000000002
DiffSBDD-cond	0.0	0.0	2.0	0.0	0.0	0.0	0.36225728155339804	2.0275099999999995
DiffSBDD-cond	0.0	0.0	1.0	2.0	0.0	2.0	0.5033149171270718	6.41522
DiffSBDD-cond	1.0	0.0	1.0	1.0	0.0	0.0	0.2841423948220065	-0.19375000000000053
DiffSBDD-cond	0.0	0.0	0.0	1.0	0.0	0.0	0.05511811023622047	-1.7075799999999997
DiffSBDD-cond	2.0	0.0	1.0	1.0	0.0	0.0	0.037283621837549935	-2.0881200000000004
DiffSBDD-cond	0.0	0.0	1.0	0.0	0.0	0.0	0.03645007923930269	-2.86879
DiffSBDD-cond	1.0	0.0	1.0	0.0	0.0	0.0	0.04428044280442804	-2.7356000000000003
DiffSBDD-cond	0.0	0.0	0.0	0.0	0.0	0.0	0.15625	0.14512999999999998
DiffSBDD-cond	1.0	0.0	1.0	1.0	0.0	1.0	0.02526487367563162	-3.1917199999999997
DiffSBDD-cond	0.0	0.0	1.0	0.0	0.0	0.0	0.0457516339869281	-2.35101
DiffSBDD-cond	0.0	0.0	1.0	0.0	0.0	0.0	0.043706293706293704	-2.8052300000000003
DiffSBDD-cond	0.0	0.0	1.0	1.0	0.0	1.0	0.026363636363636363	-6.3223
DiffSBDD-cond	0.0	0.0	0.0	0.0	0.0	0.0	0.09174311926605505	-0.9772700000000003
DiffSBDD-cond	0.0	0.0	1.0	0.0	0.0	0.0	0.04245283018867924	-2.13817
DiffSBDD-cond	2.0	0.0	1.0	0.0	0.0	0.0	0.030165912518853696	-2.1164099999999997
DiffSBDD-cond	0.0	0.0	0.0	1.0	0.0	0.0	0.045454545454545456	-1.75067
DiffSBDD-cond	0.0	0.0	1.0	2.0	0.0	0.0	0.023862788963460103	-4.6811799999999995
DiffSBDD-cond	1.0	0.0	0.0	0.0	0.0	0.0	0.03732503888024884	-2.04224
DiffSBDD-cond	0.0	0.0	0.0	0.0	0.0	0.0	0.06725146198830409	-1.2247299999999997
DiffSBDD-cond	0.0	0.0	0.0	0.0	0.0	0.0	0.08278145695364239	-1.73028
DiffSBDD-cond	0.0	0.0	0.0	1.0	0.0	0.0	0.039723661485319514	-3.3647699999999996
DiffSBDD-cond	0.0	0.0	2.0	0.0	0.0	0.0	0.04093567251461988	-0.03078000000000003
DiffSBDD-cond	1.0	0.0	1.0	0.0	0.0	0.0	0.046052631578947366	-0.8319300000000003
DiffSBDD-cond	0.0	0.0	0.0	2.0	0.0	0.0	0.03707995365005794	-4.26102
DiffSBDD-cond	0.0	0.0	0.0	1.0	0.0	0.0	0.04745166959578207	-2.74433
DiffSBDD-cond	1.0	0.0	0.0	0.0	0.0	0.0	0.046218487394957986	-0.9810399999999997
DiffSBDD-cond	0.0	0.0	1.0	2.0	0.0	0.0	0.03400637619553666	-4.776
DiffSBDD-cond	0.0	0.0	0.0	1.0	0.0	1.0	0.023404255319148935	-3.4366299999999996
DiffSBDD-cond	1.0	0.0	2.0	0.0	0.0	0.0	0.023076923076923078	-4.039440000000001
DiffSBDD-cond	0.0	0.0	0.0	1.0	0.0	0.0	0.03496503496503497	-2.56943
DiffSBDD-cond	0.0	1.0	0.0	0.0	0.0	0.0	0.061930783242258654	-2.0732399999999997
DiffSBDD-cond	1.0	0.0	0.0	2.0	0.0	0.0	0.02968270214943705	-3.74175
DiffSBDD-cond	0.0	0.0	1.0	0.0	0.0	0.0	0.03954802259887006	-4.01863
DiffSBDD-cond	0.0	0.0	0.0	1.0	0.0	0.0	0.03420523138832998	-2.36718
DiffSBDD-cond	0.0	0.0	1.0	1.0	0.0	0.0	0.02422145328719723	-2.0158400000000003
DiffSBDD-cond	0.0	0.0	0.0	0.0	0.0	0.0	0.05152224824355972	-1.7752399999999997
DiffSBDD-cond	0.0	0.0	0.0	1.0	0.0	0.0	0.0364963503649635	-1.5588799999999998
DiffSBDD-cond	1.0	0.0	1.0	1.0	0.0	0.0	0.020061728395061727	-2.5145500000000003
DiffSBDD-cond	2.0	1.0	1.0	1.0	0.0	1.0	0.024752475247524754	-5.89908
DiffSBDD-cond	2.0	0.0	0.0	0.0	0.0	0.0	0.045454545454545456	-1.1476099999999998
DiffSBDD-cond	0.0	0.0	0.0	0.0	0.0	1.0	0.026032315978456014	-2.9211300000000002
DiffSBDD-cond	1.0	0.0	2.0	0.0	0.0	0.0	0.027419354838709678	-1.9814200000000004
DiffSBDD-cond	1.0	0.0	0.0	1.0	0.0	0.0	0.017786561264822136	-1.4491900000000002
DiffSBDD-cond	1.0	0.0	0.0	1.0	0.0	0.0	0.026490066225165563	-2.88099
DiffSBDD-cond	1.0	0.0	1.0	0.0	0.0	1.0	0.03136762860727729	-2.15741
DiffSBDD-cond	0.0	0.0	0.0	0.0	0.0	0.0	0.06597222222222222	-1.72904
DiffSBDD-cond	0.0	0.0	1.0	0.0	0.0	0.0	0.05539358600583091	-1.9620000000000002
DiffSBDD-cond	0.0	0.0	0.0	0.0	0.0	0.0	0.31645569620253167	0.28347999999999995
DiffSBDD-cond	1.0	0.0	0.0	0.0	0.0	1.0	0.04580152671755725	-1.8755400000000004
DiffSBDD-cond	0.0	1.0	0.0	1.0	0.0	0.0	0.03260869565217391	-3.0580399999999996
DiffSBDD-cond	1.0	0.0	0.0	1.0	0.0	0.0	0.040059347181008904	-3.3334699999999997
DiffSBDD-cond	0.0	0.0	0.0	1.0	0.0	0.0	0.06938775510204082	-1.0454900000000005
DiffSBDD-cond	1.0	0.0	2.0	1.0	0.0	1.0	0.030998851894374284	-5.8848
DiffSBDD-cond	0.0	0.0	1.0	3.0	0.0	0.0	0.024528301886792454	-5.66775
DiffSBDD-cond	0.0	0.0	2.0	1.0	0.0	0.0	0.02706359945872801	-3.0771400000000004
DiffSBDD-cond	0.0	0.0	0.0	2.0	0.0	0.0	0.05154639175257732	-2.7305300000000003
DiffSBDD-cond	0.0	0.0	0.0	0.0	0.0	0.0	0.1069182389937107	-0.20604999999999984
DiffSBDD-cond	0.0	0.0	0.0	0.0	0.0	0.0	0.0660377358490566	-1.0162400000000003
DiffSBDD-cond	1.0	0.0	0.0	1.0	0.0	0.0	0.023809523809523808	-1.67027
DiffSBDD-cond	0.0	0.0	2.0	1.0	0.0	0.0	0.03639846743295019	-1.5854000000000004
DiffSBDD-cond	0.0	0.0	0.0	2.0	0.0	0.0	0.04024767801857585	-2.26639
DiffSBDD-cond	0.0	0.0	0.0	1.0	0.0	0.0	0.037366548042704624	-3.0187899999999996
DiffSBDD-cond	1.0	0.0	0.0	1.0	0.0	0.0	0.03917910447761194	-2.3996799999999996
DiffSBDD-cond	2.0	0.0	0.0	1.0	0.0	1.0	0.021529324424647365	-5.372669999999999
DiffSBDD-cond	0.0	0.0	0.0	1.0	0.0	0.0	0.05506607929515418	-1.3443299999999998
DiffSBDD-cond	1.0	0.0	2.0	0.0	0.0	0.0	0.033235581622678395	-5.35075
DiffSBDD-cond	0.0	0.0	2.0	0.0	0.0	0.0	0.039761431411530816	-1.3645400000000003
DiffSBDD-cond	0.0	0.0	0.0	1.0	0.0	0.0	0.08203125	-0.8892700000000002
DiffSBDD-cond	0.0	0.0	2.0	0.0	0.0	0.0	0.04054054054054054	-0.42879999999999985
DiffSBDD-cond	0.0	0.0	0.0	1.0	0.0	0.0	0.08241758241758242	-1.58311
DiffSBDD-cond	0.0	0.0	0.0	0.0	0.0	0.0	0.0639386189258312	-2.12321
DiffSBDD-cond	0.0	0.0	0.0	1.0	0.0	1.0	0.03717472118959108	-4.35793
DiffSBDD-cond	1.0	0.0	1.0	0.0	0.0	0.0	0.032577903682719546	-2.98331
DiffSBDD-cond	0.0	0.0	0.0	1.0	0.0	0.0	0.031932773109243695	-2.56938
DiffSBDD-cond	0.0	0.0	0.0	1.0	0.0	0.0	0.04152249134948097	-1.52089
DiffSBDD-cond	0.0	0.0	0.0	0.0	0.0	0.0	0.056074766355140186	-1.15868
DiffSBDD-cond	0.0	0.0	0.0	0.0	0.0	0.0	0.050793650793650794	-1.7952800000000004
DiffSBDD-cond	1.0	0.0	0.0	2.0	0.0	0.0	0.022660098522167486	-3.93348
DiffSBDD-cond	0.0	0.0	0.0	3.0	0.0	0.0	0.03647798742138365	-3.5853800000000002
DiffSBDD-cond	1.0	0.0	0.0	0.0	0.0	0.0	0.059006211180124224	-0.6249899999999999
DiffSBDD-cond	0.0	0.0	1.0	0.0	0.0	0.0	0.039182282793867124	-1.9866899999999998
DiffSBDD-cond	0.0	0.0	1.0	0.0	0.0	0.0	0.0330188679245283	-3.0627600000000004
DiffSBDD-cond	0.0	0.0	1.0	1.0	0.0	0.0	0.03002309468822171	-2.75133
DiffSBDD-cond	0.0	1.0	1.0	1.0	0.0	0.0	0.0247074122236671	-2.68397
DiffSBDD-cond	0.0	1.0	0.0	1.0	0.0	0.0	0.0481651376146789	-2.11943
DiffSBDD-cond	0.0	0.0	2.0	1.0	0.0	0.0	0.031275720164609055	-4.1831
DiffSBDD-cond	0.0	0.0	1.0	1.0	0.0	0.0	0.025817555938037865	-1.69835
DiffSBDD-cond	0.0	0.0	0.0	1.0	0.0	1.0	0.02611218568665377	-3.59932
DiffSBDD-cond	2.0	0.0	2.0	0.0	0.0	0.0	0.03343465045592705	-2.35092
DiffSBDD-cond	1.0	0.0	0.0	1.0	0.0	0.0	0.03787878787878788	-2.5351500000000002
DiffSBDD-cond	0.0	0.0	0.0	1.0	0.0	0.0	0.029142381348875937	-2.3793200000000003
DiffSBDD-cond	1.0	0.0	0.0	0.0	0.0	1.0	0.02716914986853637	-4.68721
DiffSBDD-cond	1.0	0.0	0.0	0.0	0.0	0.0	0.07450980392156863	-0.48160000000000025
DiffSBDD-cond	2.0	0.0	1.0	0.0	0.0	0.0	0.024544179523141654	-4.11121
DiffSBDD-cond	0.0	0.0	1.0	0.0	0.0	0.0	0.05138339920948617	-2.5787400000000003
DiffSBDD-cond	1.0	0.0	1.0	0.0	0.0	0.0	0.05230125523012552	-2.0614200000000005
DiffSBDD-cond	1.0	0.0	1.0	0.0	0.0	0.0	0.047524752475247525	-2.2330900000000002
DiffSBDD-cond	0.0	0.0	0.0	0.0	0.0	0.0	0.07239819004524888	-0.9594200000000002
DiffSBDD-cond	0.0	0.0	0.0	0.0	0.0	0.0	0.05688622754491018	-1.8450099999999998
DiffSBDD-cond	0.0	0.0	0.0	1.0	0.0	0.0	0.03678929765886288	-1.1972099999999997
DiffSBDD-cond	0.0	0.0	0.0	0.0	0.0	0.0	0.041666666666666664	-0.9353900000000004
DiffSBDD-cond	0.0	0.0	0.0	1.0	0.0	0.0	0.04895104895104895	-1.2383700000000002
DiffSBDD-cond	1.0	0.0	0.0	0.0	0.0	0.0	0.05345911949685535	-1.05313
DiffSBDD-cond	1.0	0.0	1.0	4.0	0.0	0.0	0.3007784854918613	2.9586499999999987
DiffSBDD-cond	0.0	0.0	1.0	1.0	0.0	1.0	0.28083209509658247	5.226799999999999
DiffSBDD-cond	0.0	0.0	3.0	1.0	0.0	1.0	0.4455002794857462	2.61031
DiffSBDD-cond	0.0	0.0	3.0	0.0	0.0	0.0	0.3608779857972886	4.67065
DiffSBDD-cond	1.0	0.0	0.0	2.0	0.0	0.0	0.23003194888178913	6.981389999999999
DiffSBDD-cond	0.0	0.0	1.0	1.0	0.0	2.0	0.351925630810093	3.5594199999999994
DiffSBDD-cond	0.0	0.0	2.0	1.0	0.0	0.0	0.3953764078245406	5.08404
DiffSBDD-cond	1.0	0.0	2.0	1.0	0.0	0.0	0.3840096910963053	5.964229999999999
DiffSBDD-cond	1.0	0.0	2.0	3.0	0.0	0.0	0.4438170525127047	2.7132500000000004
DiffSBDD-cond	0.0	0.0	2.0	0.0	0.0	2.0	0.39196591600730374	2.1927199999999996
DiffSBDD-cond	0.0	0.0	1.0	2.0	0.0	0.0	0.34247538677918427	5.223459999999999
DiffSBDD-cond	2.0	0.0	0.0	3.0	0.0	2.0	0.4057704112952732	2.31306
DiffSBDD-cond	0.0	0.0	2.0	1.0	0.0	0.0	0.3438506117192531	6.0515799999999995
DiffSBDD-cond	0.0	0.0	1.0	0.0	0.0	2.0	0.3615990308903695	5.34271
DiffSBDD-cond	0.0	0.0	3.0	3.0	0.0	0.0	0.46013911182450506	2.2538799999999988
DiffSBDD-cond	1.0	0.0	1.0	4.0	0.0	1.0	0.36697819314641744	-4.24334
DiffSBDD-cond	0.0	0.0	1.0	0.0	0.0	1.0	0.20190779014308427	6.066739999999999
DiffSBDD-cond	0.0	0.0	0.0	3.0	0.0	0.0	0.33835616438356164	2.79411
DiffSBDD-cond	2.0	0.0	2.0	1.0	0.0	0.0	0.4012121212121212	5.28961
DiffSBDD-cond	1.0	0.0	0.0	3.0	0.0	0.0	0.3790983606557377	3.96251
DiffSBDD-cond	1.0	0.0	0.0	3.0	0.0	0.0	0.3619550858652576	4.01197
DiffSBDD-cond	0.0	0.0	1.0	4.0	0.0	0.0	0.37420986093552466	3.9014999999999986
DiffSBDD-cond	0.0	0.0	0.0	0.0	0.0	0.0	0.13234005258545137	8.99598
DiffSBDD-cond	1.0	1.0	2.0	0.0	0.0	1.0	0.42388888888888887	0.6950899999999987
DiffSBDD-cond	0.0	0.0	0.0	2.0	0.0	2.0	0.38697068403908796	3.1618699999999986
DiffSBDD-cond	0.0	0.0	1.0	1.0	0.0	2.0	0.4078245406046236	0.49179999999999957
DiffSBDD-cond	0.0	0.0	1.0	1.0	0.0	0.0	0.38632162661737524	5.21416
DiffSBDD-cond	1.0	0.0	0.0	2.0	0.0	1.0	0.2918424753867792	4.38406
DiffSBDD-cond	0.0	0.0	0.0	3.0	0.0	0.0	0.2473035439137134	6.44004
DiffSBDD-cond	1.0	0.0	2.0	1.0	0.0	0.0	0.40348767288033677	4.66737
DiffSBDD-cond	0.0	0.0	1.0	1.0	0.0	0.0	0.2981867024848892	7.115709999999999
DiffSBDD-cond	1.0	0.0	2.0	1.0	0.0	1.0	0.3921971252566735	3.492329999999999
DiffSBDD-cond	0.0	0.0	1.0	2.0	0.0	0.0	0.3540701522170748	4.777049999999999
DiffSBDD-cond	0.0	0.0	2.0	1.0	0.0	2.0	0.36618876941457584	5.284849999999999
DiffSBDD-cond	0.0	0.0	1.0	0.0	0.0	0.0	0.18823529411764706	8.92582
DiffSBDD-cond	0.0	0.0	0.0	2.0	0.0	2.0	0.38123872519542995	2.44599
DiffSBDD-cond	0.0	0.0	0.0	1.0	0.0	1.0	0.33962264150943394	4.49164
DiffSBDD-cond	2.0	0.0	0.0	5.0	0.0	0.0	0.4232558139534884	3.7708899999999996
DiffSBDD-cond	0.0	0.0	1.0	3.0	0.0	1.0	0.460412147505423	3.3518999999999988
DiffSBDD-cond	0.0	0.0	1.0	1.0	0.0	0.0	0.16375198728139906	7.389099999999999
DiffSBDD-cond	1.0	0.0	0.0	0.0	0.0	2.0	0.2549019607843137	4.995889999999999
DiffSBDD-cond	0.0	0.0	1.0	3.0	0.0	0.0	0.34197952218430033	3.6532199999999992
DiffSBDD-cond	2.0	0.0	1.0	4.0	0.0	0.0	0.4598459845984598	1.4944699999999997
DiffSBDD-cond	0.0	0.0	2.0	2.0	0.0	0.0	0.3896572459410704	3.91601
DiffSBDD-cond	1.0	0.0	0.0	2.0	0.0	0.0	0.3701622971285893	4.552959999999999
DiffSBDD-cond	1.0	0.0	2.0	3.0	0.0	0.0	0.40963139120095127	2.34075
DiffSBDD-cond	2.0	0.0	2.0	1.0	0.0	0.0	0.4008313539192399	5.33713
DiffSBDD-cond	1.0	0.0	0.0	3.0	0.0	0.0	0.37222946544980445	4.24643
DiffSBDD-cond	2.0	0.0	4.0	2.0	0.0	1.0	0.34832904884318766	1.9397900000000003
DiffSBDD-cond	2.0	0.0	2.0	1.0	0.0	0.0	0.43337004405286345	4.53889
DiffSBDD-cond	0.0	1.0	1.0	2.0	0.0	0.0	0.37673830594184576	3.91493
DiffSBDD-cond	2.0	0.0	0.0	4.0	0.0	2.0	0.47008086253369274	0.24415999999999904
DiffSBDD-cond	1.0	0.0	0.0	4.0	0.0	0.0	0.4315492957746479	2.711739999999999
DiffSBDD-cond	0.0	0.0	0.0	0.0	0.0	1.0	0.3052703627652293	6.097849999999999
DiffSBDD-cond	2.0	0.0	1.0	0.0	0.0	2.0	0.38235294117647056	2.18337
DiffSBDD-cond	0.0	0.0	0.0	1.0	0.0	0.0	0.17091207888249796	8.181629999999998
DiffSBDD-cond	0.0	0.0	0.0	2.0	0.0	1.0	0.35709857408555484	3.3890399999999996
DiffSBDD-cond	3.0	1.0	0.0	2.0	0.0	0.0	0.434733893557423	4.647509999999999
DiffSBDD-cond	2.0	0.0	1.0	0.0	0.0	0.0	0.2872340425531915	6.45557
DiffSBDD-cond	1.0	1.0	0.0	1.0	0.0	2.0	0.3421949556918882	2.8482199999999995
DiffSBDD-cond	0.0	0.0	1.0	2.0	0.0	0.0	0.3185483870967742	4.928149999999999
DiffSBDD-cond	0.0	0.0	0.0	2.0	0.0	0.0	0.2707263389581805	5.63077
DiffSBDD-cond	0.0	0.0	1.0	1.0	0.0	1.0	0.36774193548387096	3.673
DiffSBDD-cond	2.0	0.0	0.0	2.0	0.0	1.0	0.2940379403794038	2.6074900000000003
DiffSBDD-cond	2.0	0.0	2.0	4.0	0.0	1.0	0.4697845507094062	0.694189999999999
DiffSBDD-cond	0.0	0.0	1.0	1.0	0.0	0.0	0.40248447204968946	4.69167
DiffSBDD-cond	0.0	0.0	0.0	0.0	0.0	1.0	0.08242753623188406	6.71606
DiffSBDD-cond	1.0	0.0	1.0	2.0	0.0	0.0	0.40629011553273425	3.9675499999999992
DiffSBDD-cond	1.0	0.0	0.0	3.0	0.0	0.0	0.4086153846153846	4.15657
DiffSBDD-cond	0.0	0.0	0.0	2.0	0.0	0.0	0.31722260040844114	2.11956
DiffSBDD-cond	3.0	0.0	1.0	2.0	0.0	3.0	0.43603701687534024	5.50835
DiffSBDD-cond	1.0	1.0	2.0	2.0	0.0	0.0	0.41172839506172837	2.736089999999999
DiffSBDD-cond	1.0	0.0	1.0	2.0	0.0	0.0	0.3319587628865979	4.63317
DiffSBDD-cond	0.0	0.0	0.0	2.0	0.0	1.0	0.4015421115065243	2.54101
DiffSBDD-cond	1.0	0.0	1.0	1.0	0.0	2.0	0.3010752688172043	3.3385800000000003
DiffSBDD-cond	2.0	1.0	1.0	2.0	0.0	0.0	0.37075879086983343	3.0825999999999993
DiffSBDD-cond	0.0	0.0	2.0	2.0	0.0	0.0	0.40461346633416456	4.678099999999999
DiffSBDD-cond	1.0	0.0	1.0	2.0	0.0	0.0	0.37832929782082325	5.174299999999999
DiffSBDD-cond	1.0	0.0	0.0	4.0	0.0	0.0	0.40224570673712023	2.969899999999999
DiffSBDD-cond	0.0	0.0	1.0	2.0	0.0	0.0	0.30243572395128554	6.37139
DiffSBDD-cond	0.0	0.0	1.0	2.0	0.0	1.0	0.3976927747419551	3.1291899999999995
DiffSBDD-cond	0.0	0.0	3.0	1.0	0.0	0.0	0.2974683544303797	5.7107399999999995
DiffSBDD-cond	0.0	2.0	0.0	0.0	0.0	3.0	0.3573687539531942	1.281419999999999
DiffSBDD-cond	1.0	0.0	1.0	2.0	0.0	0.0	0.3036350677120456	5.32418
DiffSBDD-cond	0.0	0.0	0.0	2.0	0.0	2.0	0.391812865497076	0.2274799999999999
DiffSBDD-cond	0.0	0.0	3.0	2.0	0.0	0.0	0.42904109589041095	3.562949999999999
DiffSBDD-cond	0.0	0.0	0.0	2.0	0.0	1.0	0.3398310591293047	2.8657899999999987
DiffSBDD-cond	0.0	0.0	2.0	1.0	0.0	1.0	0.42400448681996633	3.724729999999999
DiffSBDD-cond	0.0	0.0	1.0	0.0	0.0	0.0	0.2291350531107739	8.12321
DiffSBDD-cond	0.0	0.0	0.0	1.0	0.0	0.0	0.2839683680805176	6.665039999999999
DiffSBDD-cond	1.0	0.0	1.0	1.0	0.0	0.0	0.3696060037523452	7.271979999999999
DiffSBDD-cond	0.0	0.0	0.0	3.0	0.0	0.0	0.36601746138347885	4.33225
DiffSBDD-cond	1.0	0.0	1.0	0.0	0.0	0.0	0.12811693895098883	7.606769999999999
DiffSBDD-cond	2.0	0.0	1.0	2.0	0.0	1.0	0.4357099329677026	3.370009999999999
DiffSBDD-cond	0.0	0.0	2.0	3.0	0.0	0.0	0.3977272727272727	3.027899999999999
DiffSBDD-cond	1.0	0.0	3.0	0.0	0.0	1.0	0.331151832460733	5.21128
DiffSBDD-cond	1.0	0.0	1.0	1.0	0.0	2.0	0.44562899786780386	1.234449999999999
DiffSBDD-cond	0.0	0.0	1.0	4.0	0.0	0.0	0.35046728971962615	3.172749999999999
DiffSBDD-cond	0.0	0.0	0.0	1.0	0.0	3.0	0.31629392971246006	3.433259999999999
DiffSBDD-cond	0.0	0.0	2.0	1.0	0.0	0.0	0.35982199618563254	4.561109999999999
DiffSBDD-cond	0.0	0.0	2.0	1.0	0.0	1.0	0.15605095541401273	-3.55771
DiffSBDD-cond	2.0	0.0	0.0	1.0	0.0	0.0	0.16073059360730593	-1.0466100000000003
DiffSBDD-cond	0.0	0.0	1.0	1.0	0.0	0.0	0.14146341463414633	-0.21877999999999975
DiffSBDD-cond	0.0	0.0	0.0	2.0	0.0	0.0	0.1150278293135436	-0.6396499999999996
DiffSBDD-cond	2.0	0.0	1.0	2.0	0.0	0.0	0.16512992455993294	16.86455
DiffSBDD-cond	0.0	0.0	2.0	1.0	0.0	0.0	0.15637860082304528	-1.6795999999999998
DiffSBDD-cond	0.0	0.0	0.0	2.0	0.0	1.0	0.16632016632016633	-2.22614
DiffSBDD-cond	1.0	0.0	0.0	0.0	0.0	1.0	0.1276595744680851	17.78198
DiffSBDD-cond	0.0	0.0	2.0	1.0	0.0	0.0	0.140625	-1.6394599999999997
DiffSBDD-cond	0.0	0.0	1.0	1.0	0.0	1.0	0.16846846846846847	-2.0612199999999996
DiffSBDD-cond	0.0	0.0	0.0	2.0	0.0	0.0	0.15446071904127828	-0.4648899999999996
DiffSBDD-cond	0.0	0.0	1.0	2.0	0.0	0.0	0.15550510783200908	-1.3417199999999996
DiffSBDD-cond	1.0	0.0	0.0	0.0	0.0	0.0	0.018140589569160998	1.97872
DiffSBDD-cond	0.0	0.0	2.0	1.0	0.0	1.0	0.16955266955266957	-2.2896
DiffSBDD-cond	1.0	0.0	0.0	2.0	0.0	1.0	0.15377176015473887	-3.85602
DiffSBDD-cond	0.0	0.0	2.0	2.0	0.0	0.0	0.16703786191536749	-1.1348399999999996
DiffSBDD-cond	1.0	2.0	0.0	2.0	0.0	0.0	0.1790633608815427	-3.03576
DiffSBDD-cond	0.0	0.0	0.0	1.0	0.0	1.0	0.14907407407407408	-1.6436399999999995
DiffSBDD-cond	0.0	0.0	2.0	1.0	0.0	1.0	0.16666666666666666	0.043540000000000134
DiffSBDD-cond	0.0	0.0	0.0	3.0	0.0	0.0	0.13429522752497225	-2.4327499999999995
DiffSBDD-cond	1.0	0.0	1.0	2.0	0.0	0.0	0.18606180144641682	-0.16664000000000012
DiffSBDD-cond	0.0	0.0	1.0	0.0	0.0	3.0	0.16842900302114805	-3.7958299999999996
DiffSBDD-cond	0.0	0.0	0.0	1.0	0.0	0.0	0.1156289707750953	-2.86362
DiffSBDD-cond	0.0	0.0	1.0	2.0	0.0	0.0	0.15625	0.42801
DiffSBDD-cond	0.0	0.0	0.0	1.0	0.0	1.0	0.15244596131968147	-2.26511
DiffSBDD-cond	0.0	0.0	1.0	2.0	0.0	0.0	0.14954954954954955	-1.9170499999999997
DiffSBDD-cond	1.0	0.0	1.0	3.0	0.0	0.0	0.17568427753023552	-2.06274
DiffSBDD-cond	1.0	0.0	2.0	1.0	0.0	0.0	0.1751188589540412	-1.1722099999999998
DiffSBDD-cond	0.0	0.0	0.0	2.0	0.0	0.0	0.15384615384615385	-1.0571200000000003
DiffSBDD-cond	0.0	0.0	1.0	1.0	0.0	2.0	0.16820276497695852	0.4408699999999999
DiffSBDD-cond	0.0	0.0	0.0	4.0	0.0	0.0	0.14540059347181009	-3.02238
DiffSBDD-cond	1.0	0.0	1.0	2.0	0.0	1.0	0.16110183639398998	-2.9683900000000003
DiffSBDD-cond	2.0	0.0	0.0	2.0	0.0	0.0	0.13387660069848661	-0.25527999999999995
DiffSBDD-cond	0.0	1.0	1.0	2.0	0.0	0.0	0.15674362089914945	-2.1681
DiffSBDD-cond	0.0	0.0	0.0	2.0	0.0	0.0	0.18386714116251482	-2.07702
DiffSBDD-cond	0.0	0.0	0.0	3.0	0.0	0.0	0.17983367983367984	-4.04221
DiffSBDD-cond	0.0	0.0	0.0	5.0	0.0	0.0	0.1872366044551475	-3.59276
DiffSBDD-cond	0.0	0.0	1.0	1.0	0.0	0.0	0.18151447661469933	-0.4084500000000002
DiffSBDD-cond	0.0	0.0	2.0	1.0	0.0	0.0	0.15545023696682464	-1.7070999999999996
DiffSBDD-cond	2.0	0.0	0.0	2.0	0.0	1.0	0.17275541795665636	-1.1276399999999995
DiffSBDD-cond	0.0	0.0	0.0	1.0	0.0	1.0	0.1362048894062864	-1.7076799999999999
DiffSBDD-cond	1.0	1.0	0.0	0.0	0.0	1.0	0.13578826237054084	1.6402700000000001
DiffSBDD-cond	1.0	0.0	0.0	2.0	0.0	0.0	0.1640112464854733	-1.6285699999999999
DiffSBDD-cond	0.0	0.0	0.0	1.0	0.0	1.0	0.16342412451361868	-1.0470899999999999
DiffSBDD-cond	3.0	0.0	0.0	1.0	0.0	1.0	0.1717687074829932	-0.5912100000000002
DiffSBDD-cond	1.0	0.0	0.0	2.0	0.0	0.0	0.13917525773195877	-2.4073399999999996
DiffSBDD-cond	0.0	0.0	1.0	1.0	0.0	1.0	0.15009560229445507	-2.1716999999999995
DiffSBDD-cond	1.0	0.0	1.0	1.0	0.0	0.0	0.15565031982942432	-1.9894299999999996
DiffSBDD-cond	1.0	0.0	0.0	1.0	0.0	1.0	0.12903225806451613	2.17294
DiffSBDD-cond	1.0	0.0	2.0	3.0	0.0	0.0	0.18103975535168196	18.89229
DiffSBDD-cond	0.0	0.0	3.0	0.0	0.0	0.0	0.16691394658753708	-1.11083
DiffSBDD-cond	0.0	0.0	1.0	1.0	0.0	0.0	0.16823406478578892	-0.8413199999999996
DiffSBDD-cond	0.0	0.0	2.0	2.0	0.0	0.0	0.16782729805013927	-2.9948699999999997
DiffSBDD-cond	0.0	0.0	0.0	2.0	0.0	0.0	0.12284069097888675	-0.4725799999999998
DiffSBDD-cond	1.0	1.0	1.0	0.0	0.0	0.0	0.12625	3.36703
DiffSBDD-cond	0.0	0.0	2.0	1.0	0.0	0.0	0.12594458438287154	-0.8265599999999997
DiffSBDD-cond	0.0	0.0	3.0	0.0	0.0	0.0	0.16706443914081145	-0.8818200000000003
DiffSBDD-cond	0.0	0.0	1.0	1.0	0.0	0.0	0.10185185185185185	0.12267000000000028
DiffSBDD-cond	5.0	0.0	1.0	3.0	0.0	0.0	0.16842105263157894	-2.4598199999999997
DiffSBDD-cond	1.0	0.0	1.0	0.0	0.0	0.0	0.15145228215767634	0.3909600000000002
DiffSBDD-cond	0.0	0.0	0.0	1.0	0.0	1.0	0.13943808532778357	-2.76752
DiffSBDD-cond	1.0	0.0	2.0	1.0	0.0	1.0	0.18472584856396868	-3.16322
DiffSBDD-cond	0.0	0.0	2.0	2.0	0.0	0.0	0.17509727626459143	-2.10344
DiffSBDD-cond	0.0	0.0	0.0	2.0	0.0	0.0	0.14803625377643503	-2.8165199999999997
DiffSBDD-cond	0.0	0.0	0.0	1.0	0.0	0.0	0.12921348314606743	-0.3833099999999998
DiffSBDD-cond	0.0	0.0	1.0	2.0	0.0	0.0	0.15602189781021897	2.5710100000000002
DiffSBDD-cond	0.0	0.0	1.0	0.0	0.0	0.0	0.12929623567921442	0.055600000000000094
DiffSBDD-cond	0.0	0.0	0.0	2.0	0.0	0.0	0.15874620829120323	1.0453999999999999
DiffSBDD-cond	0.0	0.0	2.0	0.0	0.0	0.0	0.12532299741602068	-1.00049
DiffSBDD-cond	0.0	0.0	0.0	1.0	0.0	0.0	0.05371900826446281	0.1629100000000001
DiffSBDD-cond	0.0	0.0	2.0	1.0	0.0	2.0	0.17415730337078653	-0.8794300000000002
DiffSBDD-cond	0.0	0.0	0.0	2.0	0.0	0.0	0.12062937062937062	-0.8219199999999995
DiffSBDD-cond	0.0	0.0	1.0	1.0	0.0	1.0	0.16417910447761194	-3.80206
DiffSBDD-cond	0.0	0.0	1.0	1.0	0.0	0.0	0.1710261569416499	-1.0840899999999998
DiffSBDD-cond	1.0	0.0	0.0	0.0	0.0	1.0	0.17221297836938437	-0.8448000000000002
DiffSBDD-cond	0.0	0.0	0.0	0.0	0.0	0.0	0.06428571428571428	-0.5247299999999999
DiffSBDD-cond	0.0	0.0	0.0	2.0	0.0	0.0	0.13763702801461633	-1.3812600000000002
DiffSBDD-cond	0.0	0.0	1.0	1.0	0.0	1.0	0.13793103448275862	-1.1776799999999996
DiffSBDD-cond	0.0	0.0	2.0	1.0	0.0	1.0	0.1433659839715049	-1.3511600000000001
DiffSBDD-cond	0.0	0.0	0.0	1.0	0.0	0.0	0.07664233576642336	-0.6337000000000002
DiffSBDD-cond	2.0	0.0	1.0	1.0	0.0	0.0	0.17412333736396615	-1.8963799999999997
DiffSBDD-cond	2.0	0.0	1.0	0.0	0.0	0.0	0.14878542510121456	-0.8018200000000002
DiffSBDD-cond	0.0	0.0	2.0	2.0	0.0	0.0	0.16272401433691755	-2.52032
DiffSBDD-cond	0.0	0.0	2.0	1.0	0.0	0.0	0.1971223021582734	-0.15287999999999968
DiffSBDD-cond	0.0	1.0	0.0	2.0	0.0	0.0	0.1375	-0.9542900000000003
DiffSBDD-cond	0.0	0.0	0.0	1.0	0.0	0.0	0.13093525179856116	-0.28671000000000024
DiffSBDD-cond	0.0	0.0	2.0	2.0	0.0	1.0	0.18645049218297627	-3.1822299999999997
DiffSBDD-cond	0.0	0.0	0.0	1.0	0.0	2.0	0.11069651741293532	2.09901
DiffSBDD-cond	0.0	0.0	0.0	1.0	0.0	0.0	0.08316008316008316	0.11172999999999966
DiffSBDD-cond	4.0	1.0	1.0	2.0	0.0	1.0	0.15318744053282587	4.81513
DiffSBDD-cond	0.0	0.0	2.0	2.0	0.0	0.0	0.16958174904942966	-2.0477600000000002
DiffSBDD-cond	0.0	0.0	1.0	1.0	0.0	0.0	0.15775401069518716	12.32956
DiffSBDD-cond	1.0	0.0	0.0	1.0	0.0	0.0	0.11764705882352941	0.4934400000000001
DiffSBDD-cond	3.0	0.0	0.0	1.0	0.0	0.0	0.12771084337349398	-1.9693300000000002
DiffSBDD-cond	0.0	0.0	1.0	1.0	0.0	0.0	0.1381260096930533	0.25687000000000015
DiffSBDD-cond	1.0	0.0	0.0	1.0	0.0	0.0	0.1506524317912218	-0.6054000000000004
DiffSBDD-cond	0.0	0.0	1.0	3.0	0.0	0.0	0.18307905686546463	-3.1611000000000002
DiffSBDD-cond	0.0	0.0	0.0	1.0	0.0	0.0	0.09286898839137644	-0.5056200000000004
DiffSBDD-cond	0.0	0.0	0.0	2.0	0.0	0.0	0.16412213740458015	-1.1114600000000001
DiffSBDD-cond	0.0	0.0	2.0	1.0	0.0	0.0	0.4583333333333333	-0.7471699999999997
DiffSBDD-cond	1.0	0.0	0.0	1.0	0.0	0.0	0.01335559265442404	-2.3918600000000003
DiffSBDD-cond	0.0	0.0	1.0	2.0	0.0	0.0	0.014985014985014986	-2.1144799999999995
DiffSBDD-cond	1.0	0.0	1.0	0.0	0.0	1.0	0.02416918429003021	-0.6961299999999997
DiffSBDD-cond	0.0	0.0	2.0	1.0	0.0	0.0	0.02185792349726776	-1.7174499999999995
DiffSBDD-cond	1.0	0.0	2.0	0.0	0.0	0.0	0.02197802197802198	-2.7411699999999994
DiffSBDD-cond	1.0	0.0	2.0	0.0	0.0	0.0	0.02304964539007092	8.84872
DiffSBDD-cond	1.0	0.0	1.0	2.0	0.0	0.0	0.014365522745411013	17.06544
DiffSBDD-cond	1.0	0.0	0.0	1.0	0.0	1.0	0.03550295857988166	-0.4969199999999998
DiffSBDD-cond	0.0	0.0	0.0	1.0	0.0	0.0	0.0410958904109589	-1.17904
DiffSBDD-cond	0.0	0.0	0.0	1.0	0.0	2.0	0.0549738219895288	-2.36182
DiffSBDD-cond	2.0	0.0	1.0	1.0	0.0	1.0	0.014173228346456693	-2.8570399999999996
DiffSBDD-cond	2.0	0.0	0.0	0.0	0.0	0.0	0.015988372093023256	-1.0633999999999997
DiffSBDD-cond	1.0	0.0	1.0	1.0	0.0	2.0	0.02044989775051125	-1.3902699999999997
DiffSBDD-cond	0.0	0.0	0.0	2.0	0.0	1.0	0.019569471624266144	-2.2968599999999997
DiffSBDD-cond	0.0	0.0	0.0	0.0	0.0	1.0	0.041758241758241756	-1.0925599999999998
DiffSBDD-cond	0.0	1.0	2.0	1.0	0.0	0.0	0.028277634961439587	-3.01492
DiffSBDD-cond	0.0	0.0	1.0	1.0	0.0	0.0	0.017167381974248927	-2.08889
DiffSBDD-cond	0.0	0.0	0.0	1.0	0.0	0.0	0.017123287671232876	-2.04695
DiffSBDD-cond	0.0	0.0	0.0	4.0	0.0	0.0	0.020512820512820513	-2.9349799999999995
DiffSBDD-cond	2.0	0.0	0.0	1.0	0.0	1.0	0.017341040462427744	-2.8810700000000002
DiffSBDD-cond	2.0	0.0	2.0	0.0	0.0	1.0	0.014910536779324055	-0.6818
DiffSBDD-cond	0.0	0.0	0.0	1.0	0.0	0.0	0.033391915641476276	3.5715000000000003
DiffSBDD-cond	0.0	0.0	0.0	0.0	0.0	0.0	0.03773584905660377	1.9874100000000001
DiffSBDD-cond	1.0	0.0	1.0	0.0	0.0	0.0	0.0286144578313253	-0.6625399999999999
DiffSBDD-cond	2.0	0.0	1.0	0.0	0.0	0.0	0.022900763358778626	9.12664
DiffSBDD-cond	0.0	0.0	1.0	1.0	0.0	0.0	0.05394190871369295	0.4978300000000002
DiffSBDD-cond	0.0	0.0	0.0	1.0	0.0	1.0	0.06550218340611354	-2.99477
DiffSBDD-cond	0.0	0.0	2.0	0.0	0.0	1.0	0.015021459227467811	-1.4524299999999997
DiffSBDD-cond	2.0	0.0	1.0	1.0	0.0	0.0	0.01484375	-0.7557399999999999
DiffSBDD-cond	0.0	0.0	0.0	0.0	0.0	0.0	0.03977272727272727	-0.6622999999999997
DiffSBDD-cond	2.0	0.0	0.0	0.0	0.0	0.0	0.03333333333333333	6.49148
DiffSBDD-cond	0.0	0.0	2.0	0.0	0.0	1.0	0.02877697841726619	-1.0235399999999997
DiffSBDD-cond	3.0	0.0	0.0	0.0	0.0	0.0	0.015558698727015558	-2.8796799999999996
DiffSBDD-cond	2.0	0.0	1.0	1.0	0.0	0.0	0.012632978723404254	-2.8602600000000002
DiffSBDD-cond	1.0	0.0	2.0	0.0	0.0	1.0	0.01807909604519774	-0.06420000000000003
DiffSBDD-cond	0.0	0.0	2.0	1.0	0.0	0.0	0.014304291287386216	5.7613199999999996
DiffSBDD-cond	0.0	0.0	1.0	0.0	0.0	0.0	0.02071563088512241	-2.7576
DiffSBDD-cond	0.0	0.0	0.0	1.0	0.0	0.0	0.027548209366391185	-2.0374499999999998
DiffSBDD-cond	0.0	0.0	0.0	1.0	0.0	0.0	0.03322259136212625	4.36637
DiffSBDD-cond	2.0	0.0	0.0	2.0	0.0	1.0	0.01702127659574468	11.178059999999999
DiffSBDD-cond	1.0	0.0	0.0	2.0	0.0	1.0	0.011747430249632892	-2.2042900000000003
DiffSBDD-cond	0.0	0.0	0.0	1.0	0.0	0.0	0.030927835051546393	-2.2165099999999995
DiffSBDD-cond	2.0	0.0	0.0	0.0	0.0	0.0	0.03146853146853147	-1.8349899999999995
DiffSBDD-cond	0.0	0.0	0.0	1.0	0.0	1.0	0.01873536299765808	-0.8637600000000001
DiffSBDD-cond	0.0	1.0	0.0	2.0	0.0	0.0	0.019024970273483946	-2.3371899999999997
DiffSBDD-cond	0.0	0.0	0.0	1.0	0.0	0.0	0.02722323049001815	7.56141
DiffSBDD-cond	0.0	0.0	0.0	1.0	0.0	1.0	0.020560747663551402	-2.7453700000000003
DiffSBDD-cond	2.0	0.0	0.0	0.0	0.0	0.0	0.012790697674418604	-1.16093
DiffSBDD-cond	1.0	1.0	0.0	1.0	0.0	1.0	0.018	-2.67669
DiffSBDD-cond	2.0	0.0	0.0	0.0	0.0	0.0	0.039014373716632446	-2.22027
DiffSBDD-cond	2.0	0.0	1.0	2.0	0.0	0.0	0.022020725388601035	0.7652800000000002
DiffSBDD-cond	2.0	1.0	2.0	0.0	0.0	0.0	0.018108651911468814	-2.41779
DiffSBDD-cond	1.0	0.0	2.0	1.0	0.0	0.0	0.018315018315018316	5.76776
DiffSBDD-cond	3.0	0.0	0.0	2.0	0.0	0.0	0.01832208293153327	5.62495
DiffSBDD-cond	1.0	0.0	1.0	1.0	0.0	1.0	0.014336917562724014	-0.45845
DiffSBDD-cond	0.0	1.0	1.0	1.0	0.0	0.0	0.01839080459770115	-2.5568400000000002
DiffSBDD-cond	1.0	0.0	0.0	2.0	0.0	0.0	0.012987012987012988	-1.1140399999999997
DiffSBDD-cond	1.0	0.0	0.0	1.0	0.0	0.0	0.022222222222222223	-1.8282099999999994
DiffSBDD-cond	0.0	0.0	1.0	1.0	0.0	0.0	0.01371571072319202	-1.6833200000000001
DiffSBDD-cond	2.0	0.0	1.0	1.0	0.0	0.0	0.014074074074074074	15.135570000000001
DiffSBDD-cond	1.0	0.0	1.0	2.0	0.0	0.0	0.014942528735632184	-2.3624099999999997
DiffSBDD-cond	0.0	0.0	1.0	2.0	0.0	0.0	0.02207792207792208	10.755479999999999
DiffSBDD-cond	1.0	0.0	0.0	0.0	0.0	0.0	0.04932735426008968	-1.4742099999999998
DiffSBDD-cond	0.0	0.0	0.0	0.0	0.0	0.0	0.0875	-0.3765399999999999
DiffSBDD-cond	0.0	0.0	1.0	0.0	0.0	0.0	0.021621621621621623	-2.1635
DiffSBDD-cond	3.0	1.0	2.0	0.0	0.0	1.0	0.017699115044247787	-3.0021500000000003
DiffSBDD-cond	0.0	0.0	2.0	1.0	0.0	0.0	0.011570247933884297	0.20630000000000015
DiffSBDD-cond	0.0	0.0	0.0	2.0	0.0	0.0	0.0192	-2.3890399999999996
DiffSBDD-cond	0.0	0.0	0.0	1.0	0.0	0.0	0.028938906752411574	-2.6505
DiffSBDD-cond	0.0	0.0	0.0	1.0	0.0	1.0	0.035545023696682464	-0.5670799999999998
DiffSBDD-cond	1.0	0.0	1.0	0.0	0.0	0.0	0.016304347826086956	-1.6008499999999994
DiffSBDD-cond	0.0	0.0	0.0	1.0	0.0	0.0	0.03958333333333333	5.93836
DiffSBDD-cond	2.0	0.0	0.0	0.0	0.0	0.0	0.023381294964028777	3.43811
DiffSBDD-cond	2.0	0.0	1.0	1.0	0.0	0.0	0.02702702702702703	-1.7612199999999998
DiffSBDD-cond	4.0	0.0	2.0	0.0	0.0	0.0	0.011124121779859485	-1.7669999999999995
DiffSBDD-cond	1.0	0.0	1.0	0.0	0.0	1.0	0.026359143327841845	-2.51462
DiffSBDD-cond	0.0	1.0	0.0	1.0	0.0	0.0	0.03333333333333333	3.43884
DiffSBDD-cond	1.0	0.0	0.0	0.0	0.0	1.0	0.023255813953488372	6.4688099999999995
DiffSBDD-cond	0.0	0.0	0.0	1.0	0.0	0.0	0.01884570082449941	5.9080200000000005
DiffSBDD-cond	2.0	1.0	1.0	0.0	0.0	1.0	0.015025041736227046	-2.5107
DiffSBDD-cond	1.0	0.0	2.0	0.0	0.0	0.0	0.0165016501650165	-1.4745599999999999
DiffSBDD-cond	3.0	1.0	0.0	0.0	0.0	0.0	0.017154389505549948	-0.31379
DiffSBDD-cond	0.0	0.0	0.0	1.0	0.0	1.0	0.04225352112676056	-1.8193399999999995
DiffSBDD-cond	1.0	0.0	0.0	0.0	0.0	0.0	0.04597701149425287	-1.73517
DiffSBDD-cond	0.0	1.0	0.0	0.0	0.0	0.0	0.0794979079497908	-1.6352000000000002
DiffSBDD-cond	1.0	0.0	2.0	0.0	0.0	1.0	0.025029797377830752	10.56063
DiffSBDD-cond	0.0	0.0	1.0	2.0	0.0	0.0	0.017660044150110375	-1.3338699999999997
DiffSBDD-cond	3.0	1.0	0.0	1.0	0.0	0.0	0.011111111111111112	7.58717
DiffSBDD-cond	0.0	0.0	0.0	1.0	0.0	2.0	0.03137254901960784	-2.8662799999999997
DiffSBDD-cond	1.0	0.0	1.0	1.0	0.0	0.0	0.01675977653631285	9.2819
DiffSBDD-cond	1.0	0.0	1.0	1.0	0.0	0.0	0.025348542458808618	-3.0104299999999995
DiffSBDD-cond	3.0	0.0	0.0	1.0	0.0	0.0	0.022004889975550123	-1.7989699999999997
DiffSBDD-cond	0.0	0.0	1.0	1.0	0.0	0.0	0.023064250411861616	-2.3670299999999997
DiffSBDD-cond	0.0	0.0	0.0	0.0	0.0	0.0	0.09333333333333334	-0.4725799999999998
DiffSBDD-cond	0.0	1.0	0.0	0.0	0.0	0.0	0.029304029304029304	-2.8273099999999998
DiffSBDD-cond	1.0	0.0	0.0	0.0	0.0	3.0	0.025806451612903226	-2.1781999999999995
DiffSBDD-cond	1.0	0.0	2.0	1.0	0.0	0.0	0.01879194630872483	-0.6279300000000001
DiffSBDD-cond	1.0	0.0	2.0	0.0	0.0	1.0	0.01991465149359886	-2.9441800000000002
DiffSBDD-cond	0.0	0.0	1.0	1.0	0.0	0.0	0.028862478777589132	3.76927
DiffSBDD-cond	1.0	0.0	0.0	1.0	0.0	0.0	0.01743119266055046	-2.2764299999999995
DiffSBDD-cond	1.0	0.0	0.0	1.0	0.0	0.0	0.10615384615384615	0.06006
DiffSBDD-cond	0.0	0.0	0.0	3.0	0.0	0.0	0.1268357810413885	-1.0612199999999996
DiffSBDD-cond	0.0	0.0	0.0	2.0	0.0	0.0	0.1563517915309446	-1.03477
DiffSBDD-cond	0.0	0.0	0.0	1.0	0.0	0.0	0.13365155131264916	-0.32209999999999983
DiffSBDD-cond	0.0	0.0	0.0	1.0	0.0	0.0	0.651595744680851	-0.5012099999999995
DiffSBDD-cond	0.0	0.0	0.0	1.0	0.0	0.0	0.32075471698113206	-0.3620700000000001
DiffSBDD-cond	2.0	0.0	1.0	1.0	0.0	0.0	0.1453287197231834	-0.70343
DiffSBDD-cond	0.0	0.0	1.0	1.0	0.0	0.0	0.11076443057722309	-0.08579999999999988
DiffSBDD-cond	0.0	0.0	0.0	1.0	0.0	0.0	0.24057450628366248	0.09393000000000029
DiffSBDD-cond	0.0	0.0	0.0	2.0	0.0	0.0	0.1781115879828326	-1.7085999999999997
DiffSBDD-cond	0.0	0.0	0.0	0.0	0.0	1.0	0.10372771474878444	-0.74444
DiffSBDD-cond	0.0	0.0	2.0	1.0	0.0	0.0	0.13646532438478748	-1.46399
DiffSBDD-cond	1.0	1.0	0.0	1.0	0.0	0.0	0.13310580204778158	-0.8235299999999999
DiffSBDD-cond	0.0	0.0	2.0	1.0	0.0	0.0	0.16910420475319926	-1.0300799999999999
DiffSBDD-cond	0.0	0.0	0.0	3.0	0.0	0.0	0.17450271247739602	-1.7747199999999994
DiffSBDD-cond	0.0	0.0	0.0	1.0	0.0	0.0	0.27697262479871176	-0.6348599999999998
DiffSBDD-cond	1.0	0.0	1.0	0.0	0.0	0.0	0.11574074074074074	0.47129000000000065
DiffSBDD-cond	0.0	0.0	1.0	1.0	0.0	0.0	0.24743589743589745	-0.7798099999999994
DiffSBDD-cond	0.0	0.0	0.0	2.0	0.0	0.0	0.13450292397660818	-0.5947899999999997
DiffSBDD-cond	1.0	0.0	0.0	0.0	0.0	0.0	0.11293260473588343	0.7277100000000001
DiffSBDD-cond	0.0	0.0	0.0	2.0	0.0	0.0	0.15479876160990713	-0.2493799999999995
DiffSBDD-cond	0.0	0.0	1.0	1.0	0.0	0.0	0.15853658536585366	-0.12868999999999975
DiffSBDD-cond	1.0	0.0	1.0	0.0	0.0	0.0	0.14937759336099585	0.17067000000000032
DiffSBDD-cond	0.0	0.0	1.0	2.0	0.0	0.0	0.1447811447811448	-1.5480299999999998
DiffSBDD-cond	0.0	0.0	1.0	0.0	0.0	0.0	0.13848396501457727	-0.022469999999999324
DiffSBDD-cond	0.0	0.0	0.0	2.0	0.0	0.0	0.13348164627363737	-0.6086899999999993
DiffSBDD-cond	0.0	0.0	0.0	2.0	0.0	0.0	0.1441351888667992	-0.6695599999999997
DiffSBDD-cond	0.0	0.0	0.0	2.0	0.0	0.0	0.11527377521613832	-0.9806699999999999
DiffSBDD-cond	0.0	0.0	1.0	1.0	0.0	0.0	0.14423076923076922	-1.3734399999999996
DiffSBDD-cond	0.0	0.0	2.0	0.0	0.0	0.0	0.13012048192771083	0.5088699999999999
DiffSBDD-cond	0.0	0.0	2.0	0.0	0.0	0.0	0.12213740458015267	-0.40357999999999983
DiffSBDD-cond	1.0	0.0	2.0	1.0	0.0	0.0	0.15982028241335045	-1.4890599999999994
DiffSBDD-cond	0.0	0.0	1.0	2.0	0.0	1.0	0.15	-3.2133899999999995
DiffSBDD-cond	0.0	0.0	1.0	2.0	0.0	0.0	0.14152700186219738	-0.8979599999999994
DiffSBDD-cond	0.0	0.0	1.0	1.0	0.0	0.0	0.15426695842450766	-0.13971999999999962
DiffSBDD-cond	0.0	0.0	1.0	0.0	0.0	0.0	0.11618798955613577	-0.15255999999999936
DiffSBDD-cond	0.0	0.0	1.0	0.0	0.0	0.0	0.08981001727115717	0.6881300000000001
DiffSBDD-cond	1.0	0.0	0.0	2.0	0.0	0.0	0.19788918205804748	-1.3750900000000001
DiffSBDD-cond	0.0	0.0	0.0	1.0	0.0	0.0	0.14834205933682373	-0.3223099999999999
DiffSBDD-cond	0.0	0.0	1.0	3.0	0.0	0.0	0.1566265060240964	-2.3008699999999997
DiffSBDD-cond	0.0	0.0	0.0	0.0	0.0	0.0	0.0673469387755102	0.052990000000000315
DiffSBDD-cond	0.0	0.0	1.0	0.0	0.0	0.0	0.1320754716981132	-0.35220999999999947
DiffSBDD-cond	0.0	0.0	1.0	0.0	0.0	0.0	0.11702127659574468	0.28013000000000066
DiffSBDD-cond	0.0	0.0	1.0	1.0	0.0	0.0	0.15621156211562115	-0.6629199999999997
DiffSBDD-cond	0.0	0.0	1.0	1.0	0.0	0.0	0.2197265625	-0.9195799999999998
DiffSBDD-cond	1.0	0.0	2.0	0.0	0.0	0.0	0.125948406676783	0.5636400000000004
DiffSBDD-cond	0.0	0.0	0.0	0.0	0.0	0.0	0.10707456978967496	1.4484600000000003
DiffSBDD-cond	0.0	0.0	1.0	1.0	0.0	0.0	0.17582417582417584	-0.3216700000000001
DiffSBDD-cond	0.0	0.0	1.0	0.0	0.0	1.0	0.13037037037037036	-1.3863399999999997
DiffSBDD-cond	0.0	0.0	1.0	1.0	0.0	0.0	0.15102974828375287	-0.47487999999999975
DiffSBDD-cond	0.0	0.0	1.0	2.0	0.0	0.0	0.15121412803532008	-0.8767800000000001
DiffSBDD-cond	5.0	0.0	2.0	0.0	0.0	0.0	0.15091774303195105	-2.1534899999999997
DiffSBDD-cond	0.0	0.0	0.0	1.0	0.0	0.0	0.2704	-0.4146700000000001
DiffSBDD-cond	1.0	0.0	0.0	1.0	0.0	1.0	0.14655942806076855	-1.5567399999999996
DiffSBDD-cond	0.0	0.0	0.0	2.0	0.0	0.0	0.138442521631644	0.5762200000000002
DiffSBDD-cond	0.0	0.0	1.0	1.0	0.0	0.0	0.1523076923076923	-1.2642099999999994
DiffSBDD-cond	0.0	0.0	1.0	1.0	0.0	0.0	0.16285714285714287	-0.29129000000000005
DiffSBDD-cond	0.0	0.0	1.0	0.0	0.0	0.0	0.08517887563884156	0.49068999999999985
DiffSBDD-cond	1.0	1.0	0.0	1.0	0.0	0.0	0.1375968992248062	0.5451800000000002
DiffSBDD-cond	0.0	0.0	2.0	2.0	0.0	0.0	0.1690734055354994	-1.7808000000000002
DiffSBDD-cond	0.0	0.0	0.0	1.0	0.0	0.0	0.1593959731543624	-1.5694400000000002
DiffSBDD-cond	0.0	0.0	0.0	2.0	0.0	0.0	0.1194225721784777	-0.8467899999999995
DiffSBDD-cond	0.0	0.0	0.0	1.0	0.0	0.0	0.10497237569060773	-0.1277399999999993
DiffSBDD-cond	1.0	0.0	0.0	0.0	0.0	1.0	0.131551901336074	0.33487000000000045
DiffSBDD-cond	0.0	0.0	1.0	1.0	0.0	0.0	0.13595933926302414	-0.11399999999999988
DiffSBDD-cond	1.0	0.0	0.0	2.0	0.0	0.0	0.2005054759898905	-1.1551900000000002
DiffSBDD-cond	0.0	0.0	1.0	1.0	0.0	2.0	0.15583596214511042	-2.5252999999999997
DiffSBDD-cond	0.0	0.0	1.0	0.0	0.0	0.0	0.12987012987012986	-0.034419999999999895
DiffSBDD-cond	0.0	0.0	0.0	1.0	0.0	1.0	0.17443868739205526	-1.9440499999999998
DiffSBDD-cond	0.0	0.0	2.0	0.0	0.0	0.0	0.1416579223504722	-0.15653000000000006
DiffSBDD-cond	0.0	0.0	2.0	1.0	0.0	0.0	0.15450236966824646	-1.2663599999999997
DiffSBDD-cond	0.0	0.0	1.0	1.0	0.0	0.0	0.12801678908709338	-0.5450099999999996
DiffSBDD-cond	0.0	0.0	0.0	1.0	0.0	0.0	0.1211372064276885	-0.25972999999999935
DiffSBDD-cond	0.0	0.0	1.0	1.0	0.0	0.0	0.1282051282051282	-0.5312899999999994
DiffSBDD-cond	0.0	0.0	1.0	0.0	0.0	0.0	0.08914728682170543	-0.08990999999999971
DiffSBDD-cond	1.0	0.0	1.0	1.0	0.0	0.0	0.14636363636363636	-0.60806
DiffSBDD-cond	0.0	0.0	0.0	1.0	0.0	0.0	0.17185697808535177	-1.6903799999999993
DiffSBDD-cond	0.0	0.0	1.0	1.0	0.0	0.0	0.1927437641723356	-0.6346099999999995
DiffSBDD-cond	0.0	0.0	0.0	4.0	0.0	0.0	0.17478991596638654	-2.32918
DiffSBDD-cond	0.0	0.0	0.0	2.0	0.0	0.0	0.1611842105263158	-0.7524999999999995
DiffSBDD-cond	0.0	0.0	1.0	1.0	0.0	1.0	0.16423948220064724	-2.52351
DiffSBDD-cond	0.0	0.0	1.0	2.0	0.0	0.0	0.168	-2.0637799999999995
DiffSBDD-cond	0.0	0.0	0.0	1.0	0.0	0.0	0.10472279260780287	0.7216600000000004
DiffSBDD-cond	0.0	0.0	1.0	2.0	0.0	0.0	0.18297533810660302	-1.61585
DiffSBDD-cond	0.0	0.0	0.0	1.0	0.0	0.0	0.16907514450867053	-0.6058899999999996
DiffSBDD-cond	0.0	0.0	0.0	1.0	0.0	1.0	0.1127906976744186	-1.51504
DiffSBDD-cond	0.0	0.0	1.0	0.0	0.0	1.0	0.12235817575083426	-0.4331100000000001
DiffSBDD-cond	1.0	0.0	1.0	0.0	0.0	0.0	0.13647642679900746	-1.2037399999999998
DiffSBDD-cond	0.0	0.0	1.0	1.0	0.0	0.0	0.11636828644501279	-0.3530699999999998
DiffSBDD-cond	0.0	0.0	1.0	2.0	0.0	0.0	0.14839424141749724	-1.6281499999999998
DiffSBDD-cond	0.0	0.0	0.0	2.0	0.0	0.0	0.1598694942903752	-1.4317599999999997
DiffSBDD-cond	0.0	0.0	1.0	1.0	0.0	0.0	0.1996779388083736	-0.18104999999999993
DiffSBDD-cond	0.0	0.0	1.0	1.0	0.0	0.0	0.1823329558323896	-0.20404
DiffSBDD-cond	0.0	0.0	0.0	2.0	0.0	0.0	0.2019623875715454	-1.2303799999999994
DiffSBDD-cond	0.0	0.0	0.0	3.0	0.0	0.0	0.28306264501160094	-2.23381
DiffSBDD-cond	0.0	0.0	0.0	0.0	0.0	0.0	0.0975103734439834	0.9075800000000003
DiffSBDD-cond	0.0	0.0	0.0	1.0	0.0	0.0	0.08597285067873303	0.6584900000000005
DiffSBDD-cond	0.0	0.0	1.0	2.0	0.0	0.0	0.1603317208016586	-2.5443099999999994
DiffSBDD-cond	0.0	0.0	1.0	1.0	0.0	0.0	0.15048543689320387	-0.10044999999999948
DiffSBDD-cond	3.0	0.0	0.0	1.0	0.0	1.0	0.11371237458193979	-2.9668899999999994
DiffSBDD-cond	0.0	0.0	0.0	2.0	0.0	0.0	0.14074914869466515	0.018979999999999997
DiffSBDD-cond	0.0	0.0	0.0	2.0	0.0	1.0	0.23447313328681088	-3.13525
DiffSBDD-cond	0.0	0.0	0.0	1.0	0.0	0.0	0.13286713286713286	0.19508999999999954
DiffSBDD-cond	0.0	0.0	0.0	4.0	0.0	1.0	0.21812822402358142	-3.1973800000000008
DiffSBDD-cond	0.0	0.0	1.0	1.0	0.0	1.0	0.24266666666666667	-2.9845500000000005
DiffSBDD-cond	0.0	0.0	0.0	2.0	0.0	0.0	0.13530135301353013	-1.0013500000000004
DiffSBDD-cond	1.0	0.0	1.0	3.0	0.0	0.0	0.21485623003194887	-4.03664
DiffSBDD-cond	0.0	0.0	0.0	2.0	0.0	1.0	0.1396957123098202	-2.70953
DiffSBDD-cond	0.0	0.0	4.0	1.0	0.0	0.0	0.24880763116057233	-4.127840000000001
DiffSBDD-cond	0.0	0.0	1.0	1.0	0.0	1.0	0.20596205962059622	-1.55856
DiffSBDD-cond	0.0	0.0	0.0	0.0	0.0	0.0	0.05583756345177665	1.1622299999999997
DiffSBDD-cond	1.0	0.0	1.0	0.0	0.0	1.0	0.2204261572373255	-1.66946
DiffSBDD-cond	0.0	0.0	0.0	1.0	0.0	1.0	0.21052631578947367	-4.11736
DiffSBDD-cond	1.0	1.0	1.0	0.0	0.0	0.0	0.18967052537845058	-1.9877100000000008
DiffSBDD-cond	2.0	0.0	1.0	1.0	0.0	0.0	0.09433962264150944	0.3243699999999996
DiffSBDD-cond	1.0	0.0	1.0	2.0	0.0	0.0	0.19658119658119658	-3.30947
DiffSBDD-cond	0.0	0.0	2.0	1.0	0.0	1.0	0.24654505251520176	-3.08992
DiffSBDD-cond	2.0	0.0	0.0	2.0	0.0	1.0	0.1885593220338983	-3.3864
DiffSBDD-cond	1.0	0.0	0.0	1.0	0.0	0.0	0.18478260869565216	-1.0374700000000008
DiffSBDD-cond	1.0	0.0	0.0	2.0	0.0	2.0	0.21996879875195008	-2.888750000000001
DiffSBDD-cond	2.0	0.0	2.0	0.0	0.0	0.0	0.1958041958041958	-0.6920100000000007
DiffSBDD-cond	0.0	0.0	2.0	2.0	0.0	0.0	0.19536423841059603	-2.87699
DiffSBDD-cond	2.0	0.0	0.0	1.0	0.0	0.0	0.15948275862068967	-0.7690800000000007
DiffSBDD-cond	1.0	0.0	1.0	1.0	0.0	2.0	0.18276515151515152	-5.141210000000001
DiffSBDD-cond	1.0	0.0	2.0	0.0	0.0	0.0	0.20649458784346378	-1.6336000000000004
DiffSBDD-cond	1.0	0.0	0.0	0.0	0.0	3.0	0.2222222222222222	-5.601990000000001
DiffSBDD-cond	1.0	0.0	1.0	0.0	0.0	1.0	0.17743490838958534	-1.5776900000000005
DiffSBDD-cond	1.0	0.0	1.0	0.0	0.0	1.0	0.19647577092511012	-2.18051
DiffSBDD-cond	0.0	0.0	1.0	0.0	0.0	1.0	0.1534154535274356	-1.06344
DiffSBDD-cond	1.0	1.0	0.0	1.0	0.0	0.0	0.2187276626161544	-0.7004700000000001
DiffSBDD-cond	1.0	0.0	0.0	0.0	0.0	0.0	0.10231923601637108	-1.0775200000000007
DiffSBDD-cond	4.0	0.0	1.0	3.0	0.0	1.0	0.19527145359019266	-4.724170000000001
DiffSBDD-cond	0.0	0.0	1.0	3.0	0.0	1.0	0.21491875923190545	-5.49236
DiffSBDD-cond	3.0	0.0	0.0	2.0	0.0	0.0	0.1684848484848485	-1.1181200000000002
DiffSBDD-cond	0.0	0.0	2.0	0.0	0.0	1.0	0.2298776561493883	-1.16833
DiffSBDD-cond	0.0	0.0	2.0	2.0	0.0	1.0	0.16956077630234934	-4.360520000000001
DiffSBDD-cond	0.0	0.0	1.0	1.0	0.0	0.0	0.21239606953892667	-1.53402
DiffSBDD-cond	0.0	0.0	2.0	1.0	0.0	0.0	0.23444976076555024	-2.1580500000000002
DiffSBDD-cond	1.0	0.0	1.0	2.0	0.0	1.0	0.2178002894356006	-3.8353600000000005
DiffSBDD-cond	1.0	0.0	1.0	2.0	0.0	0.0	0.22841864018334607	-2.4045700000000005
DiffSBDD-cond	1.0	0.0	1.0	0.0	0.0	0.0	0.2305496074232691	0.3728699999999998
DiffSBDD-cond	0.0	0.0	1.0	1.0	0.0	0.0	0.17761806981519507	0.49192999999999953
DiffSBDD-cond	1.0	0.0	1.0	1.0	0.0	0.0	0.2375776397515528	-2.0813000000000006
DiffSBDD-cond	1.0	0.0	1.0	2.0	0.0	3.0	0.2161764705882353	-7.73527
DiffSBDD-cond	1.0	0.0	1.0	0.0	0.0	2.0	0.20820433436532507	-3.88598
DiffSBDD-cond	1.0	0.0	0.0	2.0	0.0	0.0	0.2117039586919105	-0.30196000000000023
DiffSBDD-cond	1.0	0.0	2.0	1.0	0.0	0.0	0.2311111111111111	-2.1651500000000006
DiffSBDD-cond	1.0	0.0	1.0	0.0	0.0	0.0	0.13872135102533173	1.3562999999999996
DiffSBDD-cond	1.0	0.0	1.0	1.0	0.0	0.0	0.20843881856540084	-1.2014400000000007
DiffSBDD-cond	0.0	0.0	1.0	0.0	0.0	1.0	0.1514762516046213	-0.85391
DiffSBDD-cond	1.0	0.0	0.0	1.0	0.0	1.0	0.23009495982468955	-2.6302700000000003
DiffSBDD-cond	0.0	0.0	1.0	1.0	0.0	2.0	0.21847002067539628	-2.94083
DiffSBDD-cond	0.0	0.0	1.0	1.0	0.0	0.0	0.1797979797979798	-0.5834600000000005
DiffSBDD-cond	0.0	0.0	1.0	0.0	0.0	0.0	0.17906066536203522	-1.7270600000000007
DiffSBDD-cond	1.0	0.0	2.0	1.0	0.0	0.0	0.2149740548554485	-1.8604600000000007
DiffSBDD-cond	0.0	0.0	1.0	1.0	0.0	0.0	0.13233287858117326	-1.1026000000000007
DiffSBDD-cond	2.0	0.0	0.0	0.0	0.0	2.0	0.19248826291079812	-3.49575
DiffSBDD-cond	0.0	0.0	1.0	3.0	0.0	0.0	0.23656716417910448	-2.2804200000000003
DiffSBDD-cond	0.0	0.0	0.0	0.0	0.0	0.0	0.07445008460236886	1.0319699999999998
DiffSBDD-cond	1.0	1.0	0.0	0.0	0.0	2.0	0.21545319465081725	-2.7724400000000005
DiffSBDD-cond	0.0	0.0	1.0	1.0	0.0	0.0	0.18393030009680542	-1.4893300000000007
DiffSBDD-cond	0.0	0.0	3.0	1.0	0.0	0.0	0.1869070208728653	-1.3360700000000003
DiffSBDD-cond	1.0	0.0	1.0	1.0	0.0	1.0	0.21922544951590595	-3.3135600000000007
DiffSBDD-cond	0.0	0.0	0.0	2.0	0.0	0.0	0.1931372549019608	-1.4275900000000004
DiffSBDD-cond	0.0	0.0	0.0	0.0	0.0	1.0	0.13758389261744966	-0.44121000000000077
DiffSBDD-cond	2.0	0.0	2.0	1.0	0.0	0.0	0.18689788053949905	-1.6538700000000004
DiffSBDD-cond	0.0	0.0	2.0	0.0	0.0	0.0	0.16552511415525115	0.5507899999999997
DiffSBDD-cond	0.0	0.0	1.0	1.0	0.0	0.0	0.20724907063197026	-0.8775300000000001
DiffSBDD-cond	1.0	0.0	2.0	2.0	0.0	0.0	0.23965287049399198	-3.085400000000001
DiffSBDD-cond	3.0	0.0	2.0	1.0	0.0	0.0	0.19982078853046595	-2.7138600000000004
DiffSBDD-cond	0.0	0.0	1.0	2.0	0.0	0.0	0.2543478260869565	-1.1943800000000007
DiffSBDD-cond	0.0	0.0	1.0	1.0	0.0	0.0	0.18276220145379024	-1.5807700000000002
DiffSBDD-cond	0.0	0.0	1.0	0.0	0.0	2.0	0.21887034659820281	-2.9508800000000006
DiffSBDD-cond	0.0	0.0	0.0	1.0	0.0	0.0	0.11246200607902736	0.22391999999999967
DiffSBDD-cond	1.0	0.0	1.0	1.0	0.0	1.0	0.1894273127753304	-3.6491700000000007
DiffSBDD-cond	0.0	0.0	2.0	3.0	0.0	0.0	0.22881969587255613	-1.6873000000000005
DiffSBDD-cond	1.0	0.0	1.0	0.0	0.0	0.0	0.2256011315417256	-1.28505
DiffSBDD-cond	1.0	0.0	1.0	1.0	0.0	0.0	0.20938023450586266	-0.7072900000000004
DiffSBDD-cond	1.0	0.0	1.0	1.0	0.0	1.0	0.23635272945410918	-2.7449600000000007
DiffSBDD-cond	1.0	0.0	1.0	1.0	0.0	0.0	0.16758544652701213	-0.4710300000000007
DiffSBDD-cond	0.0	0.0	2.0	1.0	0.0	0.0	0.2050447518307567	-1.0377300000000007
DiffSBDD-cond	0.0	0.0	2.0	1.0	0.0	1.0	0.2381489841986456	-3.3698900000000007
DiffSBDD-cond	0.0	0.0	1.0	2.0	0.0	0.0	0.1543778801843318	-2.0048600000000008
DiffSBDD-cond	1.0	0.0	0.0	1.0	0.0	0.0	0.16226783968719452	0.3711599999999997
DiffSBDD-cond	0.0	0.0	1.0	2.0	0.0	0.0	0.1931372549019608	-1.6569800000000008
DiffSBDD-cond	0.0	0.0	2.0	1.0	0.0	0.0	0.16312056737588654	-1.8139600000000007
DiffSBDD-cond	1.0	0.0	2.0	2.0	0.0	3.0	0.21294718909710392	-6.194000000000001
DiffSBDD-cond	1.0	0.0	1.0	0.0	0.0	2.0	0.20211960635881907	-4.62176
DiffSBDD-cond	0.0	0.0	1.0	1.0	0.0	1.0	0.18816067653276955	-2.04894
DiffSBDD-cond	1.0	0.0	0.0	0.0	0.0	0.0	0.1295143212951432	0.4412499999999997
DiffSBDD-cond	0.0	0.0	0.0	2.0	0.0	0.0	0.15512465373961218	-0.4233500000000001
DiffSBDD-cond	0.0	0.0	0.0	1.0	0.0	1.0	0.17435320584926883	-2.1443600000000007
DiffSBDD-cond	0.0	0.0	0.0	2.0	0.0	0.0	0.12845138055222088	-1.4011700000000005
DiffSBDD-cond	0.0	1.0	0.0	1.0	0.0	0.0	0.23816912335143522	-1.1303800000000006
DiffSBDD-cond	0.0	0.0	0.0	0.0	0.0	0.0	0.09643916913946587	0.7662499999999994
DiffSBDD-cond	2.0	0.0	1.0	1.0	0.0	0.0	0.21064814814814814	-1.4989700000000008
DiffSBDD-cond	2.0	0.0	0.0	0.0	0.0	0.0	0.21488871834228704	-0.12620000000000076
DiffSBDD-cond	0.0	0.0	1.0	2.0	0.0	1.0	0.216017634092579	-1.4997700000000007
DiffSBDD-cond	0.0	2.0	1.0	0.0	0.0	0.0	0.17229729729729729	-0.7512700000000008
DiffSBDD-cond	0.0	0.0	0.0	2.0	0.0	0.0	0.18290441176470587	-1.1863700000000001
DiffSBDD-cond	0.0	0.0	2.0	2.0	0.0	0.0	0.12668665667166418	-5.050050000000001
DiffSBDD-cond	3.0	0.0	1.0	1.0	0.0	0.0	0.125	-4.80039
DiffSBDD-cond	0.0	0.0	1.0	1.0	0.0	1.0	0.12677304964539007	-3.4021299999999997
DiffSBDD-cond	0.0	0.0	1.0	0.0	0.0	0.0	0.07034220532319392	-0.1295200000000003
DiffSBDD-cond	0.0	0.0	1.0	1.0	0.0	1.0	0.12135922330097088	-3.0086399999999998
DiffSBDD-cond	1.0	0.0	2.0	2.0	0.0	0.0	0.12644508670520233	-5.370049999999999
DiffSBDD-cond	0.0	0.0	0.0	0.0	0.0	1.0	0.09558823529411764	-0.050830000000000375
DiffSBDD-cond	1.0	0.0	0.0	1.0	0.0	0.0	0.08978328173374613	-1.67497
DiffSBDD-cond	1.0	0.0	1.0	1.0	0.0	1.0	0.1163003663003663	-4.492279999999999
DiffSBDD-cond	0.0	0.0	0.0	0.0	0.0	2.0	0.09851694915254237	-3.14199
DiffSBDD-cond	2.0	0.0	0.0	3.0	0.0	0.0	0.12280701754385964	-4.28308
DiffSBDD-cond	2.0	0.0	1.0	3.0	0.0	0.0	0.11225540679711637	-5.119160000000001
DiffSBDD-cond	0.0	0.0	2.0	1.0	0.0	0.0	0.1344860710854947	-1.44768
DiffSBDD-cond	1.0	0.0	0.0	1.0	0.0	2.0	0.11913104414856342	-6.471209999999999
DiffSBDD-cond	0.0	0.0	1.0	2.0	0.0	0.0	0.13340935005701254	-2.8860599999999996
DiffSBDD-cond	0.0	0.0	1.0	1.0	0.0	0.0	0.11920529801324503	-1.4195000000000002
DiffSBDD-cond	0.0	0.0	0.0	2.0	0.0	0.0	0.1470160116448326	-2.3474899999999996
DiffSBDD-cond	0.0	0.0	1.0	2.0	0.0	0.0	0.18672566371681415	-3.4894700000000007
DiffSBDD-cond	0.0	0.0	0.0	2.0	0.0	1.0	0.1291759465478842	-6.5673200000000005
DiffSBDD-cond	0.0	0.0	2.0	2.0	0.0	0.0	0.11246612466124661	-4.3597
DiffSBDD-cond	0.0	0.0	0.0	1.0	0.0	1.0	0.09218436873747494	-0.7207999999999997
DiffSBDD-cond	0.0	0.0	1.0	1.0	0.0	0.0	0.09283819628647215	-2.27797
DiffSBDD-cond	0.0	0.0	0.0	1.0	0.0	1.0	0.1278962001853568	-3.6005000000000003
DiffSBDD-cond	0.0	0.0	0.0	1.0	0.0	0.0	0.10380116959064327	-2.0092100000000004
DiffSBDD-cond	0.0	0.0	1.0	1.0	0.0	0.0	0.0944	-2.0232799999999997
DiffSBDD-cond	0.0	0.0	0.0	1.0	0.0	0.0	0.1044349070100143	-1.3388099999999996
DiffSBDD-cond	0.0	0.0	0.0	0.0	0.0	0.0	0.08823529411764706	-1.1478000000000002
DiffSBDD-cond	0.0	0.0	1.0	5.0	0.0	0.0	0.13329486439699942	-6.612909999999999
DiffSBDD-cond	1.0	0.0	4.0	0.0	0.0	0.0	0.13559322033898305	-6.00315
DiffSBDD-cond	1.0	0.0	0.0	2.0	0.0	0.0	0.13770250368188514	-4.486140000000001
DiffSBDD-cond	1.0	0.0	1.0	0.0	0.0	0.0	0.1293322062552832	-1.6953699999999996
DiffSBDD-cond	0.0	0.0	3.0	0.0	0.0	0.0	0.10182516810758886	-2.2659399999999996
DiffSBDD-cond	1.0	0.0	0.0	0.0	0.0	0.0	0.045576407506702415	0.7142599999999999
DiffSBDD-cond	0.0	0.0	1.0	1.0	0.0	0.0	0.15034364261168384	-2.35356
DiffSBDD-cond	0.0	0.0	0.0	2.0	0.0	0.0	0.08880994671403197	-2.14687
DiffSBDD-cond	0.0	0.0	0.0	1.0	0.0	0.0	0.07223113964686999	-0.007369999999999877
DiffSBDD-cond	0.0	0.0	2.0	0.0	0.0	0.0	0.1363244176013805	-4.939439999999999
DiffSBDD-cond	0.0	0.0	0.0	4.0	0.0	0.0	0.13113435237329044	-5.100720000000001
DiffSBDD-cond	0.0	0.0	1.0	2.0	0.0	0.0	0.10723860589812333	-3.8869299999999996
DiffSBDD-cond	1.0	0.0	1.0	1.0	0.0	0.0	0.10921501706484642	-1.4192799999999997
DiffSBDD-cond	1.0	0.0	1.0	1.0	0.0	1.0	0.11653813196229648	-4.560079999999999
DiffSBDD-cond	0.0	0.0	2.0	0.0	0.0	0.0	0.11777301927194861	-2.1776099999999996
DiffSBDD-cond	0.0	0.0	0.0	2.0	0.0	0.0	0.14534883720930233	-2.1292799999999996
DiffSBDD-cond	0.0	0.0	1.0	2.0	0.0	0.0	0.1335125448028674	-3.0296399999999997
DiffSBDD-cond	0.0	0.0	1.0	3.0	0.0	0.0	0.12776412776412777	-3.5050500000000007
DiffSBDD-cond	0.0	0.0	1.0	0.0	0.0	0.0	0.10130246020260492	-1.45561
DiffSBDD-cond	1.0	0.0	0.0	1.0	0.0	0.0	0.11243243243243244	-2.4639800000000003
DiffSBDD-cond	0.0	0.0	0.0	2.0	0.0	0.0	0.13986928104575164	-1.1003699999999998
DiffSBDD-cond	0.0	0.0	0.0	0.0	0.0	0.0	0.030303030303030304	0.0019700000000000273
DiffSBDD-cond	0.0	0.0	0.0	2.0	0.0	0.0	0.10978956999085086	-2.51546
DiffSBDD-cond	2.0	0.0	0.0	1.0	0.0	2.0	0.13189113747383113	-5.41572
DiffSBDD-cond	0.0	0.0	1.0	2.0	0.0	1.0	0.12482065997130559	-6.435269999999999
DiffSBDD-cond	1.0	1.0	1.0	0.0	0.0	2.0	0.11356466876971609	-5.711539999999999
DiffSBDD-cond	0.0	0.0	1.0	2.0	0.0	0.0	0.10611735330836454	-3.08317
DiffSBDD-cond	0.0	0.0	1.0	2.0	0.0	0.0	0.13678242381289865	-2.9777899999999997
DiffSBDD-cond	0.0	0.0	0.0	2.0	0.0	0.0	0.1115819209039548	-3.2947100000000002
DiffSBDD-cond	0.0	0.0	1.0	1.0	0.0	0.0	0.10513141426783479	-2.3518999999999997
DiffSBDD-cond	0.0	0.0	0.0	1.0	0.0	0.0	0.08069620253164557	-1.8036700000000003
DiffSBDD-cond	0.0	0.0	0.0	2.0	0.0	0.0	0.14870395634379263	-2.4214
DiffSBDD-cond	2.0	0.0	0.0	2.0	0.0	0.0	0.12999322951929587	-2.7758399999999996
DiffSBDD-cond	0.0	0.0	0.0	3.0	0.0	0.0	0.11213872832369942	-2.96905
DiffSBDD-cond	0.0	0.0	0.0	2.0	0.0	0.0	0.11755233494363929	-1.77421
DiffSBDD-cond	0.0	0.0	1.0	2.0	0.0	0.0	0.14472537053182213	-4.488709999999999
DiffSBDD-cond	0.0	0.0	0.0	1.0	0.0	0.0	0.05411255411255411	0.7352400000000001
DiffSBDD-cond	0.0	0.0	0.0	2.0	0.0	0.0	0.0994550408719346	-2.08373
DiffSBDD-cond	0.0	0.0	1.0	2.0	0.0	2.0	0.131875	-7.96106
DiffSBDD-cond	0.0	1.0	0.0	1.0	0.0	0.0	0.10476190476190476	-1.4988900000000003
DiffSBDD-cond	3.0	0.0	0.0	2.0	0.0	2.0	0.11529766390354182	-9.08107
DiffSBDD-cond	0.0	0.0	1.0	0.0	0.0	0.0	0.10071090047393365	-1.5925599999999998
DiffSBDD-cond	0.0	0.0	0.0	1.0	0.0	0.0	0.058823529411764705	-1.4463400000000002
DiffSBDD-cond	0.0	0.0	1.0	1.0	0.0	0.0	0.11821366024518389	-3.8779900000000005
DiffSBDD-cond	0.0	1.0	0.0	0.0	0.0	1.0	0.09561752988047809	-1.9653
DiffSBDD-cond	0.0	0.0	0.0	0.0	0.0	1.0	0.08741721854304636	-1.09607
DiffSBDD-cond	0.0	0.0	0.0	1.0	0.0	1.0	0.17032967032967034	-3.1180700000000003
DiffSBDD-cond	0.0	0.0	1.0	3.0	0.0	0.0	0.12518301610541727	-4.969709999999999
DiffSBDD-cond	1.0	0.0	0.0	0.0	0.0	0.0	0.04883720930232558	1.0095100000000001
DiffSBDD-cond	1.0	0.0	0.0	2.0	0.0	1.0	0.09	-5.14282
DiffSBDD-cond	0.0	1.0	1.0	1.0	0.0	0.0	0.13260672116257946	-1.8723599999999996
DiffSBDD-cond	0.0	0.0	0.0	1.0	0.0	0.0	0.09486166007905138	-1.4454000000000002
DiffSBDD-cond	0.0	0.0	0.0	1.0	0.0	0.0	0.09542743538767395	-0.6849699999999999
DiffSBDD-cond	0.0	0.0	1.0	1.0	0.0	0.0	0.11493212669683257	-1.7182399999999998
DiffSBDD-cond	1.0	0.0	0.0	0.0	0.0	0.0	0.09933774834437085	-0.04056999999999977
DiffSBDD-cond	1.0	0.0	0.0	2.0	0.0	0.0	0.1350407450523865	-4.063470000000001
DiffSBDD-cond	0.0	0.0	0.0	1.0	0.0	1.0	0.1	-2.25099
DiffSBDD-cond	0.0	0.0	1.0	1.0	0.0	0.0	0.11975308641975309	-2.1580899999999996
DiffSBDD-cond	0.0	0.0	0.0	2.0	0.0	0.0	0.10905125408942203	-1.6398400000000004
DiffSBDD-cond	0.0	0.0	0.0	1.0	0.0	1.0	0.07256637168141593	-2.3952
DiffSBDD-cond	0.0	0.0	0.0	1.0	0.0	0.0	0.11962616822429907	-0.8945600000000002
DiffSBDD-cond	0.0	0.0	0.0	1.0	0.0	0.0	0.08488964346349745	-0.6556100000000002
DiffSBDD-cond	1.0	1.0	0.0	0.0	0.0	2.0	0.1265406737880033	-5.07095
DiffSBDD-cond	0.0	1.0	0.0	1.0	0.0	0.0	0.07692307692307693	-0.8597700000000001
DiffSBDD-cond	0.0	0.0	2.0	0.0	0.0	0.0	0.0893371757925072	-0.47865
DiffSBDD-cond	0.0	0.0	1.0	1.0	0.0	0.0	0.1457345971563981	-1.3685599999999996
DiffSBDD-cond	0.0	0.0	1.0	1.0	0.0	1.0	0.1404081632653061	-2.9372299999999996
DiffSBDD-cond	0.0	0.0	2.0	1.0	0.0	0.0	0.11481156879929887	-2.8805899999999998
DiffSBDD-cond	1.0	0.0	0.0	1.0	0.0	0.0	0.09125	-1.8990900000000002
DiffSBDD-cond	0.0	0.0	1.0	0.0	0.0	0.0	0.073558648111332	-0.22773999999999983
DiffSBDD-cond	0.0	0.0	2.0	1.0	0.0	2.0	0.13804713804713806	-5.3192
DiffSBDD-cond	0.0	0.0	2.0	3.0	0.0	0.0	0.12838801711840228	-5.58093
DiffSBDD-cond	0.0	0.0	2.0	0.0	0.0	1.0	0.11724806201550388	-3.6243700000000008
DiffSBDD-cond	0.0	0.0	2.0	0.0	0.0	2.0	0.4360162130862768	-0.09429000000000087
DiffSBDD-cond	0.0	0.0	0.0	3.0	0.0	0.0	0.3733170134638923	0.06531999999999982
DiffSBDD-cond	0.0	0.0	1.0	0.0	0.0	0.0	0.2871287128712871	3.2892399999999995
DiffSBDD-cond	1.0	0.0	0.0	1.0	0.0	0.0	0.3065260382333553	1.6355699999999995
DiffSBDD-cond	2.0	0.0	2.0	0.0	0.0	1.0	0.4148367952522255	-0.12763999999999953
DiffSBDD-cond	1.0	0.0	3.0	1.0	0.0	0.0	0.4494252873563218	1.4808899999999996
DiffSBDD-cond	1.0	1.0	1.0	1.0	0.0	1.0	0.43233532934131735	-0.1869600000000009
DiffSBDD-cond	1.0	0.0	3.0	2.0	0.0	0.0	0.5147702407002188	2.9318099999999996
DiffSBDD-cond	0.0	0.0	1.0	2.0	0.0	0.0	0.4155305275637226	0.036389999999999034
DiffSBDD-cond	0.0	0.0	1.0	2.0	0.0	1.0	0.3371501272264631	-0.8675999999999995
DiffSBDD-cond	1.0	0.0	1.0	3.0	0.0	0.0	0.5107991360691144	-0.9811800000000002
DiffSBDD-cond	1.0	1.0	0.0	1.0	0.0	0.0	0.4346016646848989	1.5790799999999994
DiffSBDD-cond	0.0	0.0	1.0	1.0	0.0	0.0	0.39904134212103054	0.8947000000000003
DiffSBDD-cond	2.0	0.0	1.0	1.0	0.0	0.0	0.4089242053789731	2.3047899999999997
DiffSBDD-cond	0.0	1.0	0.0	1.0	0.0	2.0	0.3431803896920176	0.27369999999999983
DiffSBDD-cond	0.0	0.0	3.0	1.0	0.0	0.0	0.3690696241528035	-0.9127900000000011
DiffSBDD-cond	1.0	0.0	1.0	2.0	0.0	1.0	0.5091299677765844	-0.3382100000000001
DiffSBDD-cond	0.0	0.0	1.0	1.0	0.0	0.0	0.3942717854966484	0.7886600000000001
DiffSBDD-cond	2.0	0.0	1.0	2.0	0.0	1.0	0.41375222288085356	-3.0311000000000003
DiffSBDD-cond	0.0	0.0	1.0	1.0	0.0	0.0	0.3978960396039604	0.7886199999999999
DiffSBDD-cond	0.0	0.0	1.0	1.0	0.0	2.0	0.375	-3.19388
DiffSBDD-cond	0.0	0.0	3.0	2.0	0.0	1.0	0.505524861878453	-0.9923599999999997
DiffSBDD-cond	0.0	0.0	3.0	1.0	0.0	0.0	0.45869947275922673	0.08314000000000021
DiffSBDD-cond	0.0	0.0	0.0	2.0	0.0	0.0	0.31166347992351817	2.74109
DiffSBDD-cond	1.0	0.0	1.0	0.0	0.0	1.0	0.40398550724637683	0.3057199999999991
DiffSBDD-cond	1.0	0.0	0.0	0.0	0.0	0.0	0.11966463414634146	4.3328999999999995
DiffSBDD-cond	0.0	0.0	0.0	3.0	0.0	0.0	0.408897014015844	1.6903799999999993
DiffSBDD-cond	0.0	0.0	2.0	2.0	0.0	0.0	0.49205479452054796	-0.6956000000000007
DiffSBDD-cond	0.0	0.0	0.0	3.0	0.0	1.0	0.3929214157168566	-1.0955300000000001
DiffSBDD-cond	1.0	0.0	2.0	1.0	0.0	0.0	0.5186440677966102	2.3920399999999997
DiffSBDD-cond	0.0	0.0	1.0	1.0	0.0	0.0	0.3952912019826518	0.87622
DiffSBDD-cond	1.0	0.0	0.0	3.0	0.0	2.0	0.4830272676683361	-3.2262000000000004
DiffSBDD-cond	0.0	0.0	1.0	1.0	0.0	0.0	0.26282940360610263	2.82808
DiffSBDD-cond	2.0	0.0	3.0	2.0	0.0	0.0	0.43423423423423424	2.40102
DiffSBDD-cond	0.0	0.0	0.0	3.0	0.0	0.0	0.3329073482428115	-1.205820000000001
DiffSBDD-cond	0.0	0.0	1.0	0.0	0.0	1.0	0.35971685971685974	1.021049999999999
DiffSBDD-cond	1.0	0.0	1.0	1.0	0.0	1.0	0.4071819841752891	-0.6046800000000001
DiffSBDD-cond	0.0	1.0	0.0	3.0	0.0	0.0	0.434657455382844	-0.15154000000000067
DiffSBDD-cond	0.0	0.0	2.0	1.0	0.0	1.0	0.46711259754738016	0.7772600000000001
DiffSBDD-cond	2.0	0.0	1.0	1.0	0.0	1.0	0.4125533211456429	0.445549999999999
DiffSBDD-cond	0.0	0.0	1.0	0.0	0.0	2.0	0.3734718826405868	-3.5409000000000006
DiffSBDD-cond	0.0	0.0	4.0	0.0	0.0	0.0	0.42658610271903324	0.6335899999999999
DiffSBDD-cond	0.0	0.0	0.0	2.0	0.0	0.0	0.30892742453436095	0.6793399999999998
DiffSBDD-cond	0.0	0.0	2.0	0.0	0.0	1.0	0.3613293051359517	0.8134599999999992
DiffSBDD-cond	1.0	0.0	0.0	2.0	0.0	0.0	0.4052600119545726	1.52984
DiffSBDD-cond	0.0	0.0	1.0	2.0	0.0	0.0	0.40023823704586065	-0.35771000000000086
DiffSBDD-cond	1.0	0.0	3.0	1.0	0.0	1.0	0.35956493921944976	0.12744999999999962
DiffSBDD-cond	0.0	0.0	1.0	2.0	0.0	0.0	0.19870410367170627	2.2085599999999994
DiffSBDD-cond	0.0	0.0	3.0	3.0	0.0	0.0	0.3972286374133949	-3.1679899999999996
DiffSBDD-cond	0.0	0.0	2.0	1.0	0.0	1.0	0.40658682634730536	-4.019020000000001
DiffSBDD-cond	2.0	0.0	2.0	1.0	0.0	0.0	0.5212539851222104	2.21755
DiffSBDD-cond	0.0	0.0	0.0	2.0	0.0	0.0	0.382001258653241	-0.14859000000000044
DiffSBDD-cond	0.0	0.0	1.0	2.0	0.0	0.0	0.41002949852507375	-0.2615999999999996
DiffSBDD-cond	0.0	0.0	0.0	2.0	0.0	0.0	0.31007751937984496	-0.1327600000000011
DiffSBDD-cond	2.0	0.0	2.0	0.0	0.0	0.0	0.38390663390663393	0.9336400000000005
DiffSBDD-cond	0.0	0.0	0.0	2.0	0.0	1.0	0.26756756756756755	1.3830799999999996
DiffSBDD-cond	1.0	0.0	4.0	1.0	0.0	0.0	0.5249062667380825	1.0941200000000002
DiffSBDD-cond	0.0	0.0	1.0	1.0	0.0	0.0	0.3312382149591452	2.17687
DiffSBDD-cond	1.0	0.0	0.0	2.0	0.0	0.0	0.3615715162676489	1.279819999999999
DiffSBDD-cond	0.0	0.0	0.0	1.0	0.0	1.0	0.2289239204934887	3.02801
DiffSBDD-cond	0.0	0.0	3.0	2.0	0.0	1.0	0.5627883136852896	-3.43919
DiffSBDD-cond	0.0	0.0	0.0	2.0	0.0	2.0	0.33847184986595175	-3.801590000000001
DiffSBDD-cond	0.0	0.0	1.0	1.0	0.0	2.0	0.46589018302828616	-0.8275400000000008
DiffSBDD-cond	0.0	0.0	3.0	0.0	0.0	1.0	0.4676056338028169	-2.517240000000001
DiffSBDD-cond	1.0	1.0	1.0	1.0	0.0	0.0	0.4590829947765525	-0.17614000000000019
DiffSBDD-cond	0.0	0.0	1.0	3.0	0.0	0.0	0.36594427244582045	-0.9665300000000006
DiffSBDD-cond	1.0	0.0	1.0	3.0	0.0	1.0	0.49692565679150363	-1.2202199999999994
DiffSBDD-cond	1.0	0.0	1.0	1.0	0.0	0.0	0.4461988304093567	0.5551499999999994
DiffSBDD-cond	0.0	0.0	0.0	2.0	0.0	1.0	0.3640960809102402	-2.87767
DiffSBDD-cond	0.0	0.0	3.0	1.0	0.0	1.0	0.5424802110817942	-0.07389000000000046
DiffSBDD-cond	1.0	0.0	1.0	1.0	0.0	0.0	0.302812295618051	2.9058899999999994
DiffSBDD-cond	0.0	0.0	1.0	2.0	0.0	1.0	0.38758288125376733	-3.0120699999999996
DiffSBDD-cond	1.0	0.0	0.0	1.0	0.0	2.0	0.4090361445783133	-4.913740000000001
DiffSBDD-cond	0.0	0.0	1.0	2.0	0.0	1.0	0.4859865470852018	-3.7778100000000006
DiffSBDD-cond	1.0	0.0	0.0	0.0	0.0	0.0	0.08609794628751975	4.95437
DiffSBDD-cond	0.0	0.0	1.0	2.0	0.0	0.0	0.3341772151898734	0.8755000000000006
DiffSBDD-cond	1.0	0.0	1.0	1.0	0.0	0.0	0.39027431421446385	0.60642
DiffSBDD-cond	0.0	0.0	0.0	2.0	0.0	0.0	0.449941792782305	0.30081000000000024
DiffSBDD-cond	0.0	0.0	0.0	1.0	0.0	0.0	0.164079822616408	4.44925
DiffSBDD-cond	0.0	0.0	2.0	1.0	0.0	2.0	0.34684965689332503	-1.5011100000000006
DiffSBDD-cond	0.0	0.0	2.0	1.0	0.0	1.0	0.3734413965087282	-2.0297300000000007
DiffSBDD-cond	0.0	1.0	0.0	1.0	0.0	1.0	0.45224719101123595	0.23494999999999955
DiffSBDD-cond	0.0	0.0	2.0	1.0	0.0	1.0	0.437996334758705	-1.2604799999999994
DiffSBDD-cond	2.0	0.0	0.0	4.0	0.0	0.0	0.4899888765294772	-0.09922000000000075
DiffSBDD-cond	0.0	0.0	2.0	0.0	0.0	1.0	0.38287461773700304	-3.88434
DiffSBDD-cond	0.0	0.0	0.0	3.0	0.0	0.0	0.3371069182389937	0.23395999999999972
DiffSBDD-cond	0.0	0.0	2.0	1.0	0.0	1.0	0.41404358353510895	-0.6463999999999999
DiffSBDD-cond	3.0	0.0	0.0	1.0	0.0	1.0	0.3318211276733636	-2.2397600000000004
DiffSBDD-cond	0.0	0.0	1.0	0.0	0.0	1.0	0.3235893949694086	2.89454
DiffSBDD-cond	0.0	0.0	0.0	1.0	0.0	1.0	0.36775015933715743	-1.46002
DiffSBDD-cond	0.0	0.0	2.0	0.0	0.0	1.0	0.40772532188841204	0.08634999999999948
DiffSBDD-cond	0.0	0.0	1.0	0.0	0.0	0.0	0.18518518518518517	3.08979
DiffSBDD-cond	1.0	0.0	0.0	2.0	0.0	0.0	0.48501978518937255	0.6722099999999998
DiffSBDD-cond	1.0	0.0	0.0	4.0	0.0	0.0	0.3673469387755102	-0.34262999999999977
DiffSBDD-cond	0.0	0.0	1.0	1.0	0.0	0.0	0.3136746597537265	1.1585199999999993
DiffSBDD-cond	0.0	0.0	0.0	2.0	0.0	2.0	0.3318499682136046	-2.3811
DiffSBDD-cond	2.0	0.0	1.0	0.0	0.0	0.0	0.3460575719649562	2.26966
DiffSBDD-cond	1.0	0.0	2.0	1.0	0.0	1.0	0.36815607300188796	-2.7826500000000003
DiffSBDD-cond	1.0	0.0	1.0	0.0	0.0	0.0	0.22530206112295664	3.04917
DiffSBDD-cond	1.0	0.0	2.0	1.0	0.0	1.0	0.49015317286652077	-0.4314099999999996
DiffSBDD-cond	0.0	0.0	1.0	2.0	0.0	1.0	0.3331306990881459	1.4651899999999998
DiffSBDD-cond	2.0	0.0	1.0	1.0	0.0	0.0	0.333976833976834	7.57005
DiffSBDD-cond	0.0	0.0	0.0	3.0	0.0	0.0	0.40465918895599656	2.034560000000001
DiffSBDD-cond	1.0	0.0	0.0	0.0	0.0	1.0	0.3012295081967213	1.6743500000000004
DiffSBDD-cond	1.0	0.0	0.0	4.0	0.0	0.0	0.359501100513573	0.9657999999999998
DiffSBDD-cond	0.0	0.0	0.0	2.0	0.0	0.0	0.34212695795548226	2.2306100000000004
DiffSBDD-cond	1.0	0.0	0.0	0.0	0.0	0.0	0.3075768942235559	4.52881
DiffSBDD-cond	0.0	0.0	0.0	3.0	0.0	0.0	0.21606118546845124	1.9784699999999997
DiffSBDD-cond	0.0	0.0	0.0	0.0	0.0	1.0	0.13467336683417086	3.13708
DiffSBDD-cond	1.0	0.0	2.0	0.0	0.0	0.0	0.2834710743801653	4.93585
DiffSBDD-cond	0.0	0.0	1.0	0.0	0.0	0.0	0.20288548241659152	3.9214200000000003
DiffSBDD-cond	1.0	0.0	2.0	2.0	0.0	0.0	0.35023664638269103	3.77431
DiffSBDD-cond	0.0	0.0	1.0	0.0	0.0	0.0	0.15096251266464034	3.26427
DiffSBDD-cond	0.0	0.0	0.0	1.0	0.0	1.0	0.24177631578947367	1.2814300000000003
DiffSBDD-cond	0.0	0.0	2.0	1.0	0.0	0.0	0.33356258596973865	0.5545200000000001
DiffSBDD-cond	0.0	0.0	0.0	0.0	0.0	1.0	0.1690427698574338	2.0503
DiffSBDD-cond	2.0	0.0	0.0	1.0	0.0	0.0	0.3036144578313253	1.5635499999999993
DiffSBDD-cond	0.0	0.0	0.0	3.0	0.0	0.0	0.3395472703062583	1.2088300000000007
DiffSBDD-cond	0.0	0.0	0.0	1.0	0.0	0.0	0.1713426853707415	3.29814
DiffSBDD-cond	0.0	0.0	0.0	0.0	0.0	0.0	0.018050541516245487	6.88659
DiffSBDD-cond	0.0	0.0	0.0	1.0	0.0	0.0	0.18322295805739514	3.2042400000000004
DiffSBDD-cond	0.0	0.0	0.0	1.0	0.0	1.0	0.17965169569202566	2.6795299999999997
DiffSBDD-cond	1.0	0.0	1.0	1.0	0.0	0.0	0.3143418467583497	3.34711
DiffSBDD-cond	0.0	0.0	2.0	0.0	0.0	0.0	0.3072534637326813	1.9409899999999993
DiffSBDD-cond	0.0	0.0	2.0	2.0	0.0	0.0	0.3673003802281369	0.452770000000001
DiffSBDD-cond	2.0	0.0	0.0	1.0	0.0	0.0	0.29246794871794873	3.6559300000000006
DiffSBDD-cond	0.0	0.0	1.0	1.0	0.0	0.0	0.3249122807017544	2.30593
DiffSBDD-cond	0.0	0.0	0.0	2.0	0.0	0.0	0.3449814126394052	0.8353000000000002
DiffSBDD-cond	1.0	0.0	0.0	1.0	0.0	0.0	0.2810810810810811	2.6477000000000004
DiffSBDD-cond	0.0	0.0	2.0	1.0	0.0	0.0	0.30661764705882355	1.2029499999999995
DiffSBDD-cond	0.0	0.0	1.0	1.0	0.0	0.0	0.3216216216216216	1.0842799999999997
DiffSBDD-cond	0.0	0.0	1.0	0.0	0.0	0.0	0.18721872187218722	3.4570499999999997
DiffSBDD-cond	0.0	0.0	0.0	1.0	0.0	0.0	0.24148606811145512	4.62484
DiffSBDD-cond	0.0	0.0	1.0	0.0	0.0	2.0	0.2833333333333333	2.92706
DiffSBDD-cond	0.0	0.0	1.0	1.0	0.0	0.0	0.2801147227533461	2.0537100000000006
DiffSBDD-cond	0.0	0.0	0.0	2.0	0.0	1.0	0.2845821325648415	2.00587
DiffSBDD-cond	0.0	0.0	0.0	2.0	0.0	0.0	0.1487603305785124	2.30058
DiffSBDD-cond	1.0	0.0	3.0	0.0	0.0	0.0	0.2870299309286262	1.59633
DiffSBDD-cond	3.0	1.0	1.0	0.0	0.0	0.0	0.34325522482583914	3.3017700000000003
DiffSBDD-cond	1.0	0.0	0.0	1.0	0.0	0.0	0.33284671532846716	1.7253000000000007
DiffSBDD-cond	1.0	0.0	3.0	1.0	0.0	0.0	0.3782188841201717	0.5579800000000006
DiffSBDD-cond	2.0	0.0	1.0	0.0	0.0	0.0	0.2594417077175698	1.6370500000000003
DiffSBDD-cond	0.0	0.0	0.0	2.0	0.0	0.0	0.2879668049792531	1.0632599999999996
DiffSBDD-cond	1.0	0.0	1.0	0.0	0.0	0.0	0.21043324491600354	2.57683
DiffSBDD-cond	0.0	0.0	3.0	1.0	0.0	0.0	0.34019292604501605	-0.36379999999999946
DiffSBDD-cond	0.0	0.0	1.0	2.0	0.0	0.0	0.3292857142857143	2.3600400000000006
DiffSBDD-cond	0.0	0.0	2.0	0.0	0.0	2.0	0.33827160493827163	-0.247679999999999
DiffSBDD-cond	0.0	0.0	1.0	1.0	0.0	0.0	0.27059773828756056	1.252460000000001
DiffSBDD-cond	1.0	1.0	1.0	1.0	0.0	0.0	0.32552301255230126	2.9263200000000005
DiffSBDD-cond	0.0	0.0	1.0	0.0	0.0	0.0	0.18109540636042404	5.79045
DiffSBDD-cond	0.0	0.0	0.0	2.0	0.0	0.0	0.3772635814889336	2.4441300000000004
DiffSBDD-cond	1.0	0.0	2.0	1.0	0.0	0.0	0.37587301587301586	3.0578000000000003
DiffSBDD-cond	0.0	0.0	0.0	2.0	0.0	0.0	0.20659553831231814	2.4913100000000004
DiffSBDD-cond	2.0	0.0	0.0	0.0	0.0	0.0	0.22595281306715065	4.2853900000000005
DiffSBDD-cond	0.0	0.0	0.0	1.0	0.0	0.0	0.3171912832929782	2.91455
DiffSBDD-cond	0.0	0.0	3.0	0.0	0.0	0.0	0.3312883435582822	1.604330000000001
DiffSBDD-cond	0.0	1.0	2.0	0.0	0.0	0.0	0.35990756787983824	7.21309
DiffSBDD-cond	0.0	0.0	1.0	0.0	0.0	0.0	0.13941825476429287	4.7909
DiffSBDD-cond	0.0	0.0	1.0	1.0	0.0	1.0	0.3427652733118971	0.5852500000000003
DiffSBDD-cond	0.0	0.0	0.0	1.0	0.0	0.0	0.1895424836601307	3.2134800000000006
DiffSBDD-cond	0.0	0.0	0.0	2.0	0.0	0.0	0.1771117166212534	1.926730000000001
DiffSBDD-cond	0.0	0.0	0.0	1.0	0.0	0.0	0.31215469613259667	2.44545
DiffSBDD-cond	1.0	0.0	1.0	2.0	0.0	0.0	0.3704918032786885	2.76426
DiffSBDD-cond	0.0	0.0	0.0	2.0	0.0	0.0	0.2852431986809563	1.9579199999999997
DiffSBDD-cond	0.0	0.0	1.0	0.0	0.0	0.0	0.20531622364802934	3.73754
DiffSBDD-cond	0.0	0.0	0.0	0.0	0.0	1.0	0.13073170731707318	2.73815
DiffSBDD-cond	0.0	0.0	1.0	2.0	0.0	0.0	0.2527040314650934	1.5712600000000005
DiffSBDD-cond	0.0	0.0	0.0	1.0	0.0	1.0	0.24175824175824176	1.7281700000000004
DiffSBDD-cond	1.0	0.0	0.0	1.0	0.0	0.0	0.25591985428051	0.9639900000000008
DiffSBDD-cond	0.0	0.0	0.0	1.0	0.0	0.0	0.22807017543859648	2.5281400000000005
DiffSBDD-cond	0.0	0.0	1.0	1.0	0.0	0.0	0.30828220858895705	2.24482
DiffSBDD-cond	1.0	0.0	0.0	1.0	0.0	1.0	0.34854014598540145	1.4047400000000003
DiffSBDD-cond	0.0	0.0	0.0	3.0	0.0	0.0	0.3488210818307906	0.3821399999999997
DiffSBDD-cond	1.0	0.0	1.0	1.0	0.0	0.0	0.3258785942492013	2.80011
DiffSBDD-cond	0.0	1.0	0.0	0.0	0.0	0.0	0.15795090715048027	4.72824
DiffSBDD-cond	0.0	0.0	1.0	3.0	0.0	0.0	0.3676190476190476	8.83599
DiffSBDD-cond	0.0	0.0	0.0	1.0	0.0	0.0	0.26277372262773724	2.95692
DiffSBDD-cond	0.0	0.0	1.0	1.0	0.0	0.0	0.18207282913165265	2.9417600000000004
DiffSBDD-cond	0.0	0.0	2.0	1.0	0.0	0.0	0.3448275862068966	3.46868
DiffSBDD-cond	2.0	0.0	1.0	0.0	0.0	0.0	0.32249840662842577	2.7163000000000004
DiffSBDD-cond	0.0	0.0	0.0	0.0	0.0	0.0	0.21887713588283156	2.4580200000000003
DiffSBDD-cond	0.0	0.0	2.0	1.0	0.0	0.0	0.3796192609182531	0.6244600000000009
DiffSBDD-cond	1.0	0.0	2.0	0.0	0.0	0.0	0.310930576070901	0.640740000000001
DiffSBDD-cond	0.0	0.0	0.0	2.0	0.0	0.0	0.24275724275724275	1.7561599999999995
DiffSBDD-cond	1.0	0.0	0.0	1.0	0.0	1.0	0.24031007751937986	1.2366799999999998
DiffSBDD-cond	1.0	0.0	2.0	1.0	0.0	0.0	0.31046195652173914	1.5700800000000008
DiffSBDD-cond	0.0	0.0	1.0	1.0	0.0	0.0	0.3241106719367589	3.2268600000000003
DiffSBDD-cond	0.0	1.0	1.0	2.0	0.0	0.0	0.38649851632047477	0.06583999999999968
DiffSBDD-cond	0.0	0.0	0.0	1.0	0.0	0.0	0.20883164673413063	2.9221000000000004
DiffSBDD-cond	0.0	0.0	2.0	0.0	0.0	0.0	0.3527156549520767	2.4371
DiffSBDD-cond	0.0	0.0	1.0	1.0	0.0	0.0	0.1806797853309481	3.4911900000000005
DiffSBDD-cond	1.0	0.0	0.0	1.0	0.0	0.0	0.23054187192118228	4.4386600000000005
DiffSBDD-cond	0.0	0.0	2.0	0.0	0.0	0.0	0.25882352941176473	0.7992900000000009
DiffSBDD-cond	1.0	0.0	1.0	2.0	0.0	0.0	0.36240703177822853	1.461640000000001
DiffSBDD-cond	0.0	0.0	0.0	1.0	0.0	1.0	0.2701998262380539	1.8018900000000002
DiffSBDD-cond	1.0	0.0	0.0	1.0	0.0	0.0	0.2406199021207178	4.24808
DiffSBDD-cond	0.0	0.0	1.0	1.0	0.0	0.0	0.26862123613312205	1.95683
DiffSBDD-cond	2.0	0.0	1.0	0.0	0.0	0.0	0.2733333333333333	2.47391
DiffSBDD-cond	0.0	0.0	2.0	2.0	0.0	1.0	0.3295904887714663	1.4081600000000005
DiffSBDD-cond	0.0	0.0	1.0	1.0	0.0	0.0	0.30869565217391304	2.29671
DiffSBDD-cond	0.0	0.0	0.0	3.0	0.0	0.0	0.3573351278600269	0.014260000000000161
DiffSBDD-cond	0.0	0.0	1.0	1.0	0.0	1.0	0.3658698539176627	2.1174
DiffSBDD-cond	4.0	0.0	2.0	1.0	0.0	0.0	0.4283276450511945	1.5385
DiffSBDD-cond	0.0	0.0	0.0	1.0	0.0	1.0	0.2731554160125589	-0.4595199999999995
DiffSBDD-cond	1.0	0.0	1.0	1.0	0.0	0.0	0.4092570036540804	1.83819
DiffSBDD-cond	0.0	0.0	0.0	1.0	0.0	0.0	0.38825757575757575	1.0138600000000002
DiffSBDD-cond	0.0	0.0	1.0	1.0	0.0	0.0	0.2392966360856269	1.66209
DiffSBDD-cond	0.0	0.0	1.0	0.0	0.0	2.0	0.35515230071289694	-1.7688500000000005
DiffSBDD-cond	0.0	1.0	1.0	0.0	0.0	0.0	0.19208087615838249	1.6961700000000004
DiffSBDD-cond	0.0	0.0	0.0	1.0	0.0	0.0	0.09082217973231357	3.4018499999999996
DiffSBDD-cond	0.0	0.0	2.0	1.0	0.0	0.0	0.40214646464646464	-0.7512799999999995
DiffSBDD-cond	0.0	0.0	2.0	0.0	0.0	0.0	0.2212051868802441	2.09926
DiffSBDD-cond	0.0	0.0	2.0	2.0	0.0	1.0	0.4289821736630247	-0.9094800000000003
DiffSBDD-cond	1.0	0.0	0.0	2.0	0.0	0.0	0.33403361344537813	1.2431799999999997
DiffSBDD-cond	0.0	0.0	1.0	0.0	0.0	0.0	0.18776194467728416	0.8745799999999999
DiffSBDD-cond	0.0	0.0	1.0	0.0	0.0	0.0	0.21608832807570977	2.3108500000000003
DiffSBDD-cond	0.0	0.0	1.0	2.0	0.0	1.0	0.39473684210526316	-0.10317000000000043
DiffSBDD-cond	1.0	0.0	1.0	0.0	0.0	0.0	0.248868778280543	2.3399599999999996
DiffSBDD-cond	1.0	0.0	0.0	1.0	0.0	1.0	0.33121019108280253	1.1854899999999997
DiffSBDD-cond	0.0	0.0	0.0	1.0	0.0	0.0	0.2494365138993238	2.37423
DiffSBDD-cond	1.0	0.0	0.0	2.0	0.0	0.0	0.41852286049237986	-0.6079000000000008
DiffSBDD-cond	1.0	1.0	0.0	1.0	0.0	1.0	0.3628719275549806	-0.35702000000000034
DiffSBDD-cond	0.0	0.0	2.0	0.0	0.0	0.0	0.17783291976840365	2.1382000000000003
DiffSBDD-cond	0.0	0.0	2.0	0.0	0.0	0.0	0.3201811125485123	1.80225
DiffSBDD-cond	1.0	0.0	0.0	2.0	0.0	1.0	0.40950639853747717	-1.7985500000000005
DiffSBDD-cond	0.0	0.0	0.0	2.0	0.0	0.0	0.352549889135255	1.1583100000000002
DiffSBDD-cond	0.0	0.0	0.0	1.0	0.0	1.0	0.2509534706331045	-0.9134899999999995
DiffSBDD-cond	1.0	0.0	2.0	1.0	0.0	0.0	0.3389830508474576	0.2747099999999998
DiffSBDD-cond	0.0	0.0	1.0	1.0	0.0	0.0	0.26736370425690814	1.9666199999999998
DiffSBDD-cond	0.0	0.0	0.0	1.0	0.0	0.0	0.2034313725490196	3.4441300000000004
DiffSBDD-cond	0.0	0.0	3.0	0.0	0.0	1.0	0.3773103887826641	1.4036400000000002
DiffSBDD-cond	0.0	0.0	1.0	0.0	0.0	0.0	0.18608549874266556	1.3196399999999997
DiffSBDD-cond	2.0	0.0	0.0	1.0	0.0	0.0	0.23728813559322035	0.9381700000000004
DiffSBDD-cond	0.0	0.0	2.0	1.0	0.0	0.0	0.348494983277592	-0.08078000000000074
DiffSBDD-cond	0.0	0.0	1.0	2.0	0.0	1.0	0.3620689655172414	-1.2352600000000002
DiffSBDD-cond	0.0	0.0	1.0	1.0	0.0	1.0	0.30261348005502064	-1.6737300000000008
DiffSBDD-cond	1.0	0.0	0.0	1.0	0.0	1.0	0.3683168316831683	1.37073
DiffSBDD-cond	0.0	0.0	0.0	0.0	0.0	0.0	0.1950207468879668	1.60065
DiffSBDD-cond	0.0	0.0	1.0	2.0	0.0	1.0	0.3270358306188925	-0.6605399999999992
DiffSBDD-cond	0.0	1.0	1.0	1.0	0.0	0.0	0.21434200157604413	-0.1906800000000004
DiffSBDD-cond	2.0	0.0	2.0	1.0	0.0	0.0	0.41005139920045686	0.8531399999999998
DiffSBDD-cond	3.0	0.0	1.0	1.0	0.0	0.0	0.2433052792654935	0.5327399999999995
DiffSBDD-cond	0.0	0.0	0.0	4.0	0.0	0.0	0.35940409683426444	0.38642999999999983
DiffSBDD-cond	0.0	0.0	1.0	0.0	0.0	0.0	0.18380566801619433	1.8256300000000003
DiffSBDD-cond	0.0	0.0	0.0	2.0	0.0	1.0	0.35833333333333334	-2.36693
DiffSBDD-cond	0.0	0.0	2.0	1.0	0.0	0.0	0.3835616438356164	-0.2522599999999997
DiffSBDD-cond	1.0	0.0	0.0	0.0	0.0	0.0	0.2677916360968452	4.90896
DiffSBDD-cond	2.0	0.0	0.0	0.0	0.0	1.0	0.24669260700389106	0.91526
DiffSBDD-cond	0.0	0.0	1.0	1.0	0.0	1.0	0.26199261992619927	-0.21213000000000015
DiffSBDD-cond	2.0	0.0	0.0	1.0	0.0	0.0	0.18272425249169436	1.1102100000000004
DiffSBDD-cond	0.0	0.0	0.0	3.0	0.0	0.0	0.379021879021879	-0.6112699999999993
DiffSBDD-cond	0.0	0.0	0.0	1.0	0.0	0.0	0.28996865203761757	3.1355899999999997
DiffSBDD-cond	0.0	0.0	0.0	2.0	0.0	0.0	0.3024883359253499	-0.8363800000000001
DiffSBDD-cond	0.0	0.0	1.0	2.0	0.0	0.0	0.35495118549511856	-0.31047000000000047
DiffSBDD-cond	0.0	0.0	0.0	3.0	0.0	0.0	0.32204561161022804	-1.61599
DiffSBDD-cond	0.0	0.0	0.0	0.0	0.0	0.0	0.20146818923327894	3.45585
DiffSBDD-cond	0.0	0.0	0.0	2.0	0.0	0.0	0.22595078299776286	2.98416
DiffSBDD-cond	2.0	0.0	0.0	1.0	0.0	0.0	0.11400359066427289	2.3570200000000003
DiffSBDD-cond	0.0	0.0	1.0	1.0	0.0	0.0	0.3155588020452885	0.4050200000000004
DiffSBDD-cond	1.0	0.0	0.0	2.0	0.0	0.0	0.30112359550561796	-1.9377300000000002
DiffSBDD-cond	0.0	0.0	2.0	1.0	0.0	0.0	0.3843710292249047	-0.3883100000000006
DiffSBDD-cond	0.0	0.0	0.0	0.0	0.0	0.0	0.02551521099116781	5.5119299999999996
DiffSBDD-cond	0.0	0.0	1.0	1.0	0.0	0.0	0.40658682634730536	0.5446299999999997
DiffSBDD-cond	0.0	0.0	0.0	2.0	0.0	1.0	0.350253807106599	0.19862000000000002
DiffSBDD-cond	1.0	2.0	1.0	1.0	0.0	1.0	0.34854771784232363	-1.5497300000000003
DiffSBDD-cond	1.0	0.0	0.0	1.0	0.0	0.0	0.3382949932341001	0.16664000000000012
DiffSBDD-cond	2.0	0.0	0.0	2.0	0.0	0.0	0.3452220726783311	0.593
DiffSBDD-cond	0.0	0.0	1.0	2.0	0.0	0.0	0.3270758122743682	-1.5023700000000009
DiffSBDD-cond	2.0	0.0	2.0	1.0	0.0	0.0	0.3432343234323432	-0.11809000000000047
DiffSBDD-cond	0.0	0.0	1.0	1.0	0.0	0.0	0.30376344086021506	1.92143
DiffSBDD-cond	0.0	0.0	0.0	1.0	0.0	0.0	0.27515243902439024	0.8493000000000004
DiffSBDD-cond	1.0	0.0	0.0	1.0	0.0	1.0	0.42857142857142855	-0.06432000000000038
DiffSBDD-cond	1.0	0.0	0.0	1.0	0.0	0.0	0.4238628872775214	0.11899999999999977
DiffSBDD-cond	1.0	0.0	0.0	2.0	0.0	0.0	0.388745148771022	-0.21876999999999924
DiffSBDD-cond	0.0	0.0	1.0	1.0	0.0	1.0	0.29518492672714586	0.9733700000000001
DiffSBDD-cond	2.0	0.0	1.0	0.0	0.0	0.0	0.34987277353689566	1.47464
DiffSBDD-cond	1.0	0.0	1.0	1.0	0.0	0.0	0.39624924379915305	0.6087800000000003
DiffSBDD-cond	1.0	0.0	1.0	0.0	0.0	0.0	0.23195084485407066	1.83751
DiffSBDD-cond	0.0	0.0	1.0	1.0	0.0	0.0	0.36293706293706296	0.22391999999999967
DiffSBDD-cond	0.0	0.0	1.0	1.0	0.0	0.0	0.383364602876798	1.6372499999999999
DiffSBDD-cond	0.0	0.0	1.0	1.0	0.0	0.0	0.23125	-0.02275999999999989
DiffSBDD-cond	1.0	0.0	1.0	2.0	0.0	2.0	0.4362165525824518	-1.8886500000000002
DiffSBDD-cond	0.0	0.0	0.0	2.0	0.0	0.0	0.30612244897959184	1.4787299999999997
DiffSBDD-cond	1.0	0.0	1.0	2.0	0.0	0.0	0.34761575673807876	-0.22120999999999924
DiffSBDD-cond	1.0	0.0	3.0	0.0	0.0	3.0	0.4036036036036036	-0.25778000000000034
DiffSBDD-cond	1.0	0.0	2.0	2.0	0.0	0.0	0.3596889176928062	-0.6348800000000008
DiffSBDD-cond	1.0	0.0	0.0	1.0	0.0	0.0	0.2336448598130841	0.19489999999999963
DiffSBDD-cond	0.0	0.0	1.0	1.0	0.0	0.0	0.2881118881118881	0.2678099999999999
DiffSBDD-cond	0.0	0.0	1.0	2.0	0.0	0.0	0.45895953757225433	0.10130000000000017
DiffSBDD-cond	0.0	0.0	1.0	0.0	0.0	1.0	0.41426045963464936	0.3919699999999997
DiffSBDD-cond	0.0	0.0	0.0	2.0	0.0	0.0	0.40476190476190477	0.7328799999999998
DiffSBDD-cond	1.0	0.0	1.0	1.0	0.0	0.0	0.3757151938970121	1.4372299999999996
DiffSBDD-cond	0.0	0.0	0.0	2.0	0.0	0.0	0.39003831417624524	2.3753900000000003
DiffSBDD-cond	1.0	0.0	0.0	0.0	0.0	0.0	0.11662315056570931	4.0605899999999995
DiffSBDD-cond	1.0	0.0	1.0	3.0	0.0	0.0	0.4463799673380512	-3.3989700000000003
DiffSBDD-cond	0.0	0.0	0.0	3.0	0.0	1.0	0.4016763378465506	-3.0055999999999994
DiffSBDD-cond	0.0	0.0	0.0	0.0	0.0	1.0	0.10072595281306715	1.44083
DiffSBDD-cond	0.0	0.0	1.0	2.0	0.0	0.0	0.35562913907284766	0.7855600000000003
DiffSBDD-cond	1.0	0.0	1.0	2.0	0.0	0.0	0.41405269761606023	1.53707
DiffSBDD-cond	2.0	0.0	0.0	1.0	0.0	1.0	0.3947532792004997	0.8524900000000004
DiffSBDD-cond	0.0	0.0	0.0	0.0	0.0	0.0	0.10795454545454546	-0.56867
DiffSBDD-cond	0.0	0.0	5.0	1.0	0.0	1.0	0.11246200607902736	7.527480000000001
DiffSBDD-cond	1.0	0.0	1.0	1.0	0.0	0.0	0.19477124183006536	-3.4839600000000006
DiffSBDD-cond	1.0	0.0	2.0	1.0	0.0	0.0	0.09703779366700716	-4.067939999999999
DiffSBDD-cond	0.0	0.0	1.0	0.0	0.0	0.0	0.09652509652509653	-0.45070999999999994
DiffSBDD-cond	0.0	0.0	2.0	0.0	0.0	1.0	0.11779448621553884	-2.0507099999999996
DiffSBDD-cond	1.0	0.0	0.0	2.0	0.0	0.0	0.09899328859060402	0.9588900000000002
DiffSBDD-cond	0.0	0.0	1.0	2.0	0.0	0.0	0.09260908281389137	-0.8119699999999996
DiffSBDD-cond	1.0	0.0	2.0	0.0	0.0	0.0	0.1184939091915836	-1.3678800000000004
DiffSBDD-cond	1.0	0.0	0.0	0.0	0.0	1.0	0.11875	-0.2674599999999998
DiffSBDD-cond	0.0	0.0	1.0	0.0	0.0	1.0	0.10698198198198199	0.6324699999999996
DiffSBDD-cond	1.0	0.0	1.0	2.0	0.0	1.0	0.1011764705882353	3.25293
DiffSBDD-cond	1.0	0.0	1.0	1.0	0.0	1.0	0.11822660098522167	-1.81414
DiffSBDD-cond	0.0	0.0	1.0	3.0	0.0	0.0	0.10497237569060773	-1.6907800000000002
DiffSBDD-cond	2.0	2.0	2.0	2.0	0.0	0.0	0.11506080449017773	-1.3055899999999996
DiffSBDD-cond	0.0	0.0	1.0	1.0	0.0	0.0	0.09867172675521822	-2.79643
DiffSBDD-cond	1.0	0.0	1.0	1.0	0.0	0.0	0.1433915211970075	-1.01269
DiffSBDD-cond	1.0	0.0	1.0	0.0	0.0	0.0	0.1349934469200524	-2.24467
DiffSBDD-cond	4.0	0.0	0.0	0.0	0.0	1.0	0.11165523996082272	-2.6493
DiffSBDD-cond	0.0	0.0	2.0	1.0	0.0	0.0	0.1059001512859304	-0.35575000000000045
DiffSBDD-cond	3.0	0.0	1.0	0.0	0.0	1.0	0.10833333333333334	-0.8685999999999998
DiffSBDD-cond	0.0	0.0	1.0	1.0	0.0	1.0	0.13191489361702127	-2.81396
DiffSBDD-cond	0.0	0.0	0.0	1.0	0.0	1.0	0.24671532846715327	-2.9883599999999992
DiffSBDD-cond	1.0	0.0	3.0	0.0	0.0	0.0	0.12175324675324675	-3.8302900000000006
DiffSBDD-cond	1.0	0.0	3.0	1.0	0.0	0.0	0.0956989247311828	-4.199560000000001
DiffSBDD-cond	0.0	0.0	0.0	1.0	0.0	0.0	0.2504708097928437	-0.8372700000000002
DiffSBDD-cond	0.0	0.0	1.0	0.0	0.0	0.0	0.20272904483430798	-1.1097099999999998
DiffSBDD-cond	0.0	0.0	0.0	2.0	0.0	0.0	0.1307829181494662	-2.6797000000000004
DiffSBDD-cond	0.0	0.0	3.0	0.0	0.0	0.0	0.09941520467836257	-2.3192199999999996
DiffSBDD-cond	1.0	0.0	0.0	2.0	0.0	2.0	0.18138424821002386	-2.53965
DiffSBDD-cond	0.0	1.0	0.0	2.0	0.0	0.0	0.1055956678700361	1.4769700000000001
DiffSBDD-cond	2.0	0.0	0.0	0.0	0.0	2.0	0.10355648535564854	-3.2535800000000004
DiffSBDD-cond	3.0	1.0	4.0	3.0	0.0	0.0	0.11517027863777089	14.19183
DiffSBDD-cond	0.0	1.0	0.0	0.0	0.0	1.0	0.11820083682008369	-2.1380299999999997
DiffSBDD-cond	0.0	0.0	3.0	0.0	0.0	0.0	0.14262820512820512	-0.5388000000000002
DiffSBDD-cond	0.0	0.0	1.0	1.0	0.0	0.0	0.0947075208913649	-1.6000800000000002
DiffSBDD-cond	0.0	0.0	0.0	2.0	0.0	0.0	0.11920529801324503	-1.5716799999999997
DiffSBDD-cond	1.0	0.0	1.0	0.0	0.0	1.0	0.12488605287146765	-2.5827299999999997
DiffSBDD-cond	1.0	0.0	1.0	1.0	0.0	0.0	0.10938602681721948	-1.19698
DiffSBDD-cond	1.0	0.0	0.0	2.0	0.0	1.0	0.12533512064343164	4.06945
DiffSBDD-cond	1.0	1.0	0.0	0.0	0.0	0.0	0.22171945701357465	-1.72201
DiffSBDD-cond	0.0	0.0	1.0	1.0	0.0	2.0	0.14391447368421054	6.50005
DiffSBDD-cond	0.0	0.0	0.0	0.0	0.0	0.0	0.11048158640226628	-0.7157499999999999
DiffSBDD-cond	0.0	0.0	0.0	0.0	0.0	1.0	0.11960132890365449	-2.38363
DiffSBDD-cond	0.0	0.0	1.0	1.0	0.0	0.0	0.1252465483234714	-2.2672800000000004
DiffSBDD-cond	0.0	0.0	1.0	4.0	0.0	0.0	0.0982961992136304	-1.4618599999999997
DiffSBDD-cond	0.0	0.0	0.0	2.0	0.0	0.0	0.1916971916971917	-1.8486700000000003
DiffSBDD-cond	0.0	0.0	1.0	1.0	0.0	0.0	0.13261648745519714	-1.4215400000000002
DiffSBDD-cond	0.0	0.0	0.0	1.0	0.0	1.0	0.09322033898305085	-3.2970200000000007
DiffSBDD-cond	0.0	0.0	0.0	1.0	0.0	0.0	0.0880503144654088	0.08363000000000032
DiffSBDD-cond	0.0	0.0	0.0	0.0	0.0	2.0	0.17038777908343125	-3.3273099999999998
DiffSBDD-cond	0.0	1.0	2.0	0.0	0.0	0.0	0.11296296296296296	-4.020029999999999
DiffSBDD-cond	0.0	0.0	0.0	1.0	0.0	2.0	0.11811926605504587	-2.1618700000000004
DiffSBDD-cond	1.0	0.0	1.0	2.0	0.0	0.0	0.15166666666666667	-1.4554900000000002
DiffSBDD-cond	0.0	0.0	1.0	0.0	0.0	2.0	0.1690427698574338	-3.2115300000000007
DiffSBDD-cond	1.0	0.0	2.0	1.0	0.0	0.0	0.11260253542132737	-2.34218
DiffSBDD-cond	0.0	1.0	0.0	1.0	0.0	1.0	0.14602587800369685	-4.97383
DiffSBDD-cond	2.0	1.0	1.0	0.0	0.0	1.0	0.1177336276674025	-3.2681899999999997
DiffSBDD-cond	0.0	0.0	1.0	0.0	0.0	1.0	0.12279355333844973	-0.09217999999999993
DiffSBDD-cond	0.0	0.0	0.0	1.0	0.0	2.0	0.14918032786885246	-1.8286600000000002
DiffSBDD-cond	0.0	0.0	0.0	2.0	0.0	0.0	0.1935483870967742	-1.53686
DiffSBDD-cond	0.0	0.0	0.0	2.0	0.0	0.0	0.12382739212007504	-0.1711499999999999
DiffSBDD-cond	1.0	0.0	1.0	1.0	0.0	0.0	0.14272300469483568	-2.86379
DiffSBDD-cond	2.0	0.0	0.0	2.0	0.0	0.0	0.11514052583862194	0.028399999999999537
DiffSBDD-cond	0.0	0.0	2.0	1.0	0.0	0.0	0.1536863966770509	-2.19494
DiffSBDD-cond	1.0	0.0	0.0	1.0	0.0	0.0	0.11188811188811189	-1.7800900000000004
DiffSBDD-cond	0.0	0.0	1.0	0.0	0.0	0.0	0.11225658648339061	-0.07261000000000006
DiffSBDD-cond	1.0	0.0	0.0	0.0	0.0	1.0	0.17330677290836655	-1.2534999999999998
DiffSBDD-cond	1.0	0.0	0.0	0.0	0.0	1.0	0.07785888077858881	-0.18857999999999997
DiffSBDD-cond	0.0	0.0	0.0	2.0	0.0	0.0	0.10509031198686371	-3.3077099999999993
DiffSBDD-cond	0.0	0.0	2.0	1.0	0.0	0.0	0.0947075208913649	-2.57998
DiffSBDD-cond	0.0	0.0	1.0	1.0	0.0	0.0	0.103515625	0.7919700000000001
DiffSBDD-cond	2.0	1.0	0.0	0.0	0.0	1.0	0.12223291626564003	-0.6843300000000001
DiffSBDD-cond	1.0	0.0	0.0	2.0	0.0	0.0	0.11741682974559686	0.4244199999999996
DiffSBDD-cond	0.0	0.0	0.0	3.0	0.0	0.0	0.13753799392097266	3.86165
DiffSBDD-cond	0.0	0.0	0.0	1.0	0.0	0.0	0.087248322147651	-1.8136200000000002
DiffSBDD-cond	0.0	0.0	0.0	1.0	0.0	3.0	0.08542713567839195	-0.5403700000000002
DiffSBDD-cond	0.0	0.0	1.0	1.0	0.0	1.0	0.11666666666666667	-2.4669600000000003
DiffSBDD-cond	0.0	0.0	0.0	0.0	0.0	2.0	0.15043290043290045	-1.98977
DiffSBDD-cond	2.0	0.0	0.0	1.0	0.0	1.0	0.13110846245530394	-1.51436
DiffSBDD-cond	0.0	1.0	0.0	1.0	0.0	0.0	0.10669975186104218	-2.39346
DiffSBDD-cond	0.0	0.0	1.0	1.0	0.0	0.0	0.08452950558213716	-1.8462300000000003
DiffSBDD-cond	2.0	1.0	1.0	2.0	0.0	2.0	0.09162303664921466	-1.17488
DiffSBDD-cond	0.0	0.0	0.0	2.0	0.0	0.0	0.09738562091503268	-3.2555900000000007
DiffSBDD-cond	0.0	0.0	0.0	1.0	0.0	0.0	0.09319899244332494	0.7607099999999996
DiffSBDD-cond	2.0	0.0	1.0	1.0	0.0	0.0	0.09154929577464789	-0.39871000000000034
DiffSBDD-cond	0.0	0.0	2.0	0.0	0.0	0.0	0.1484593837535014	-1.1431000000000004
DiffSBDD-cond	2.0	0.0	0.0	1.0	0.0	1.0	0.10665529010238908	-5.78681
DiffSBDD-cond	5.0	0.0	0.0	1.0	0.0	0.0	0.12264995523724262	-0.3138300000000003
DiffSBDD-cond	0.0	0.0	1.0	2.0	0.0	0.0	0.17553191489361702	-1.2041500000000003
DiffSBDD-cond	0.0	0.0	1.0	0.0	0.0	1.0	0.0876944837340877	-1.66256
DiffSBDD-cond	1.0	1.0	1.0	2.0	0.0	3.0	0.10630841121495327	14.71903
DiffSBDD-cond	1.0	0.0	1.0	3.0	0.0	0.0	0.1010807374443738	-3.9913800000000004
DiffSBDD-cond	1.0	0.0	0.0	1.0	0.0	0.0	0.17593528816986856	-2.11724
DiffSBDD-cond	0.0	0.0	1.0	2.0	0.0	0.0	0.096045197740113	-2.8867599999999998
DiffSBDD-cond	0.0	0.0	0.0	0.0	0.0	0.0	0.11716171617161716	-1.14487
DiffSBDD-cond	0.0	0.0	1.0	1.0	0.0	0.0	0.19970631424375918	-1.8538800000000002
DiffSBDD-cond	0.0	0.0	2.0	2.0	0.0	0.0	0.11512605042016806	1.5117599999999998
DiffSBDD-cond	2.0	0.0	1.0	2.0	0.0	0.0	0.1277533039647577	-2.1538500000000003
DiffSBDD-cond	0.0	0.0	1.0	0.0	0.0	0.0	0.12481644640234948	-1.6297499999999996
DiffSBDD-cond	0.0	0.0	2.0	1.0	0.0	0.0	0.485120718697361	-0.5856900000000005
DiffSBDD-cond	0.0	0.0	2.0	4.0	0.0	0.0	0.5176342919153554	-2.912470000000001
DiffSBDD-cond	3.0	0.0	0.0	2.0	0.0	1.0	0.45643392960184653	-1.8401700000000005
DiffSBDD-cond	0.0	0.0	0.0	3.0	0.0	0.0	0.3601003764115433	-0.18019000000000052
DiffSBDD-cond	0.0	1.0	1.0	3.0	0.0	1.0	0.4432930339666091	-0.7730300000000003
DiffSBDD-cond	2.0	0.0	0.0	0.0	0.0	2.0	0.3199221284879948	-2.4199599999999997
DiffSBDD-cond	0.0	0.0	1.0	0.0	0.0	0.0	0.18928571428571428	3.6148399999999996
DiffSBDD-cond	0.0	0.0	2.0	1.0	0.0	0.0	0.5040694519804666	-0.5062000000000006
DiffSBDD-cond	1.0	0.0	0.0	0.0	0.0	2.0	0.3068181818181818	-0.9673200000000008
DiffSBDD-cond	0.0	0.0	3.0	1.0	0.0	0.0	0.45222551928783383	0.42751999999999946
DiffSBDD-cond	0.0	0.0	3.0	0.0	0.0	0.0	0.37790332705586943	1.68799
DiffSBDD-cond	2.0	0.0	2.0	0.0	0.0	0.0	0.34915677701436604	0.6246599999999995
DiffSBDD-cond	0.0	0.0	1.0	2.0	0.0	0.0	0.33587786259541985	0.5366399999999993
DiffSBDD-cond	0.0	0.0	0.0	1.0	0.0	2.0	0.34498094027954257	-1.0945300000000007
DiffSBDD-cond	1.0	0.0	2.0	0.0	0.0	0.0	0.3309539260220636	1.6471900000000002
DiffSBDD-cond	1.0	0.0	2.0	1.0	0.0	1.0	0.4396999422965955	-0.1029100000000005
DiffSBDD-cond	0.0	0.0	1.0	2.0	0.0	0.0	0.4470046082949309	-0.2064200000000005
DiffSBDD-cond	0.0	0.0	0.0	2.0	0.0	0.0	0.3808353808353808	0.7073299999999998
DiffSBDD-cond	1.0	0.0	2.0	1.0	0.0	0.0	0.47015765765765766	1.2977599999999994
DiffSBDD-cond	1.0	0.0	1.0	3.0	0.0	0.0	0.4626006904487917	0.6534699999999996
DiffSBDD-cond	2.0	0.0	0.0	3.0	0.0	0.0	0.3807506053268765	-0.23802000000000056
DiffSBDD-cond	1.0	0.0	1.0	0.0	0.0	1.0	0.29812834224598933	0.3999600000000001
DiffSBDD-cond	0.0	0.0	2.0	0.0	0.0	1.0	0.4194690265486726	-0.47915000000000063
DiffSBDD-cond	0.0	0.0	0.0	2.0	0.0	0.0	0.28353253652058436	1.08784
DiffSBDD-cond	0.0	0.0	1.0	1.0	0.0	0.0	0.29641485275288093	1.274
DiffSBDD-cond	0.0	0.0	1.0	2.0	0.0	1.0	0.46211683053788316	-1.7751800000000006
DiffSBDD-cond	0.0	0.0	1.0	3.0	0.0	1.0	0.3584679832435667	-3.698220000000001
DiffSBDD-cond	0.0	0.0	1.0	0.0	0.0	1.0	0.22851296043656208	1.6826799999999995
DiffSBDD-cond	0.0	0.0	1.0	0.0	0.0	1.0	0.36283185840707965	0.8487
DiffSBDD-cond	0.0	0.0	1.0	0.0	0.0	1.0	0.3190537084398977	0.23262999999999945
DiffSBDD-cond	0.0	0.0	1.0	3.0	0.0	2.0	0.5064794816414687	-3.29979
DiffSBDD-cond	0.0	0.0	2.0	1.0	0.0	0.0	0.3131115459882583	1.1640499999999996
DiffSBDD-cond	1.0	0.0	0.0	2.0	0.0	0.0	0.2977346278317152	0.83087
DiffSBDD-cond	0.0	0.0	2.0	2.0	0.0	0.0	0.45769682726204464	1.1744399999999997
DiffSBDD-cond	1.0	0.0	1.0	1.0	0.0	1.0	0.3145419602818706	-1.4017300000000006
DiffSBDD-cond	1.0	0.0	2.0	0.0	0.0	0.0	0.26446837146702556	1.32564
DiffSBDD-cond	0.0	0.0	1.0	1.0	0.0	2.0	0.46887052341597796	-1.5052900000000005
DiffSBDD-cond	0.0	0.0	0.0	3.0	0.0	0.0	0.17263610315186245	1.2478600000000002
DiffSBDD-cond	0.0	0.0	0.0	4.0	0.0	0.0	0.48695652173913045	-0.910680000000001
DiffSBDD-cond	1.0	0.0	1.0	2.0	0.0	0.0	0.4048048048048048	0.45618999999999943
DiffSBDD-cond	0.0	0.0	0.0	2.0	0.0	0.0	0.23300970873786409	2.2076899999999995
DiffSBDD-cond	1.0	1.0	1.0	2.0	0.0	1.0	0.4374636416521233	-1.7501800000000003
DiffSBDD-cond	0.0	0.0	4.0	0.0	0.0	0.0	0.44507683551508254	-0.10381000000000018
DiffSBDD-cond	2.0	0.0	1.0	3.0	0.0	0.0	0.5454076367389061	-1.012270000000001
DiffSBDD-cond	0.0	0.0	2.0	2.0	0.0	0.0	0.3738433066008637	-0.9573300000000007
DiffSBDD-cond	0.0	1.0	2.0	1.0	0.0	0.0	0.375	0.8693999999999997
DiffSBDD-cond	0.0	0.0	1.0	1.0	0.0	0.0	0.2916934964584675	0.9335800000000001
DiffSBDD-cond	1.0	0.0	2.0	0.0	0.0	0.0	0.3405336721728081	0.9853699999999996
DiffSBDD-cond	1.0	0.0	2.0	0.0	0.0	2.0	0.4548071387449626	-1.6864600000000003
DiffSBDD-cond	0.0	0.0	2.0	0.0	0.0	0.0	0.3824079850280724	1.3148
DiffSBDD-cond	2.0	0.0	0.0	1.0	0.0	0.0	0.4251497005988024	0.09431999999999974
DiffSBDD-cond	0.0	0.0	3.0	2.0	0.0	0.0	0.514866979655712	-0.25161999999999995
DiffSBDD-cond	4.0	0.0	0.0	0.0	0.0	2.0	0.2907608695652174	-0.053589999999999804
DiffSBDD-cond	1.0	0.0	1.0	1.0	0.0	0.0	0.4618035611717404	1.4275099999999998
DiffSBDD-cond	1.0	0.0	0.0	2.0	0.0	0.0	0.25082290980908495	0.4985900000000001
DiffSBDD-cond	0.0	0.0	2.0	3.0	0.0	0.0	0.5520833333333334	0.7688600000000001
DiffSBDD-cond	0.0	0.0	0.0	2.0	0.0	1.0	0.448512585812357	-1.3392499999999998
DiffSBDD-cond	0.0	0.0	1.0	1.0	0.0	0.0	0.3195610071013557	0.9787499999999998
DiffSBDD-cond	1.0	0.0	1.0	0.0	0.0	1.0	0.3909313725490196	0.85663
DiffSBDD-cond	1.0	0.0	0.0	2.0	0.0	1.0	0.37884378843788435	-0.6583000000000006
DiffSBDD-cond	0.0	0.0	1.0	2.0	0.0	1.0	0.44405182567726736	-1.2269000000000005
DiffSBDD-cond	1.0	0.0	0.0	1.0	0.0	0.0	0.3322538860103627	1.3513700000000002
DiffSBDD-cond	0.0	0.0	1.0	1.0	0.0	0.0	0.3588456712672522	0.23287999999999975
DiffSBDD-cond	0.0	0.0	1.0	1.0	0.0	0.0	0.41430260047281325	1.5607699999999998
DiffSBDD-cond	0.0	0.0	0.0	2.0	0.0	1.0	0.4504921829762594	0.8803200000000002
DiffSBDD-cond	0.0	0.0	0.0	2.0	0.0	0.0	0.3077922077922078	-0.24452000000000051
DiffSBDD-cond	0.0	0.0	0.0	2.0	0.0	0.0	0.43739079790331975	-0.53775
DiffSBDD-cond	0.0	0.0	0.0	1.0	0.0	0.0	0.4055727554179567	0.5958299999999994
DiffSBDD-cond	1.0	0.0	0.0	1.0	0.0	1.0	0.34143377885783716	1.6541499999999996
DiffSBDD-cond	2.0	0.0	0.0	2.0	0.0	1.0	0.3987005316007088	2.2602399999999996
DiffSBDD-cond	0.0	0.0	3.0	2.0	0.0	0.0	0.4573732718894009	-0.16277000000000008
DiffSBDD-cond	0.0	0.0	2.0	1.0	0.0	0.0	0.4868199663488503	-0.5839400000000001
DiffSBDD-cond	0.0	0.0	2.0	0.0	0.0	1.0	0.494920993227991	0.5377999999999998
DiffSBDD-cond	0.0	0.0	0.0	3.0	0.0	0.0	0.3452157598499062	-1.1164299999999994
DiffSBDD-cond	0.0	0.0	0.0	1.0	0.0	0.0	0.26598639455782314	1.6664599999999998
DiffSBDD-cond	0.0	1.0	1.0	3.0	0.0	0.0	0.4441141498216409	-0.7069100000000006
DiffSBDD-cond	0.0	0.0	2.0	2.0	0.0	0.0	0.364589759407773	-0.21546999999999983
DiffSBDD-cond	2.0	0.0	1.0	2.0	0.0	0.0	0.4609769792251544	0.26919000000000004
DiffSBDD-cond	0.0	0.0	0.0	1.0	0.0	0.0	0.1126228269085412	1.5487199999999994
DiffSBDD-cond	0.0	0.0	0.0	2.0	0.0	1.0	0.41887905604719766	0.07042999999999999
DiffSBDD-cond	0.0	0.0	0.0	5.0	0.0	0.0	0.46790540540540543	-1.830070000000001
DiffSBDD-cond	1.0	0.0	1.0	1.0	0.0	0.0	0.21901408450704227	0.9395499999999997
DiffSBDD-cond	2.0	0.0	1.0	0.0	0.0	1.0	0.3455019556714472	-2.2085299999999997
DiffSBDD-cond	2.0	0.0	1.0	1.0	0.0	1.0	0.41831238779174146	-0.80213
DiffSBDD-cond	0.0	0.0	1.0	2.0	0.0	0.0	0.44386271087841767	0.2245499999999998
DiffSBDD-cond	0.0	0.0	0.0	2.0	0.0	1.0	0.3215434083601286	-0.8075399999999995
DiffSBDD-cond	0.0	0.0	1.0	1.0	0.0	1.0	0.3294871794871795	-1.09586
DiffSBDD-cond	0.0	0.0	0.0	2.0	0.0	0.0	0.35162731333758773	0.4851700000000001
DiffSBDD-cond	1.0	0.0	0.0	1.0	0.0	1.0	0.35058214747736094	-1.9938000000000002
DiffSBDD-cond	1.0	0.0	1.0	2.0	0.0	0.0	0.3440656565656566	1.3841199999999994
DiffSBDD-cond	0.0	0.0	1.0	2.0	0.0	0.0	0.30249343832021	-0.2625900000000003
DiffSBDD-cond	0.0	0.0	1.0	2.0	0.0	0.0	0.23268325487558844	0.07371999999999979
DiffSBDD-cond	0.0	0.0	0.0	1.0	0.0	1.0	0.27723418134377037	0.2293699999999994
DiffSBDD-cond	1.0	0.0	2.0	0.0	0.0	2.0	0.20659340659340658	-3.130560000000001
DiffSBDD-cond	2.0	0.0	0.0	4.0	0.0	0.0	0.4265318262938727	-0.5627599999999999
DiffSBDD-cond	1.0	0.0	1.0	2.0	0.0	0.0	0.46296296296296297	-1.4703700000000008
DiffSBDD-cond	1.0	0.0	1.0	1.0	0.0	1.0	0.4125916870415648	-0.2519400000000003
DiffSBDD-cond	1.0	0.0	2.0	2.0	0.0	1.0	0.458356940509915	-2.20543
DiffSBDD-cond	0.0	0.0	2.0	2.0	0.0	0.0	0.429388221841052	-1.07531
DiffSBDD-cond	0.0	0.0	0.0	2.0	0.0	0.0	0.26180836707152494	0.6931699999999994
DiffSBDD-cond	0.0	0.0	0.0	3.0	0.0	0.0	0.18080888183980967	3.06813
DiffSBDD-cond	1.0	0.0	1.0	3.0	0.0	0.0	0.16808018504240554	0.84389
DiffSBDD-cond	0.0	0.0	1.0	1.0	0.0	0.0	0.13076923076923078	4.8495800000000004
DiffSBDD-cond	3.0	0.0	2.0	1.0	0.0	0.0	0.13539192399049882	3.3101800000000003
DiffSBDD-cond	0.0	0.0	1.0	1.0	0.0	1.0	0.14119922630560927	0.1903700000000006
DiffSBDD-cond	0.0	0.0	1.0	1.0	0.0	2.0	0.10880829015544041	2.37237
DiffSBDD-cond	4.0	0.0	0.0	1.0	0.0	4.0	0.1410427807486631	5.23508
DiffSBDD-cond	0.0	0.0	0.0	4.0	0.0	0.0	0.17547723935389134	-1.8673899999999994
DiffSBDD-cond	0.0	0.0	3.0	0.0	0.0	0.0	0.13333333333333333	5.92718
DiffSBDD-cond	0.0	0.0	1.0	0.0	0.0	0.0	0.09486166007905138	2.10433
DiffSBDD-cond	0.0	0.0	0.0	2.0	0.0	0.0	0.13583815028901733	-0.8929200000000002
DiffSBDD-cond	0.0	0.0	0.0	2.0	0.0	0.0	0.12511848341232226	-0.8350099999999996
DiffSBDD-cond	1.0	0.0	0.0	2.0	0.0	2.0	0.1350337584396099	5.71999
DiffSBDD-cond	3.0	0.0	1.0	0.0	0.0	3.0	0.1281657712970069	0.22588000000000008
DiffSBDD-cond	0.0	0.0	2.0	1.0	0.0	1.0	0.14273719563392107	17.15848
DiffSBDD-cond	0.0	0.0	1.0	0.0	0.0	0.0	0.11162790697674418	2.0895600000000005
DiffSBDD-cond	2.0	0.0	0.0	2.0	0.0	0.0	0.14087439278278974	4.00478
DiffSBDD-cond	1.0	0.0	0.0	1.0	0.0	1.0	0.14442815249266863	4.63364
DiffSBDD-cond	3.0	0.0	1.0	3.0	0.0	0.0	0.12702265372168284	16.31631
DiffSBDD-cond	0.0	0.0	0.0	3.0	0.0	0.0	0.14227226202661208	5.43449
DiffSBDD-cond	3.0	0.0	2.0	1.0	0.0	0.0	0.15404699738903394	4.295310000000001
DiffSBDD-cond	1.0	0.0	0.0	1.0	0.0	0.0	0.12855007473841554	0.09034000000000031
DiffSBDD-cond	3.0	0.0	1.0	0.0	0.0	1.0	0.12077294685990338	0.53824
DiffSBDD-cond	0.0	0.0	1.0	2.0	0.0	0.0	0.13676286072772897	0.30723000000000056
DiffSBDD-cond	0.0	0.0	1.0	2.0	0.0	0.0	0.13376835236541598	7.92262
DiffSBDD-cond	0.0	0.0	0.0	1.0	0.0	0.0	0.13457330415754923	0.9514200000000006
DiffSBDD-cond	0.0	0.0	1.0	0.0	0.0	1.0	0.12305854241338113	1.5788100000000007
DiffSBDD-cond	0.0	1.0	2.0	1.0	0.0	1.0	0.1416803953871499	1.92047
DiffSBDD-cond	0.0	0.0	1.0	0.0	0.0	1.0	0.11978609625668449	2.63879
DiffSBDD-cond	0.0	0.0	0.0	3.0	0.0	0.0	0.13929492691315562	1.2243400000000007
DiffSBDD-cond	2.0	0.0	1.0	1.0	0.0	1.0	0.11902231668437832	2.7523300000000006
DiffSBDD-cond	1.0	0.0	0.0	1.0	0.0	1.0	0.1564945226917058	0.1333000000000002
DiffSBDD-cond	2.0	0.0	0.0	1.0	0.0	0.0	0.13820492454328834	0.8420300000000003
DiffSBDD-cond	0.0	0.0	1.0	3.0	0.0	0.0	0.14752851711026616	7.26091
DiffSBDD-cond	0.0	0.0	1.0	0.0	0.0	0.0	0.10477657935285054	0.05649000000000015
DiffSBDD-cond	1.0	0.0	0.0	2.0	0.0	1.0	0.13178294573643412	4.44684
DiffSBDD-cond	1.0	0.0	1.0	0.0	0.0	0.0	0.12056737588652482	0.18581000000000003
DiffSBDD-cond	0.0	0.0	0.0	1.0	0.0	0.0	0.07211538461538461	0.9385500000000002
DiffSBDD-cond	1.0	0.0	1.0	0.0	0.0	0.0	0.12813620071684587	1.65198
DiffSBDD-cond	0.0	0.0	0.0	1.0	0.0	1.0	0.15901639344262294	-0.30213
DiffSBDD-cond	1.0	0.0	1.0	3.0	0.0	1.0	0.15339233038348082	7.42188
DiffSBDD-cond	0.0	0.0	2.0	1.0	0.0	0.0	0.1375968992248062	0.21081000000000039
DiffSBDD-cond	5.0	0.0	1.0	0.0	0.0	1.0	0.13543191800878476	0.90191
DiffSBDD-cond	6.0	0.0	0.0	0.0	0.0	1.0	0.11967213114754098	5.93674
DiffSBDD-cond	1.0	0.0	0.0	1.0	0.0	0.0	0.07796610169491526	13.71073
DiffSBDD-cond	3.0	0.0	2.0	1.0	0.0	1.0	0.13337988826815642	1.1356800000000007
DiffSBDD-cond	0.0	0.0	1.0	0.0	0.0	1.0	0.12643678160919541	0.2756300000000005
DiffSBDD-cond	1.0	0.0	2.0	1.0	0.0	0.0	0.15879163439194424	0.7391000000000005
DiffSBDD-cond	0.0	0.0	1.0	0.0	0.0	0.0	0.10401002506265664	1.5942800000000004
DiffSBDD-cond	0.0	0.0	0.0	0.0	0.0	2.0	0.10510510510510511	0.9825900000000001
DiffSBDD-cond	0.0	0.0	2.0	1.0	0.0	1.0	0.13710879284649777	-0.26900999999999975
DiffSBDD-cond	1.0	0.0	2.0	0.0	0.0	0.0	0.12142857142857143	1.18919
DiffSBDD-cond	2.0	0.0	1.0	1.0	0.0	1.0	0.1367851622874807	-0.992589999999999
DiffSBDD-cond	0.0	1.0	0.0	0.0	0.0	0.0	0.08314606741573034	1.23813
DiffSBDD-cond	0.0	0.0	1.0	2.0	0.0	0.0	0.14429530201342283	-0.12650999999999968
DiffSBDD-cond	1.0	0.0	1.0	1.0	0.0	0.0	0.15948670944087992	1.13685
DiffSBDD-cond	0.0	0.0	1.0	1.0	0.0	0.0	0.12609238451935081	0.4389099999999999
DiffSBDD-cond	0.0	0.0	1.0	1.0	0.0	0.0	0.12881679389312978	2.0077100000000003
DiffSBDD-cond	3.0	0.0	0.0	2.0	0.0	2.0	0.13095238095238096	4.33976
DiffSBDD-cond	2.0	1.0	1.0	0.0	0.0	0.0	0.14147627416520211	9.22697
DiffSBDD-cond	0.0	0.0	1.0	0.0	0.0	0.0	0.08247422680412371	1.03573
DiffSBDD-cond	0.0	0.0	0.0	1.0	0.0	0.0	0.15721649484536082	-0.2967599999999999
DiffSBDD-cond	4.0	0.0	0.0	1.0	0.0	2.0	0.1438004402054292	11.42826
DiffSBDD-cond	0.0	0.0	0.0	1.0	0.0	0.0	0.1769464105156724	3.4093000000000004
DiffSBDD-cond	0.0	0.0	0.0	4.0	0.0	0.0	0.14794732765298219	5.66648
DiffSBDD-cond	3.0	0.0	0.0	3.0	0.0	0.0	0.15654038598999284	7.3757
DiffSBDD-cond	0.0	0.0	1.0	0.0	0.0	2.0	0.13247863247863248	4.05614
DiffSBDD-cond	0.0	0.0	1.0	1.0	0.0	0.0	0.14767096134786917	4.709630000000001
DiffSBDD-cond	1.0	1.0	1.0	2.0	0.0	0.0	0.15716911764705882	-2.2196299999999995
DiffSBDD-cond	0.0	0.0	1.0	4.0	0.0	0.0	0.14159811985898943	17.93585
DiffSBDD-cond	3.0	0.0	1.0	1.0	0.0	0.0	0.10483870967741936	1.39492
DiffSBDD-cond	4.0	1.0	0.0	0.0	0.0	1.0	0.125948406676783	12.42868
DiffSBDD-cond	0.0	0.0	0.0	2.0	0.0	0.0	0.15939086294416244	1.2463600000000001
DiffSBDD-cond	0.0	0.0	1.0	1.0	0.0	1.0	0.1417910447761194	6.4068000000000005
DiffSBDD-cond	0.0	0.0	1.0	1.0	0.0	0.0	0.133032694475761	2.5828800000000003
DiffSBDD-cond	1.0	0.0	1.0	2.0	0.0	0.0	0.15151515151515152	1.8107100000000003
DiffSBDD-cond	0.0	0.0	1.0	1.0	0.0	0.0	0.13221601489757914	1.6006400000000003
DiffSBDD-cond	1.0	1.0	1.0	2.0	0.0	0.0	0.14070729872084273	12.990120000000001
DiffSBDD-cond	0.0	0.0	0.0	2.0	0.0	0.0	0.12640449438202248	0.5240800000000005
DiffSBDD-cond	0.0	0.0	0.0	1.0	0.0	0.0	0.16964285714285715	0.08353000000000055
DiffSBDD-cond	1.0	0.0	2.0	1.0	0.0	0.0	0.14619883040935672	2.1303400000000003
DiffSBDD-cond	0.0	0.0	1.0	2.0	0.0	0.0	0.13685344827586207	0.32682000000000055
DiffSBDD-cond	2.0	0.0	0.0	2.0	0.0	0.0	0.1381692573402418	0.24146
DiffSBDD-cond	1.0	0.0	2.0	1.0	0.0	0.0	0.12403846153846154	0.6495000000000006
DiffSBDD-cond	1.0	0.0	1.0	2.0	0.0	0.0	0.13854351687388988	0.4809600000000005
DiffSBDD-cond	0.0	0.0	1.0	1.0	0.0	0.0	0.10864485981308411	0.8128900000000003
DiffSBDD-cond	0.0	0.0	0.0	2.0	0.0	0.0	0.22932330827067668	-0.2671599999999996
DiffSBDD-cond	1.0	0.0	2.0	1.0	0.0	1.0	0.14174894217207334	3.84954
DiffSBDD-cond	0.0	0.0	0.0	0.0	0.0	2.0	0.10663198959687907	3.43629
DiffSBDD-cond	0.0	0.0	1.0	1.0	0.0	0.0	0.1380065717415115	4.18965
DiffSBDD-cond	0.0	0.0	0.0	1.0	0.0	0.0	0.18087318087318088	-0.23378999999999994
DiffSBDD-cond	0.0	0.0	1.0	2.0	0.0	0.0	0.18526315789473685	-1.1048699999999991
DiffSBDD-cond	1.0	0.0	1.0	1.0	0.0	0.0	0.14698795180722893	-1.0575199999999993
DiffSBDD-cond	0.0	0.0	1.0	1.0	0.0	1.0	0.1433915211970075	-0.7415399999999996
DiffSBDD-cond	1.0	1.0	0.0	0.0	0.0	0.0	0.09296148738379814	5.9182500000000005
DiffSBDD-cond	1.0	1.0	0.0	1.0	0.0	0.0	0.11600928074245939	0.6247000000000007
DiffSBDD-cond	1.0	0.0	2.0	1.0	0.0	0.0	0.1396761133603239	3.44092
DiffSBDD-cond	0.0	0.0	2.0	2.0	0.0	0.0	0.1523937963587323	0.3588200000000006
DiffSBDD-cond	1.0	0.0	2.0	0.0	0.0	1.0	0.13547574039067423	15.690100000000001
DiffSBDD-cond	0.0	0.0	1.0	0.0	0.0	0.0	0.08609271523178808	1.31541
DiffSBDD-cond	0.0	0.0	1.0	0.0	0.0	0.0	0.09448818897637795	4.6785
DiffSBDD-cond	1.0	0.0	1.0	2.0	0.0	0.0	0.149812734082397	-0.5392000000000001
DiffSBDD-cond	0.0	0.0	2.0	2.0	0.0	0.0	0.15100965759438104	-1.2361400000000007
DiffSBDD-cond	1.0	0.0	0.0	2.0	0.0	4.0	0.12687427912341406	-0.7216000000000005
DiffSBDD-cond	0.0	0.0	0.0	2.0	0.0	0.0	0.18861607142857142	0.9823499999999994
DiffSBDD-cond	2.0	0.0	0.0	1.0	0.0	1.0	0.10204081632653061	0.5996899999999998
DiffSBDD-cond	0.0	1.0	2.0	3.0	0.0	1.0	0.19272727272727272	-0.8293700000000008
DiffSBDD-cond	0.0	0.0	2.0	2.0	0.0	0.0	0.19286966686148452	-1.10811
DiffSBDD-cond	0.0	0.0	0.0	5.0	0.0	0.0	0.17736289381563594	0.09513000000000016
DiffSBDD-cond	1.0	0.0	0.0	2.0	0.0	0.0	0.1485543369890329	0.84457
DiffSBDD-cond	0.0	0.0	1.0	1.0	0.0	1.0	0.14271555996035679	1.1108899999999995
DiffSBDD-cond	0.0	0.0	1.0	0.0	0.0	1.0	0.17378351539225423	1.7827799999999998
DiffSBDD-cond	1.0	0.0	0.0	2.0	0.0	0.0	0.1922739244951712	0.7564700000000002
DiffSBDD-cond	0.0	0.0	0.0	2.0	0.0	0.0	0.1900739176346357	0.7543199999999999
DiffSBDD-cond	0.0	0.0	0.0	2.0	0.0	1.0	0.17791411042944785	0.8300399999999994
DiffSBDD-cond	1.0	0.0	2.0	2.0	0.0	0.0	0.16291161178509533	1.7026899999999996
DiffSBDD-cond	0.0	0.0	0.0	3.0	0.0	0.0	0.1736641221374046	-0.031620000000000203
DiffSBDD-cond	0.0	0.0	0.0	2.0	0.0	0.0	0.13786591123701605	1.2222299999999997
DiffSBDD-cond	0.0	0.0	1.0	1.0	0.0	0.0	0.19607843137254902	-0.32291000000000025
DiffSBDD-cond	0.0	0.0	2.0	1.0	0.0	0.0	0.13066666666666665	0.9494099999999994
DiffSBDD-cond	0.0	0.0	1.0	1.0	0.0	0.0	0.15416238437821173	1.07416
[truncated: 45,786 more rows]
