# Supplementary material for: Structure-based drug design with equivariant diffusion models
Source: Nat Comput Sci. 2024 Dec 9;4(12):899–909. doi: 10.1038/s43588-024-00737-x (PMC11659159; doi:10.1038/s43588-024-00737-x)
Supplement: Supplementary file 3 — Source data for Fig. 2a,b,d,e. [file 43588_2024_737_MOESM3_ESM.zip › figure_2DE.csv]

model	3-rings	4-rings	5-rings	6-rings	7-rings	>7-rings	tanimoto_similarity_to_reference	affinity_diff
Reference	0	0	0	2	0	0	1.0	0.0
Reference	0	0	0	1	0	0	1.0	0.0
Reference	0	0	0	4	0	0	1.0	0.0
Reference	0	0	0	1	0	0	1.0	0.0
Reference	0	0	0	3	0	0	1.0	0.0
Reference	0	0	0	2	0	0	1.0	0.0
Reference	0	0	0	2	0	0	1.0	0.0
Reference	0	0	0	2	0	0	1.0	0.0
Reference	0	0	1	1	0	0	1.0	0.0
Reference	0	0	0	3	0	0	1.0	0.0
Reference	0	0	4	2	0	1	1.0	0.0
Reference	0	0	2	2	0	0	1.0	0.0
Reference	0	0	0	3	0	0	1.0	0.0
Reference	0	0	0	1	0	0	1.0	0.0
Reference	0	0	0	2	0	0	1.0	0.0
Reference	0	0	0	3	0	0	1.0	0.0
Reference	0	0	0	2	0	0	1.0	0.0
Reference	0	0	1	4	0	0	1.0	0.0
Reference	0	0	4	2	0	1	1.0	0.0
Reference	0	0	0	0	0	0	1.0	0.0
Reference	0	0	0	1	0	0	1.0	0.0
Reference	0	0	1	1	0	0	1.0	0.0
Reference	0	0	1	3	0	0	1.0	0.0
Reference	0	0	4	2	0	1	1.0	0.0
Reference	1	0	1	3	0	0	1.0	0.0
Reference	0	0	4	2	0	1	1.0	0.0
Reference	0	0	3	3	0	1	1.0	0.0
Reference	0	0	1	4	0	0	1.0	0.0
Reference	0	0	0	0	0	0	1.0	0.0
Reference	0	0	0	1	0	0	1.0	0.0
Reference	0	0	0	2	0	0	1.0	0.0
Reference	0	0	0	2	0	0	1.0	0.0
Reference	0	0	0	3	0	0	1.0	0.0
Reference	0	0	2	1	0	0	1.0	0.0
Reference	0	0	0	3	0	0	1.0	0.0
Reference	0	0	0	0	0	0	1.0	0.0
Reference	0	0	0	1	0	0	1.0	0.0
Reference	0	0	2	1	0	0	1.0	0.0
Reference	0	0	0	2	0	0	1.0	0.0
Reference	0	0	1	3	0	0	1.0	0.0
Reference	0	0	1	2	0	0	1.0	0.0
Reference	0	0	1	3	0	0	1.0	0.0
Reference	0	0	2	1	0	0	1.0	0.0
Reference	0	0	0	2	0	0	1.0	0.0
Reference	0	0	2	1	0	1	1.0	0.0
Reference	0	0	0	2	0	0	1.0	0.0
Reference	1	0	1	2	0	0	1.0	0.0
Reference	0	0	0	1	0	0	1.0	0.0
Reference	0	0	2	1	0	0	1.0	0.0
Reference	0	0	0	2	0	0	1.0	0.0
Reference	0	0	2	1	0	1	1.0	0.0
Reference	0	0	0	3	0	0	1.0	0.0
Reference	0	0	1	2	0	0	1.0	0.0
Reference	0	0	1	1	0	0	1.0	0.0
Reference	0	0	2	1	0	0	1.0	0.0
Reference	0	0	2	3	0	0	1.0	0.0
Reference	0	0	0	2	0	0	1.0	0.0
Reference	0	0	3	3	0	1	1.0	0.0
Reference	0	0	2	2	0	0	1.0	0.0
Reference	1	0	1	3	0	0	1.0	0.0
Reference	0	0	0	1	0	0	1.0	0.0
Reference	0	0	0	3	0	0	1.0	0.0
Reference	0	0	0	2	0	0	1.0	0.0
Reference	0	0	4	2	0	1	1.0	0.0
Reference	0	0	2	3	0	0	1.0	0.0
Reference	0	0	4	2	0	1	1.0	0.0
Reference	0	0	1	1	0	1	1.0	0.0
Reference	0	0	1	2	0	0	1.0	0.0
Reference	0	0	1	2	0	0	1.0	0.0
Reference	0	0	0	1	0	0	1.0	0.0
Reference	0	0	3	2	0	1	1.0	0.0
Reference	0	0	0	3	0	0	1.0	0.0
Reference	0	0	3	2	0	1	1.0	0.0
Reference	0	0	1	1	0	1	1.0	0.0
Reference	0	0	0	2	0	0	1.0	0.0
Reference	0	0	0	0	0	0	1.0	0.0
Reference	0	0	2	2	0	0	1.0	0.0
Reference	0	0	0	2	0	0	1.0	0.0
Reference	0	0	0	4	0	0	1.0	0.0
Reference	0	0	0	2	0	0	1.0	0.0
Reference	0	0	1	2	0	1	1.0	0.0
Reference	0	0	0	2	0	0	1.0	0.0
Reference	0	0	1	2	0	0	1.0	0.0
Reference	0	0	4	2	0	1	1.0	0.0
Reference	0	0	0	4	0	0	1.0	0.0
Reference	0	0	0	3	0	0	1.0	0.0
Reference	0	0	2	3	0	0	1.0	0.0
Reference	0	0	4	2	0	1	1.0	0.0
Reference	0	0	0	3	0	0	1.0	0.0
Reference	0	0	2	2	0	0	1.0	0.0
Reference	0	0	1	1	0	0	1.0	0.0
Reference	0	0	0	2	0	0	1.0	0.0
Reference	0	0	0	2	0	0	1.0	0.0
Reference	0	0	1	2	0	0	1.0	0.0
Reference	0	0	0	2	0	0	1.0	0.0
Reference	0	0	1	1	0	1	1.0	0.0
Reference	0	0	2	1	0	0	1.0	0.0
Reference	0	0	0	3	0	0	1.0	0.0
Reference	0	0	1	3	0	0	1.0	0.0
Reference	0	0	1	1	0	1	1.0	0.0
Reference	0	0	1	2	0	1	1.0	0.0
Reference	0	0	0	0	0	0	1.0	0.0
Reference	0	0	0	3	0	0	1.0	0.0
Reference	0	0	0	3	0	0	1.0	0.0
Reference	0	0	0	1	0	0	1.0	0.0
Reference	0	0	0	3	0	0	1.0	0.0
Reference	0	0	1	2	0	0	1.0	0.0
Reference	0	0	1	0	0	0	1.0	0.0
Reference	1	0	1	3	0	0	1.0	0.0
Reference	0	0	2	3	0	0	1.0	0.0
Reference	0	0	1	3	0	0	1.0	0.0
Reference	0	0	0	3	0	0	1.0	0.0
Reference	0	0	0	2	0	0	1.0	0.0
Reference	1	0	1	3	0	0	1.0	0.0
Reference	0	0	4	2	0	1	1.0	0.0
Reference	1	0	1	2	0	0	1.0	0.0
Reference	0	0	1	2	0	0	1.0	0.0
Reference	0	0	1	2	0	0	1.0	0.0
Reference	0	0	4	2	0	1	1.0	0.0
DiffSBDD-cond	2	1	0	1	0	1	0.5013683634373289	2.29964
DiffSBDD-cond	0	0	2	1	0	0	0.43753501400560224	2.898769999999999
DiffSBDD-cond	0	0	0	2	0	1	0.48534385569334837	3.2324900000000003
DiffSBDD-cond	0	0	0	2	0	1	0.5092592592592593	3.79685
DiffSBDD-cond	0	0	0	2	0	2	0.44308943089430897	2.0313099999999995
DiffSBDD-cond	0	0	0	2	0	0	0.44029850746268656	3.04683
DiffSBDD-cond	0	0	0	2	0	1	0.41333333333333333	2.08056
DiffSBDD-cond	0	0	0	0	0	2	0.3108348134991119	4.17579
DiffSBDD-cond	1	0	2	2	0	1	0.5808	1.4909599999999994
DiffSBDD-cond	1	0	0	2	0	1	0.5673336938885885	2.45875
DiffSBDD-cond	0	0	1	2	0	0	0.4554285714285714	1.71739
DiffSBDD-cond	0	0	2	2	0	0	0.5498338870431894	2.605879999999999
DiffSBDD-cond	1	0	2	0	0	0	0.4650251818690543	3.2613199999999996
DiffSBDD-cond	0	0	0	2	0	0	0.416289592760181	3.252179999999999
DiffSBDD-cond	0	0	1	2	0	0	0.47113163972286376	2.749649999999999
DiffSBDD-cond	0	0	0	3	0	0	0.4066628374497415	0.7343399999999995
DiffSBDD-cond	0	0	2	0	0	1	0.5210497539639147	1.3649299999999993
DiffSBDD-cond	0	0	1	3	0	1	0.5187255449972051	4.6239
DiffSBDD-cond	0	0	1	1	0	0	0.32477611940298506	3.93239
DiffSBDD-cond	1	0	0	2	0	1	0.5293472298409215	-0.5894100000000009
DiffSBDD-cond	1	0	1	2	0	1	0.6720124159337817	0.9026499999999995
DiffSBDD-cond	1	0	0	3	0	2	0.6746803069053708	-1.6968200000000007
DiffSBDD-cond	0	0	0	2	0	1	0.5633333333333334	2.486559999999999
DiffSBDD-cond	2	0	1	3	0	1	0.7035732259687972	4.71559
DiffSBDD-cond	0	0	1	2	0	1	0.5305216426193119	4.18316
DiffSBDD-cond	1	0	1	1	0	0	0.2708968883465528	3.4245199999999993
DiffSBDD-cond	1	0	2	1	0	0	0.5874463519313304	3.70019
DiffSBDD-cond	0	0	1	2	0	0	0.380897583429229	3.5122
DiffSBDD-cond	0	0	1	1	0	0	0.41859122401847576	4.085
DiffSBDD-cond	2	0	0	2	0	0	0.5553772070626003	3.4921999999999995
DiffSBDD-cond	0	0	2	2	0	0	0.5886712546320805	1.7773299999999992
DiffSBDD-cond	0	0	0	1	0	0	0.42694712905059695	5.229019999999999
DiffSBDD-cond	1	0	0	0	0	1	0.40181097906055463	3.2903000000000002
DiffSBDD-cond	0	0	0	3	0	0	0.36168947055324213	3.4646299999999997
DiffSBDD-cond	2	0	0	0	0	0	0.06930051813471502	5.3829899999999995
DiffSBDD-cond	1	0	1	1	0	1	0.6438213914849429	2.8286999999999995
DiffSBDD-cond	2	0	1	4	0	0	0.6182201158504476	3.95275
DiffSBDD-cond	1	0	1	3	0	0	0.5956403269754769	0.5953199999999992
DiffSBDD-cond	1	0	1	2	0	0	0.40794223826714804	3.002559999999999
DiffSBDD-cond	0	0	1	4	0	0	0.6190992946283234	-0.020100000000001117
DiffSBDD-cond	0	0	0	1	0	1	0.47278911564625853	2.354939999999999
DiffSBDD-cond	1	0	1	0	0	1	0.30914454277286135	2.03378
DiffSBDD-cond	0	0	1	3	0	0	0.39015817223198596	-0.18783999999999956
DiffSBDD-cond	0	0	0	3	0	0	0.5106849315068493	1.8691399999999998
DiffSBDD-cond	1	0	1	1	0	0	0.26706948640483386	5.258319999999999
DiffSBDD-cond	0	0	2	1	0	0	0.363531448355453	2.1781500000000005
DiffSBDD-cond	2	0	1	1	0	0	0.4059633027522936	4.54739
DiffSBDD-cond	2	0	2	1	0	3	0.647239263803681	-0.010770000000000834
DiffSBDD-cond	0	0	3	1	0	0	0.5620010643959553	1.4178099999999993
DiffSBDD-cond	0	0	0	2	0	0	0.32973621103117506	2.0961099999999995
DiffSBDD-cond	1	0	2	0	0	0	0.37744533947065595	4.17538
DiffSBDD-cond	0	0	1	2	0	1	0.5710412147505423	2.2706099999999996
DiffSBDD-cond	0	0	2	1	0	0	0.4034057545507927	1.5929199999999994
DiffSBDD-cond	0	0	0	1	0	0	0.32333921222810114	4.11504
DiffSBDD-cond	1	0	1	1	0	0	0.4066390041493776	3.2196800000000003
DiffSBDD-cond	0	0	1	2	0	0	0.46835443037974683	3.8797299999999995
DiffSBDD-cond	1	0	4	1	0	0	0.6193952033368092	0.9143299999999996
DiffSBDD-cond	1	0	0	3	0	0	0.38438967136150237	8.46532
DiffSBDD-cond	0	0	2	1	0	0	0.32057416267942584	4.34854
DiffSBDD-cond	0	0	1	2	0	2	0.6619644723092999	-1.203190000000001
DiffSBDD-cond	0	0	1	0	0	0	0.14420062695924765	5.6868
DiffSBDD-cond	1	0	1	1	0	0	0.4077102803738318	6.89455
DiffSBDD-cond	2	0	0	1	0	2	0.45089285714285715	0.3947000000000003
DiffSBDD-cond	1	0	0	1	0	0	0.20160295930949446	6.0846599999999995
DiffSBDD-cond	0	0	2	1	0	1	0.6041994750656168	4.15187
DiffSBDD-cond	2	0	0	1	0	2	0.5094760312151616	0.04936000000000007
DiffSBDD-cond	1	0	2	2	0	0	0.6486902927580893	3.73731
DiffSBDD-cond	2	0	1	3	0	1	0.6297650130548302	1.4809699999999992
DiffSBDD-cond	1	0	1	2	0	0	0.3682373472949389	2.57906
DiffSBDD-cond	1	0	0	1	0	1	0.4505431675242996	1.4840099999999996
DiffSBDD-cond	0	0	1	0	0	0	0.40418118466898956	4.0371999999999995
DiffSBDD-cond	3	0	3	1	0	1	0.6225923997917752	3.051259999999999
DiffSBDD-cond	1	0	1	0	0	0	0.3912280701754386	3.1805900000000005
DiffSBDD-cond	0	0	1	1	0	1	0.5408163265306123	1.3668999999999993
DiffSBDD-cond	0	0	2	0	0	1	0.46589018302828616	2.231769999999999
DiffSBDD-cond	2	1	1	0	0	1	0.5706638115631691	2.61951
DiffSBDD-cond	1	0	2	1	0	0	0.5705850778314546	2.7056500000000003
DiffSBDD-cond	0	0	0	2	0	0	0.4362068965517241	3.90853
DiffSBDD-cond	2	0	1	1	0	0	0.6808295397066262	3.10253
DiffSBDD-cond	0	0	0	3	0	0	0.4844097995545657	2.14968
DiffSBDD-cond	1	0	1	1	0	0	0.5229916897506925	3.40287
DiffSBDD-cond	1	0	2	1	0	0	0.4763757643135075	2.7050400000000003
DiffSBDD-cond	0	0	3	2	0	0	0.6068062827225131	4.64516
DiffSBDD-cond	0	0	0	2	0	0	0.3767441860465116	3.107569999999999
DiffSBDD-cond	0	0	1	2	0	1	0.4244152880775813	3.11064
DiffSBDD-cond	0	0	0	1	0	1	0.32295948326482676	2.030429999999999
DiffSBDD-cond	3	0	0	0	0	1	0.45925925925925926	1.08657
DiffSBDD-cond	2	0	1	1	0	0	0.43405963302752293	3.8607499999999995
DiffSBDD-cond	0	0	1	2	0	0	0.4349334875650665	2.8555399999999995
DiffSBDD-cond	1	0	0	1	0	0	0.27607361963190186	3.63678
DiffSBDD-cond	0	0	0	1	0	2	0.41135166764189585	1.0780999999999992
DiffSBDD-cond	0	0	0	1	0	0	0.2302469135802469	4.07424
DiffSBDD-cond	1	0	2	0	0	1	0.7045338767193072	2.3298299999999994
DiffSBDD-cond	1	0	2	1	0	0	0.5140961857379768	3.5018599999999998
DiffSBDD-cond	0	0	0	0	0	1	0.2268546903740037	3.116059999999999
DiffSBDD-cond	0	0	2	2	0	0	0.48502304147465436	0.4573900000000002
DiffSBDD-cond	0	0	1	2	0	1	0.5740740740740741	-0.21911000000000058
DiffSBDD-cond	2	0	0	1	0	0	0.24761146496815287	4.024749999999999
DiffSBDD-cond	0	0	0	1	0	1	0.2561654733492442	7.9239999999999995
DiffSBDD-cond	0	0	0	1	0	0	0.31257078142695355	2.9216799999999994
DiffSBDD-cond	2	0	0	0	0	1	0.2767203513909224	5.087339999999999
DiffSBDD-cond	1	0	2	0	0	0	0.2628012048192771	1.4502999999999995
DiffSBDD-cond	0	0	0	1	0	1	0.25595695618754805	8.3659
DiffSBDD-cond	0	0	0	2	0	0	0.28421052631578947	3.976869999999999
DiffSBDD-cond	1	0	1	1	0	0	0.25200356188780054	2.192269999999999
DiffSBDD-cond	0	0	1	1	0	1	0.2894393741851369	5.90466
DiffSBDD-cond	1	0	1	1	0	0	0.2631166797180893	2.914159999999999
DiffSBDD-cond	1	0	1	0	0	0	0.2824	4.158899999999999
DiffSBDD-cond	0	0	0	2	0	0	0.25894245723172626	4.449209999999999
DiffSBDD-cond	0	0	0	1	0	0	0.22453222453222454	3.689679999999999
DiffSBDD-cond	0	0	0	1	0	1	0.25941080196399346	0.03971999999999909
DiffSBDD-cond	0	0	2	1	0	0	0.3327149041434756	8.446169999999999
DiffSBDD-cond	1	0	0	1	0	1	0.27945402298850575	2.1599699999999995
DiffSBDD-cond	1	0	0	1	0	2	0.20572916666666666	8.138119999999999
DiffSBDD-cond	0	0	0	2	0	0	0.3033547466095646	2.994729999999999
DiffSBDD-cond	1	0	1	0	0	1	0.2903654485049834	6.840019999999999
DiffSBDD-cond	0	0	0	0	0	0	0.10012360939431397	6.146459999999999
DiffSBDD-cond	1	1	0	0	0	1	0.2059095106186519	3.514599999999999
DiffSBDD-cond	2	0	0	0	0	0	0.2510088781275222	3.244889999999999
DiffSBDD-cond	0	0	1	3	0	0	0.3235820895522388	7.094469999999999
DiffSBDD-cond	1	0	0	1	0	1	0.32929598788796366	0.87913
DiffSBDD-cond	0	0	0	1	0	0	0.19765166340508805	3.9485199999999994
DiffSBDD-cond	0	0	0	0	0	0	0.16731517509727625	5.78961
DiffSBDD-cond	0	0	0	0	0	0	0.27195767195767195	4.278839999999999
DiffSBDD-cond	0	0	0	2	0	0	0.2651403249630724	0.890039999999999
DiffSBDD-cond	2	0	0	2	0	0	0.2684509326845093	9.1085
DiffSBDD-cond	0	0	0	1	0	0	0.20883164673413063	2.323369999999999
DiffSBDD-cond	0	0	1	1	0	0	0.2834008097165992	3.4556299999999993
DiffSBDD-cond	0	0	0	1	0	0	0.25876777251184835	4.454949999999999
DiffSBDD-cond	0	0	0	2	0	0	0.27794117647058825	3.7346999999999992
DiffSBDD-cond	1	0	1	2	0	1	0.3025856044723969	4.772959999999999
DiffSBDD-cond	1	0	0	1	0	1	0.2943805874840358	10.093509999999998
DiffSBDD-cond	1	1	0	3	0	0	0.3374485596707819	2.5987399999999994
DiffSBDD-cond	1	0	0	1	0	1	0.26791277258566976	4.065639999999999
DiffSBDD-cond	0	0	0	1	0	1	0.17861080485115766	2.297599999999999
DiffSBDD-cond	0	0	1	2	0	1	0.34187568157033804	2.109679999999999
DiffSBDD-cond	0	0	1	2	0	1	0.3248730964467005	5.337839999999999
DiffSBDD-cond	0	0	0	0	0	0	0.058301647655259824	3.925419999999999
DiffSBDD-cond	0	0	1	1	0	0	0.27411167512690354	3.1929999999999987
DiffSBDD-cond	0	0	0	1	0	0	0.2304394426580922	3.446959999999999
DiffSBDD-cond	0	0	1	0	0	1	0.2885402455661664	5.554319999999999
DiffSBDD-cond	0	0	1	1	0	0	0.3129251700680272	1.7490499999999995
DiffSBDD-cond	0	0	0	2	0	0	0.2831916285153695	4.427969999999999
DiffSBDD-cond	0	0	1	1	0	0	0.24726477024070023	4.170379999999999
DiffSBDD-cond	1	1	0	0	0	0	0.2719435736677116	3.4601999999999995
DiffSBDD-cond	1	0	0	0	0	1	0.3319467554076539	2.614159999999999
DiffSBDD-cond	0	0	1	1	0	0	0.2636165577342048	2.4446699999999995
DiffSBDD-cond	0	0	0	2	0	0	0.31534772182254195	4.884699999999999
DiffSBDD-cond	0	0	1	0	0	0	0.2022792022792023	5.641799999999999
DiffSBDD-cond	2	0	0	0	0	0	0.2422945205479452	5.076309999999999
DiffSBDD-cond	0	0	0	1	0	0	0.19517102615694165	5.775289999999999
DiffSBDD-cond	0	0	1	1	0	0	0.2354813046937152	1.8516199999999987
DiffSBDD-cond	1	0	1	3	0	0	0.3307600950118765	2.334459999999999
DiffSBDD-cond	2	0	1	1	0	0	0.30935754189944137	3.876759999999999
DiffSBDD-cond	0	0	1	0	0	0	0.20928116469517744	4.5697399999999995
DiffSBDD-cond	1	0	1	0	0	0	0.28167730173199634	3.800679999999999
DiffSBDD-cond	1	1	1	2	0	0	0.2570694087403599	5.070539999999999
DiffSBDD-cond	1	0	1	0	0	0	0.22822580645161292	8.64726
DiffSBDD-cond	1	0	0	1	0	0	0.26018584703359543	5.715559999999999
DiffSBDD-cond	0	0	0	2	0	0	0.3100929614873838	4.4639299999999995
DiffSBDD-cond	0	0	2	0	0	0	0.25546448087431695	3.7537199999999995
DiffSBDD-cond	0	0	0	1	0	1	0.2900369003690037	1.1237699999999986
DiffSBDD-cond	1	0	0	0	0	1	0.22899353647276086	1.765649999999999
DiffSBDD-cond	1	0	0	1	0	0	0.3336229365768897	9.545829999999999
DiffSBDD-cond	1	0	2	1	0	0	0.34437464306110793	3.8574399999999995
DiffSBDD-cond	1	0	1	0	0	0	0.14482758620689656	2.6774999999999993
DiffSBDD-cond	0	0	0	1	0	0	0.17976424361493124	3.910939999999999
DiffSBDD-cond	0	0	0	2	0	1	0.2644230769230769	4.0007399999999995
DiffSBDD-cond	0	1	0	0	0	1	0.27695716395864106	1.4451699999999992
DiffSBDD-cond	3	0	1	0	0	0	0.24394184168012925	4.589859999999999
DiffSBDD-cond	0	0	0	1	0	1	0.23211567732115676	4.024189999999999
DiffSBDD-cond	0	0	0	1	0	1	0.2609427609427609	3.557529999999999
DiffSBDD-cond	0	0	0	1	0	1	0.2621359223300971	3.151089999999999
DiffSBDD-cond	0	0	2	0	0	0	0.24871355060034306	4.2837499999999995
DiffSBDD-cond	0	0	2	1	0	0	0.288135593220339	8.200489999999999
DiffSBDD-cond	2	0	0	1	0	1	0.2730739893211289	1.5113999999999992
DiffSBDD-cond	0	0	0	1	0	0	0.3215962441314554	2.3253899999999987
DiffSBDD-cond	0	0	0	2	0	0	0.2857142857142857	1.1502199999999991
DiffSBDD-cond	1	1	0	0	0	1	0.3239712606139778	2.2493799999999995
DiffSBDD-cond	1	0	1	1	0	1	0.3173734610123119	3.5936199999999987
DiffSBDD-cond	1	0	0	1	0	0	0.3246167718665464	1.235459999999999
DiffSBDD-cond	0	0	2	0	0	0	0.280565371024735	2.8322399999999988
DiffSBDD-cond	0	1	1	0	0	0	0.24756606397774686	4.072699999999999
DiffSBDD-cond	1	0	0	0	0	0	0.21068548387096775	3.3004499999999988
DiffSBDD-cond	0	0	0	0	0	1	0.30019120458891013	1.7800499999999992
DiffSBDD-cond	1	0	2	0	0	0	0.3150851581508516	3.617429999999999
DiffSBDD-cond	1	0	1	1	0	0	0.35064935064935066	8.154259999999999
DiffSBDD-cond	0	0	0	2	0	0	0.24363057324840764	2.558799999999999
DiffSBDD-cond	0	0	0	2	0	0	0.3338926174496644	14.11157
DiffSBDD-cond	1	0	1	1	0	1	0.3284111045481394	14.532
DiffSBDD-cond	0	0	2	0	0	1	0.3262092238470191	5.191549999999999
DiffSBDD-cond	0	0	2	1	0	1	0.3331081081081081	6.3910399999999985
DiffSBDD-cond	0	0	0	2	0	0	0.2867811799850635	2.5655699999999992
DiffSBDD-cond	3	0	1	2	0	0	0.3095401509951956	7.44985
DiffSBDD-cond	0	0	2	1	0	1	0.33708567854909316	0.9991500000000002
DiffSBDD-cond	1	1	1	1	0	1	0.4344978165938865	11.52111
DiffSBDD-cond	0	0	2	1	0	2	0.34525357607282187	4.44975
DiffSBDD-cond	0	0	2	3	0	1	0.40033879164313946	4.6298
DiffSBDD-cond	1	0	1	1	0	1	0.32882882882882886	3.9082100000000004
DiffSBDD-cond	0	0	0	1	0	0	0.23333333333333334	3.46274
DiffSBDD-cond	0	0	0	1	0	1	0.2463393626184324	1.851750000000001
DiffSBDD-cond	1	0	0	1	0	3	0.4028642590286426	8.16413
DiffSBDD-cond	1	0	1	0	0	1	0.30887747615553923	3.6059900000000003
DiffSBDD-cond	1	0	2	1	0	1	0.4177077675176534	2.582700000000001
DiffSBDD-cond	0	0	3	2	0	0	0.42297369833601717	3.5702800000000003
DiffSBDD-cond	4	0	2	1	0	0	0.4084585420144686	0.9074299999999997
DiffSBDD-cond	0	0	0	2	0	0	0.25066904549509367	1.1220999999999997
DiffSBDD-cond	0	0	1	2	0	1	0.29524485450674237	2.11144
DiffSBDD-cond	0	0	1	1	0	0	0.31290092658588736	4.16629
DiffSBDD-cond	0	0	0	2	0	0	0.3140830800405269	3.09445
DiffSBDD-cond	2	1	0	2	0	0	0.44829545454545455	7.70645
DiffSBDD-cond	0	0	0	2	0	0	0.2711182622687047	3.6966
DiffSBDD-cond	1	0	1	2	0	0	0.3933130699088146	0.6913400000000003
DiffSBDD-cond	0	1	2	1	0	0	0.39625850340136054	4.56942
DiffSBDD-cond	1	0	1	2	0	0	0.35350101971447995	1.8143600000000006
DiffSBDD-cond	1	1	0	2	0	0	0.4005714285714286	1.49174
DiffSBDD-cond	0	0	0	1	0	0	0.20825852782764812	1.8001500000000004
DiffSBDD-cond	0	0	1	3	0	0	0.40264900662251657	1.5736000000000008
DiffSBDD-cond	0	0	1	2	0	1	0.35047846889952156	1.8937000000000008
DiffSBDD-cond	2	0	2	2	0	0	0.4215176715176715	1.4035200000000003
DiffSBDD-cond	0	0	0	0	0	2	0.2630402384500745	2.4631500000000006
DiffSBDD-cond	2	0	0	1	0	0	0.30563186813186816	2.7076499999999992
DiffSBDD-cond	0	0	0	1	0	1	0.33957033957033955	7.2808
DiffSBDD-cond	0	0	0	2	0	0	0.2289156626506024	4.81564
DiffSBDD-cond	0	0	0	4	0	0	0.32664359861591696	0.5346899999999994
DiffSBDD-cond	1	0	0	2	0	1	0.37295330503335355	6.45539
DiffSBDD-cond	1	0	0	2	0	1	0.3633481293595434	3.8850100000000003
DiffSBDD-cond	2	0	0	1	0	0	0.2831188493565481	4.40883
DiffSBDD-cond	0	0	1	2	0	0	0.41385231825987406	5.131
DiffSBDD-cond	0	0	1	2	0	0	0.20212765957446807	1.0179600000000004
DiffSBDD-cond	0	0	1	1	0	0	0.212784588441331	5.31056
DiffSBDD-cond	0	0	2	0	0	1	0.3485824742268041	3.1012199999999996
DiffSBDD-cond	0	0	1	1	0	0	0.30705962988348184	3.73058
DiffSBDD-cond	0	0	1	1	0	0	0.25948406676783003	2.67919
DiffSBDD-cond	0	0	1	0	0	0	0.1585261353898886	3.8719200000000003
DiffSBDD-cond	4	0	0	0	0	1	0.2745930644019816	1.7167899999999996
DiffSBDD-cond	0	0	1	1	0	2	0.4097504352872896	4.74039
DiffSBDD-cond	1	0	1	2	0	0	0.42029755579171096	2.3285
DiffSBDD-cond	0	0	4	1	0	0	0.42133913990201416	0.14413000000000054
DiffSBDD-cond	0	0	0	3	0	1	0.404911838790932	1.3661499999999993
DiffSBDD-cond	0	0	0	2	0	1	0.3226452905811623	6.18667
DiffSBDD-cond	0	0	0	2	0	0	0.3244005641748942	3.42732
DiffSBDD-cond	1	0	0	2	0	1	0.3765432098765432	-0.36949000000000076
DiffSBDD-cond	0	0	3	1	0	0	0.3542731921110299	2.5401500000000006
DiffSBDD-cond	0	0	0	2	0	1	0.343191196698762	3.9699
DiffSBDD-cond	0	0	1	2	0	0	0.3261703760552571	0.8975100000000005
DiffSBDD-cond	1	0	0	2	0	2	0.4169971671388102	4.35365
DiffSBDD-cond	1	0	0	1	0	0	0.31547104580812446	3.3990099999999996
DiffSBDD-cond	3	0	0	1	0	0	0.3850967007963595	3.7348299999999997
DiffSBDD-cond	0	0	0	3	0	1	0.3975481611208406	6.6299
DiffSBDD-cond	0	0	1	2	0	0	0.37547892720306514	1.98841
DiffSBDD-cond	1	0	1	2	0	1	0.41411895497498613	4.1133
DiffSBDD-cond	1	0	1	1	0	0	0.300374531835206	3.2927400000000002
DiffSBDD-cond	0	0	2	1	0	1	0.3333333333333333	1.700380000000001
DiffSBDD-cond	1	0	1	0	0	0	0.17652027027027026	4.0800600000000005
DiffSBDD-cond	0	0	0	3	0	0	0.34557235421166305	1.6926199999999998
DiffSBDD-cond	0	0	0	1	0	1	0.13425925925925927	1.8236399999999993
DiffSBDD-cond	1	0	1	2	0	0	0.31612002791346827	5.48694
DiffSBDD-cond	0	0	1	0	0	0	0.26857983811626196	4.5291500000000005
DiffSBDD-cond	0	0	0	2	0	1	0.407977207977208	3.1965700000000004
DiffSBDD-cond	0	0	1	0	0	1	0.3315105946684894	4.51474
DiffSBDD-cond	1	0	1	4	0	0	0.2811526479750779	1.93553
DiffSBDD-cond	2	0	1	2	0	1	0.4062319676860935	1.7136899999999997
DiffSBDD-cond	0	0	1	2	0	0	0.2643312101910828	2.085000000000001
DiffSBDD-cond	0	0	0	3	0	0	0.3375706214689266	5.28848
DiffSBDD-cond	1	0	1	1	0	1	0.36489028213166147	11.50725
DiffSBDD-cond	4	1	2	1	0	2	0.4437840515106488	5.07315
DiffSBDD-cond	0	0	0	1	0	1	0.31551976573938506	3.69477
DiffSBDD-cond	0	0	2	1	0	0	0.2995135510771369	4.20339
DiffSBDD-cond	3	0	1	1	0	0	0.34301958307012004	2.8905900000000004
DiffSBDD-cond	0	0	0	1	0	1	0.3514774494556765	2.1039899999999996
DiffSBDD-cond	0	0	0	4	0	0	0.3711598746081505	2.0301899999999993
DiffSBDD-cond	0	1	0	1	0	2	0.3883076923076923	12.14848
DiffSBDD-cond	2	0	2	1	0	1	0.2663165791447862	7.51067
DiffSBDD-cond	0	1	1	0	0	0	0.2530769230769231	5.40462
DiffSBDD-cond	1	0	1	1	0	0	0.26567656765676567	7.14668
DiffSBDD-cond	0	0	1	3	0	0	0.36622390891840606	2.72766
DiffSBDD-cond	0	0	0	3	0	1	0.28226363008971705	0.9870800000000006
DiffSBDD-cond	0	0	0	3	0	0	0.32636655948553056	1.792440000000001
DiffSBDD-cond	0	0	0	0	0	2	0.2070343725019984	2.80237
DiffSBDD-cond	0	0	1	1	0	0	0.23491027732463296	2.62575
DiffSBDD-cond	2	1	3	3	0	1	0.4466067864271457	2.3593200000000003
DiffSBDD-cond	1	0	0	1	0	0	0.23993685872138912	3.6953500000000004
DiffSBDD-cond	2	0	1	1	0	0	0.29835390946502055	0.8731899999999992
DiffSBDD-cond	2	0	0	1	0	0	0.34889058913542464	4.05799
DiffSBDD-cond	1	0	0	0	0	0	0.19217391304347825	4.95455
DiffSBDD-cond	0	0	0	2	0	0	0.36728971962616824	1.0384499999999992
DiffSBDD-cond	0	0	1	0	0	1	0.3758642363293526	3.5642899999999997
DiffSBDD-cond	0	1	2	1	0	1	0.3710353081986834	11.16071
DiffSBDD-cond	1	0	0	1	0	1	0.38461538461538464	11.40982
DiffSBDD-cond	1	0	0	0	0	0	0.2620938628158845	5.11953
DiffSBDD-cond	4	0	0	2	0	1	0.43917410714285715	2.1281300000000005
DiffSBDD-cond	0	0	1	4	0	0	0.41143497757847536	-0.46046999999999905
DiffSBDD-cond	1	0	1	1	0	1	0.45691489361702126	2.87997
DiffSBDD-cond	1	0	1	2	0	0	0.41671537112799534	0.48520000000000074
DiffSBDD-cond	1	0	0	1	0	1	0.2357976653696498	4.13605
DiffSBDD-cond	1	1	0	0	0	0	0.25722543352601157	4.36036
DiffSBDD-cond	0	0	1	1	0	2	0.35393623942745606	0.9650200000000009
DiffSBDD-cond	2	0	3	0	0	0	0.38113207547169814	3.0107800000000005
DiffSBDD-cond	0	0	1	2	0	0	0.44339063426200354	2.1705000000000005
DiffSBDD-cond	1	0	2	1	0	1	0.43320290665176076	1.1676099999999998
DiffSBDD-cond	1	0	2	1	0	0	0.4304093567251462	0.5307100000000009
DiffSBDD-cond	0	0	1	2	0	0	0.35157759175788794	2.7638499999999997
DiffSBDD-cond	0	0	0	2	0	0	0.25254104769351055	4.1855400000000005
DiffSBDD-cond	4	0	1	2	0	1	0.4731243001119821	-0.0026399999999995316
DiffSBDD-cond	1	0	2	2	0	0	0.4375373580394501	1.8195999999999994
DiffSBDD-cond	0	1	0	2	0	0	0.3294679399727149	2.5304900000000004
DiffSBDD-cond	1	0	1	1	0	1	0.3640897755610973	13.81466
DiffSBDD-cond	1	0	1	1	0	2	0.44678362573099417	7.13656
DiffSBDD-cond	0	0	0	3	0	1	0.4653409090909091	-0.24975000000000058
DiffSBDD-cond	1	0	1	1	0	2	0.4048320565704184	2.186490000000001
DiffSBDD-cond	0	0	2	1	0	0	0.35940530058177117	4.18284
DiffSBDD-cond	0	0	0	3	0	0	0.30780243378668576	3.5512999999999995
DiffSBDD-cond	0	0	0	3	0	0	0.37575757575757573	1.5544700000000002
DiffSBDD-cond	0	0	2	1	0	1	0.2957142857142857	2.6696500000000007
DiffSBDD-cond	1	0	1	3	0	0	0.40641711229946526	11.4009
DiffSBDD-cond	0	1	1	3	0	0	0.4681628392484342	2.096260000000001
DiffSBDD-cond	1	0	1	1	0	0	0.42064439140811455	7.60071
DiffSBDD-cond	1	1	1	0	0	1	0.3970059880239521	3.77886
DiffSBDD-cond	0	0	0	1	0	1	0.4118050789293068	2.9967900000000007
DiffSBDD-cond	0	0	1	1	0	0	0.19777397260273974	4.75395
DiffSBDD-cond	1	1	0	2	0	0	0.4045138888888889	2.2183100000000007
DiffSBDD-cond	1	0	0	3	0	1	0.4575971731448763	0.7657799999999995
DiffSBDD-cond	1	0	1	1	0	0	0.32903663500678426	2.7068499999999993
DiffSBDD-cond	3	0	3	0	0	0	0.33266932270916333	4.43937
DiffSBDD-cond	0	0	2	1	0	0	0.3300066533599468	4.07194
DiffSBDD-cond	0	0	1	1	0	0	0.1844484629294756	5.2388200000000005
DiffSBDD-cond	1	0	0	2	0	0	0.35594315245478036	3.079840000000001
DiffSBDD-cond	1	0	0	1	0	0	0.34824046920821117	7.47515
DiffSBDD-cond	1	0	1	1	0	0	0.44661822247065397	5.38748
DiffSBDD-cond	0	0	0	3	0	0	0.2355808285946385	1.2824500000000008
DiffSBDD-cond	0	1	0	3	0	0	0.4396384764364106	1.3997600000000006
DiffSBDD-cond	0	0	2	1	0	0	0.35821872953503603	5.58725
DiffSBDD-cond	2	0	0	1	0	1	0.41687344913151364	4.05106
DiffSBDD-cond	0	0	1	1	0	0	0.314499659632403	3.2351399999999995
DiffSBDD-cond	1	0	1	4	0	0	0.4399092970521542	1.9335299999999993
DiffSBDD-cond	0	0	1	0	0	0	0.3095567867036011	4.77039
DiffSBDD-cond	0	0	1	0	0	0	0.2551775147928994	6.0833
DiffSBDD-cond	1	0	0	2	0	0	0.3891264508246793	2.5431799999999996
DiffSBDD-cond	1	0	3	1	0	0	0.36477201748906934	0.7666699999999995
DiffSBDD-cond	0	0	0	1	0	1	0.35361947469570787	0.4601600000000001
DiffSBDD-cond	1	0	0	4	0	0	0.4323832625833839	2.349
DiffSBDD-cond	3	0	1	1	0	1	0.44386271087841767	0.9884000000000004
DiffSBDD-cond	0	0	0	2	0	0	0.389059618930547	3.4618599999999997
DiffSBDD-cond	0	0	2	1	0	0	0.4199655765920826	1.5007900000000003
DiffSBDD-cond	0	0	0	1	0	2	0.352112676056338	0.5953099999999996
DiffSBDD-cond	0	0	1	2	0	0	0.40112596762843067	2.91451
DiffSBDD-cond	1	0	1	1	0	1	0.3991545893719807	4.09123
DiffSBDD-cond	0	0	0	2	0	1	0.37976122797043776	2.372
DiffSBDD-cond	1	0	1	1	0	0	0.3438485804416404	3.06391
DiffSBDD-cond	1	0	0	1	0	0	0.22169811320754718	6.13975
DiffSBDD-cond	0	0	0	2	0	1	0.36739659367396593	3.377560000000001
DiffSBDD-cond	2	0	0	2	0	0	0.36078157711095604	5.04463
DiffSBDD-cond	0	0	0	2	0	0	0.3235087719298246	4.41694
DiffSBDD-cond	0	0	0	3	0	0	0.36381709741550694	0.0625599999999995
DiffSBDD-cond	1	1	0	1	0	1	0.3091286307053942	3.2715099999999993
DiffSBDD-cond	1	1	2	2	0	0	0.38803317535545023	5.02574
DiffSBDD-cond	0	0	1	3	0	0	0.3998775260257195	1.3499400000000001
DiffSBDD-cond	0	0	0	1	0	1	0.26173020527859236	6.79993
DiffSBDD-cond	1	2	0	2	0	0	0.2670080468178493	-0.16217999999999932
DiffSBDD-cond	2	0	1	1	0	1	0.429375	-0.08815000000000062
DiffSBDD-cond	0	0	2	3	0	1	0.45725534308211474	-0.8531999999999993
DiffSBDD-cond	0	0	2	0	0	1	0.375	0.6622699999999995
DiffSBDD-cond	1	0	0	2	0	0	0.2929984779299848	1.90658
DiffSBDD-cond	0	0	1	1	0	1	0.41794714197910265	1.2375900000000009
DiffSBDD-cond	0	0	0	0	0	0	0.2378419452887538	7.17634
DiffSBDD-cond	1	0	1	1	0	0	0.42700729927007297	4.11703
DiffSBDD-cond	1	0	0	1	0	1	0.3805537669027688	5.75736
DiffSBDD-cond	0	0	1	2	0	0	0.39054899235580265	2.686070000000001
DiffSBDD-cond	0	0	0	2	0	0	0.2893175074183976	3.1042699999999996
DiffSBDD-cond	0	0	1	2	0	0	0.4406779661016949	2.3270999999999997
DiffSBDD-cond	1	0	1	0	0	0	0.22393822393822393	6.0049600000000005
DiffSBDD-cond	2	0	1	2	0	0	0.4403153153153153	2.1420600000000007
DiffSBDD-cond	2	0	3	0	0	1	0.46489859594383776	2.4562799999999996
DiffSBDD-cond	1	2	2	3	0	2	0.357914812460267	6.764
DiffSBDD-cond	2	0	1	0	0	2	0.38256227758007116	3.25802
DiffSBDD-cond	0	0	2	0	0	1	0.4098550724637681	4.24411
DiffSBDD-cond	0	1	0	3	0	0	0.49041255084253343	3.86599
DiffSBDD-cond	2	0	1	1	0	0	0.386052303860523	2.946720000000001
DiffSBDD-cond	0	0	0	1	0	2	0.40200375704445834	2.8307199999999995
DiffSBDD-cond	0	0	1	3	0	0	0.37034739454094295	2.2832500000000007
DiffSBDD-cond	0	0	1	0	0	1	0.38701775872627064	2.03974
DiffSBDD-cond	1	0	0	1	0	1	0.4093567251461988	2.8366799999999994
DiffSBDD-cond	0	0	1	2	0	0	0.45439377085650723	4.10205
DiffSBDD-cond	0	1	0	2	0	1	0.4720782959124928	0.8638100000000009
DiffSBDD-cond	0	0	0	2	0	2	0.3754716981132076	0.43504000000000076
DiffSBDD-cond	1	0	1	1	0	1	0.2591240875912409	0.5729900000000008
DiffSBDD-cond	2	0	0	3	0	0	0.45825486503452606	2.5609900000000003
DiffSBDD-cond	3	0	0	2	0	0	0.3846629560915275	4.38373
DiffSBDD-cond	1	0	2	1	0	1	0.5166846071044133	-1.3783000000000012
DiffSBDD-cond	0	0	0	1	0	0	0.26242424242424245	4.15923
DiffSBDD-cond	2	0	0	1	0	2	0.6315516346652829	0.13576999999999906
DiffSBDD-cond	1	0	0	3	0	0	0.4598290598290598	0.6430299999999995
DiffSBDD-cond	0	0	3	0	0	3	0.4738276990185387	1.2590899999999987
DiffSBDD-cond	0	0	1	0	0	0	0.4700713893465129	3.476559999999999
DiffSBDD-cond	0	0	1	1	0	0	0.472509526401742	2.747159999999999
DiffSBDD-cond	2	0	2	1	0	1	0.5795635976583289	1.3201999999999998
DiffSBDD-cond	1	0	3	1	0	1	0.42198778456413105	3.18365
DiffSBDD-cond	1	0	1	2	0	0	0.44201680672268906	0.8959599999999988
DiffSBDD-cond	1	0	3	1	0	0	0.5910780669144982	2.9403799999999993
DiffSBDD-cond	0	0	1	0	0	1	0.39537507050197407	2.474549999999999
DiffSBDD-cond	0	0	1	2	0	0	0.4901639344262295	1.7811000000000003
DiffSBDD-cond	1	0	0	0	0	1	0.3107710417892878	4.3751299999999995
DiffSBDD-cond	0	0	2	1	0	0	0.5277185501066098	2.42976
DiffSBDD-cond	1	0	1	1	0	0	0.5252469813391877	2.21082
DiffSBDD-cond	0	0	0	1	0	0	0.2279184681902409	4.975429999999999
DiffSBDD-cond	0	0	1	1	0	1	0.33527696793002915	1.6003100000000003
DiffSBDD-cond	2	0	1	1	0	0	0.46072423398328693	2.181099999999999
DiffSBDD-cond	0	0	0	1	0	0	0.25507765830346474	6.141039999999999
DiffSBDD-cond	1	0	1	1	0	3	0.5225420966865834	-4.73061
DiffSBDD-cond	1	0	1	0	0	2	0.5167206040992449	0.34821999999999953
DiffSBDD-cond	1	0	1	1	0	0	0.4593852908891328	2.4715100000000003
DiffSBDD-cond	0	0	1	1	0	1	0.3115137346580947	1.0905500000000004
DiffSBDD-cond	0	1	3	5	0	0	0.6153846153846154	1.31067
DiffSBDD-cond	0	0	0	3	0	0	0.247750449910018	2.95979
DiffSBDD-cond	0	0	0	2	0	0	0.45631608235948806	3.0960599999999996
DiffSBDD-cond	1	0	1	2	0	1	0.5989556135770235	-0.605690000000001
DiffSBDD-cond	2	0	1	1	0	1	0.3664036076662909	11.68944
DiffSBDD-cond	0	0	0	0	0	0	0.3351032448377581	5.0464899999999995
DiffSBDD-cond	2	1	2	1	0	0	0.5215540180947312	2.1995500000000003
DiffSBDD-cond	1	0	0	1	0	2	0.3080540858318636	-2.2342200000000005
DiffSBDD-cond	0	0	1	2	0	0	0.5255916345624656	2.2139799999999994
DiffSBDD-cond	0	0	2	1	0	1	0.3420899007589025	1.1217100000000002
DiffSBDD-cond	0	0	0	1	0	1	0.3574739281575898	3.517009999999999
DiffSBDD-cond	0	0	0	1	0	0	0.10998735777496839	4.9835899999999995
DiffSBDD-cond	0	0	0	1	0	0	0.28597560975609754	6.208539999999999
DiffSBDD-cond	0	0	0	2	0	1	0.45617977528089887	-0.5472099999999998
DiffSBDD-cond	1	1	1	1	0	0	0.572938689217759	2.6616400000000002
DiffSBDD-cond	0	0	1	2	0	0	0.4272009029345372	3.051729999999999
DiffSBDD-cond	1	0	1	2	0	2	0.41457985531441294	-3.582180000000001
DiffSBDD-cond	0	0	0	1	0	1	0.36358414704192993	2.314679999999999
DiffSBDD-cond	0	0	2	1	0	0	0.31253644314868806	0.19512999999999892
DiffSBDD-cond	0	0	1	0	0	2	0.3929784824462061	2.6103799999999993
DiffSBDD-cond	1	0	0	2	0	1	0.589825119236884	-0.8535599999999999
DiffSBDD-cond	1	0	1	0	0	1	0.3841324200913242	1.3634699999999995
DiffSBDD-cond	1	0	0	2	0	1	0.5095576187875478	-0.2798400000000001
DiffSBDD-cond	2	0	0	4	0	1	0.4808439755691283	-0.6671300000000002
DiffSBDD-cond	1	0	0	1	0	0	0.2723480333730632	5.518649999999999
DiffSBDD-cond	1	1	1	1	0	0	0.5036171396772399	2.401909999999999
DiffSBDD-cond	1	0	1	2	0	1	0.5307322287546766	-1.3826400000000003
DiffSBDD-cond	2	0	1	1	0	0	0.5401184706515886	2.1243099999999995
DiffSBDD-cond	4	0	0	1	0	1	0.5977683315621679	-0.9093499999999999
DiffSBDD-cond	0	0	1	2	0	2	0.5783324482209241	-2.36195
DiffSBDD-cond	0	0	2	0	0	0	0.3032640949554896	4.430359999999999
DiffSBDD-cond	0	0	2	1	0	0	0.3811710677382319	3.9633199999999995
DiffSBDD-cond	1	2	0	4	0	0	0.6322614107883817	-0.5165199999999999
DiffSBDD-cond	1	0	2	1	0	0	0.3321554770318021	-0.24157000000000117
DiffSBDD-cond	1	0	1	2	0	2	0.43271915131211613	-5.190710000000001
DiffSBDD-cond	0	0	1	0	0	0	0.21450335161486897	5.979769999999999
DiffSBDD-cond	0	0	0	2	0	0	0.352046783625731	3.3135899999999996
DiffSBDD-cond	1	0	1	1	0	1	0.49510337323177367	1.3259299999999996
DiffSBDD-cond	2	0	4	1	0	1	0.6670045615813482	-3.08667
DiffSBDD-cond	0	1	0	1	0	1	0.41866964784795974	0.2541499999999992
DiffSBDD-cond	1	0	1	1	0	0	0.4200680272108844	0.5105399999999989
DiffSBDD-cond	1	0	0	1	0	0	0.2902097902097902	3.0611300000000004
DiffSBDD-cond	0	0	0	2	0	2	0.5847457627118644	0.07296000000000014
DiffSBDD-cond	1	0	0	2	0	3	0.4372559955382041	0.8221699999999998
DiffSBDD-cond	1	0	2	0	0	1	0.38336143901068015	1.73381
DiffSBDD-cond	2	0	1	1	0	0	0.3737024221453287	3.6698899999999997
DiffSBDD-cond	3	0	0	1	0	2	0.34732604945370904	1.5940899999999996
DiffSBDD-cond	1	0	1	1	0	1	0.5087241003271538	1.8897999999999993
DiffSBDD-cond	1	0	1	0	0	2	0.29484902309058614	-0.09766000000000119
DiffSBDD-cond	1	0	1	0	0	2	0.5959012086179716	-1.437850000000001
DiffSBDD-cond	1	0	1	1	0	0	0.4997301672962763	2.2922200000000004
DiffSBDD-cond	0	0	1	1	0	1	0.4100964265456608	0.7871699999999997
DiffSBDD-cond	3	1	1	0	0	0	0.33662790697674416	2.1385799999999993
DiffSBDD-cond	0	0	1	1	0	2	0.42721695482431676	-0.27019000000000126
DiffSBDD-cond	0	0	0	2	0	0	0.5029972752043597	0.7506299999999992
DiffSBDD-cond	2	0	1	0	0	1	0.5016483516483516	2.7866400000000002
DiffSBDD-cond	1	1	2	1	0	0	0.6460040983606558	0.8074300000000001
DiffSBDD-cond	0	0	1	0	0	0	0.16162862430598396	4.98755
DiffSBDD-cond	3	0	0	2	0	1	0.5963254593175853	-2.415180000000001
DiffSBDD-cond	0	0	1	1	0	0	0.3493905977945444	4.6774
DiffSBDD-cond	1	2	1	1	0	0	0.39145299145299145	0.24380999999999986
DiffSBDD-cond	0	0	0	2	0	1	0.6186217780115728	1.8523399999999999
DiffSBDD-cond	0	0	2	1	0	1	0.3611751152073733	2.1988699999999994
DiffSBDD-cond	0	0	0	1	0	1	0.3194527067221892	2.7672299999999996
DiffSBDD-cond	0	0	1	1	0	0	0.5135284373274434	1.7556999999999992
DiffSBDD-cond	0	0	1	0	0	1	0.2630945213726671	5.191809999999999
DiffSBDD-cond	3	1	0	1	0	1	0.504390779363337	0.9271700000000003
DiffSBDD-cond	2	0	0	2	0	1	0.503030303030303	2.105089999999999
DiffSBDD-cond	0	0	0	2	0	1	0.4948453608247423	3.1880499999999987
DiffSBDD-cond	0	0	2	1	0	0	0.3540336622170633	2.3927999999999994
DiffSBDD-cond	0	0	2	1	0	1	0.5655172413793104	1.8483
DiffSBDD-cond	0	0	0	0	0	4	0.45668859649122806	-5.63142
DiffSBDD-cond	2	0	3	1	0	3	0.5062807209175314	-3.67258
DiffSBDD-cond	1	0	0	2	0	0	0.2853420195439739	-1.9786799999999998
DiffSBDD-cond	0	0	1	2	0	0	0.246415770609319	-2.6520099999999998
DiffSBDD-cond	1	0	0	1	0	1	0.26732673267326734	-2.27876
DiffSBDD-cond	0	0	1	2	0	0	0.23412698412698413	-2.61432
DiffSBDD-cond	0	0	0	2	0	0	0.22232063773250665	-0.9649099999999997
DiffSBDD-cond	0	0	1	2	0	0	0.18104906937394247	-2.0827999999999998
DiffSBDD-cond	2	0	0	0	0	0	0.271523178807947	-0.78111
DiffSBDD-cond	0	0	0	0	0	1	0.23109965635738833	-1.3681
DiffSBDD-cond	0	0	1	1	0	0	0.21996124031007752	-1.3379599999999998
DiffSBDD-cond	0	0	1	1	0	0	0.21818181818181817	-2.2150999999999996
DiffSBDD-cond	0	0	1	2	0	1	0.2815198618307427	-3.08045
DiffSBDD-cond	0	0	1	2	0	0	0.22674017918676775	-1.88605
DiffSBDD-cond	0	0	0	4	0	0	0.21703089675960813	1.1657200000000003
DiffSBDD-cond	0	0	0	2	0	0	0.2975609756097561	-0.27259999999999973
DiffSBDD-cond	0	0	0	3	0	0	0.23496835443037975	-2.157
DiffSBDD-cond	0	1	0	2	0	0	0.18037135278514588	-1.6006999999999998
DiffSBDD-cond	0	1	2	1	0	1	0.26755852842809363	-4.030899999999999
DiffSBDD-cond	0	0	1	1	0	0	0.2747899159663866	-1.6717499999999994
DiffSBDD-cond	0	0	0	4	0	0	0.2458249832999332	-0.45253999999999994
DiffSBDD-cond	0	0	2	0	0	0	0.28600201409869086	-1.4845100000000002
DiffSBDD-cond	0	0	2	0	0	0	0.3498201438848921	-1.6775700000000002
DiffSBDD-cond	0	1	0	2	0	0	0.23559822747415066	-2.3190999999999997
DiffSBDD-cond	0	0	2	1	0	0	0.2329803328290469	-3.71073
DiffSBDD-cond	1	0	2	0	0	1	0.27552986512524086	-2.30356
DiffSBDD-cond	0	0	1	0	0	0	0.23177723177723178	-1.0263999999999998
DiffSBDD-cond	0	0	1	2	0	0	0.2465642683912692	-2.8886899999999995
DiffSBDD-cond	0	0	1	0	0	0	0.2764003673094582	-0.6700299999999997
DiffSBDD-cond	0	0	2	1	0	0	0.32020997375328086	-1.8098
DiffSBDD-cond	1	0	0	0	0	0	0.18942189421894218	-0.3361700000000001
DiffSBDD-cond	1	0	2	0	0	0	0.27279102384291726	-1.14698
DiffSBDD-cond	1	0	0	0	0	1	0.25312934631432543	-1.4380800000000002
DiffSBDD-cond	0	0	2	1	0	1	0.2625284738041002	-3.42622
DiffSBDD-cond	0	0	1	1	0	0	0.2570093457943925	-1.3518400000000002
DiffSBDD-cond	0	0	1	3	0	0	0.3333333333333333	-3.67474
DiffSBDD-cond	0	0	1	2	0	0	0.28507462686567164	-1.5429300000000001
DiffSBDD-cond	0	0	0	0	0	0	0.17521902377972465	-0.45852000000000004
DiffSBDD-cond	0	0	1	0	0	0	0.24174917491749176	-2.59445
DiffSBDD-cond	1	0	1	0	0	0	0.3169907016060862	-1.3651799999999996
DiffSBDD-cond	0	0	3	0	0	0	0.3091715976331361	-1.9556699999999996
DiffSBDD-cond	0	0	0	2	0	0	0.15644820295983086	-1.8667799999999994
DiffSBDD-cond	0	0	1	1	0	0	0.2450381679389313	-2.04864
DiffSBDD-cond	0	0	0	2	0	0	0.2708333333333333	-1.4714999999999998
DiffSBDD-cond	0	0	0	1	0	0	0.2286902286902287	-2.0118099999999997
DiffSBDD-cond	0	0	2	3	0	0	0.2249426166794185	-2.6177200000000003
DiffSBDD-cond	0	0	0	1	0	0	0.1557377049180328	-0.5997899999999996
DiffSBDD-cond	0	0	2	0	0	0	0.2889983579638752	-1.3988399999999999
DiffSBDD-cond	1	0	2	1	0	0	0.27159640635798205	-0.08256999999999959
DiffSBDD-cond	0	0	0	2	0	0	0.2222222222222222	-1.18023
DiffSBDD-cond	2	0	1	1	0	0	0.28428761651131823	-1.5754200000000003
DiffSBDD-cond	1	0	0	1	0	0	0.2828719723183391	-1.6270600000000002
DiffSBDD-cond	0	0	1	0	0	1	0.2111111111111111	-1.79948
DiffSBDD-cond	0	0	0	2	0	0	0.21019108280254778	-1.8996300000000002
DiffSBDD-cond	0	0	0	1	0	1	0.2801894238358327	-2.92969
DiffSBDD-cond	1	0	0	2	0	1	0.2978303747534517	-2.2568599999999996
DiffSBDD-cond	1	0	0	1	0	0	0.2069795427196149	0.2669100000000002
DiffSBDD-cond	0	0	1	0	0	0	0.26008492569002123	-1.5113699999999994
DiffSBDD-cond	1	0	2	0	0	1	0.2998040496407577	-0.35004999999999953
DiffSBDD-cond	0	0	1	1	0	1	0.2700617283950617	-2.7111099999999997
DiffSBDD-cond	0	0	1	1	0	0	0.22813345356176737	-1.4384800000000002
DiffSBDD-cond	0	0	1	2	0	0	0.21909633418584826	-1.9774500000000002
DiffSBDD-cond	0	0	0	1	0	0	0.16216216216216217	-0.7327599999999999
DiffSBDD-cond	0	0	1	1	0	0	0.16312741312741313	-0.0009099999999997443
DiffSBDD-cond	0	0	2	0	0	0	0.28874388254486133	-1.9553500000000001
DiffSBDD-cond	1	0	0	1	0	1	0.29415627051871307	-1.0106700000000002
DiffSBDD-cond	0	0	0	2	0	0	0.23933855526544823	-0.9750800000000002
DiffSBDD-cond	0	0	1	1	0	0	0.23357015985790408	-0.9647299999999994
DiffSBDD-cond	0	1	0	1	0	0	0.28866995073891627	-0.5604800000000001
DiffSBDD-cond	0	0	1	2	0	0	0.2694693314955203	-1.88497
DiffSBDD-cond	0	0	0	0	0	0	0.05057096247960848	-0.07318999999999942
DiffSBDD-cond	0	0	1	1	0	0	0.2222222222222222	-1.82071
DiffSBDD-cond	0	0	2	1	0	2	0.26653569089718404	-0.24563000000000024
DiffSBDD-cond	1	0	1	2	0	0	0.25203252032520324	-3.0909499999999994
DiffSBDD-cond	1	0	1	2	0	0	0.26666666666666666	-2.4709399999999997
DiffSBDD-cond	0	0	1	1	0	1	0.24408014571949	-1.6694899999999997
DiffSBDD-cond	1	0	3	0	0	0	0.27906976744186046	-1.9833699999999999
DiffSBDD-cond	0	0	0	0	0	1	0.2	-0.21267999999999976
DiffSBDD-cond	1	0	2	1	0	0	0.2676056338028169	-1.9211
DiffSBDD-cond	0	0	1	0	0	1	0.25058823529411767	-0.9385899999999996
DiffSBDD-cond	0	1	0	1	0	0	0.18617511520737326	-1.5213599999999996
DiffSBDD-cond	1	0	0	0	0	1	0.24748322147651006	-1.0538499999999997
DiffSBDD-cond	0	0	1	2	0	0	0.22714681440443213	-0.10843999999999987
DiffSBDD-cond	1	0	3	0	0	0	0.25889477668433003	-1.1836000000000002
DiffSBDD-cond	0	0	0	1	0	1	0.3310759969902182	-1.75861
DiffSBDD-cond	0	0	1	2	0	0	0.2415824915824916	-2.0135499999999995
DiffSBDD-cond	1	0	0	4	0	0	0.20821114369501467	-1.9146399999999995
DiffSBDD-cond	0	0	0	2	0	0	0.20210896309314588	0.026580000000000048
DiffSBDD-cond	0	0	2	2	0	0	0.23885793871866295	-2.8533599999999995
DiffSBDD-cond	0	0	0	1	0	0	0.22088006902502158	-1.2697000000000003
DiffSBDD-cond	1	0	1	0	0	0	0.3270718232044199	-0.5163399999999996
DiffSBDD-cond	0	0	1	1	0	0	0.23114525139664804	-2.74712
DiffSBDD-cond	0	0	0	1	0	0	0.11353032659409021	0.9647700000000001
DiffSBDD-cond	1	0	1	0	0	0	0.23885918003565063	-1.0450999999999997
DiffSBDD-cond	0	0	1	2	0	0	0.26504751847940866	-1.0859499999999995
DiffSBDD-cond	0	0	1	1	0	0	0.22296730930427494	-1.0836499999999996
DiffSBDD-cond	1	0	0	0	0	0	0.23365617433414043	-1.5236200000000002
DiffSBDD-cond	0	0	0	1	0	0	0.2584704743465634	-0.5192100000000002
DiffSBDD-cond	0	0	1	1	0	1	0.21403812824956672	-1.76302
DiffSBDD-cond	0	0	0	1	0	1	0.30297723292469353	-2.30166
DiffSBDD-cond	0	0	0	1	0	0	0.3279742765273312	2.6639999999999997
DiffSBDD-cond	0	1	2	0	0	0	0.2987261146496815	1.4255899999999997
DiffSBDD-cond	0	0	0	1	0	1	0.32286096256684493	7.82044
DiffSBDD-cond	1	0	0	1	0	1	0.24583333333333332	3.133
DiffSBDD-cond	0	0	0	2	0	0	0.2724679029957204	4.37433
DiffSBDD-cond	0	0	0	2	0	1	0.3126064735945486	2.8099499999999997
DiffSBDD-cond	1	0	0	1	0	0	0.21091581868640147	5.20109
DiffSBDD-cond	0	0	1	0	0	0	0.1744186046511628	3.7335599999999998
DiffSBDD-cond	2	0	2	0	0	0	0.26528692380056446	3.8225799999999994
DiffSBDD-cond	0	0	1	1	0	1	0.3109563014566181	6.94825
DiffSBDD-cond	0	0	2	0	0	0	0.31661016949152543	17.47755
DiffSBDD-cond	0	0	0	1	0	0	0.19197707736389685	4.570399999999999
DiffSBDD-cond	1	0	0	0	0	1	0.24654190398698128	6.995559999999999
DiffSBDD-cond	0	0	0	0	0	0	0.1516919486581097	5.83487
DiffSBDD-cond	0	1	0	0	0	0	0.14779874213836477	4.78116
DiffSBDD-cond	0	0	1	0	0	0	0.09734513274336283	5.310309999999999
DiffSBDD-cond	0	0	1	1	0	0	0.29726027397260274	17.91351
DiffSBDD-cond	0	0	1	1	0	0	0.2545454545454545	4.25368
DiffSBDD-cond	0	0	1	0	0	0	0.23834196891191708	6.22954
DiffSBDD-cond	1	0	1	0	0	0	0.29066478076379065	6.77466
DiffSBDD-cond	0	0	0	0	0	0	0.2611683848797251	5.4757299999999995
DiffSBDD-cond	1	0	1	2	0	0	0.3521043272080617	4.93337
DiffSBDD-cond	1	0	1	0	0	2	0.34361702127659577	4.43053
DiffSBDD-cond	0	0	2	1	0	0	0.30376515634971285	6.25272
DiffSBDD-cond	0	1	2	0	0	2	0.2488226059654631	13.73584
DiffSBDD-cond	0	0	1	0	0	0	0.23820943245403678	5.57172
DiffSBDD-cond	0	0	0	1	0	0	0.18622174381054898	4.30031
DiffSBDD-cond	1	0	0	1	0	0	0.30596026490066225	24.34923
DiffSBDD-cond	0	1	0	1	0	0	0.26241660489251295	5.49208
DiffSBDD-cond	0	0	0	1	0	0	0.22184006878761822	5.96169
DiffSBDD-cond	0	0	1	0	0	1	0.3076923076923077	8.31809
DiffSBDD-cond	0	0	2	0	0	1	0.31841432225063937	5.5324
DiffSBDD-cond	2	0	0	1	0	0	0.2887537993920973	3.63199
DiffSBDD-cond	0	0	1	1	0	0	0.20334261838440112	2.9690899999999996
DiffSBDD-cond	1	0	2	1	0	0	0.15384615384615385	5.12324
DiffSBDD-cond	1	0	0	1	0	0	0.2874306839186691	5.25702
DiffSBDD-cond	1	1	2	0	0	2	0.35207700101317124	8.38588
DiffSBDD-cond	0	0	0	2	0	0	0.24171888988361684	9.53188
DiffSBDD-cond	0	0	1	1	0	0	0.2631578947368421	3.83317
DiffSBDD-cond	0	0	0	2	0	3	0.28714285714285714	33.87387
DiffSBDD-cond	0	0	1	1	0	0	0.24978973927670312	4.165039999999999
DiffSBDD-cond	0	0	0	1	0	2	0.33787465940054495	17.53126
DiffSBDD-cond	0	0	0	1	0	1	0.2843881856540084	4.09148
DiffSBDD-cond	0	0	1	0	0	1	0.23821339950372208	5.069109999999999
DiffSBDD-cond	1	0	0	1	0	1	0.3356990773598297	4.84186
DiffSBDD-cond	0	0	0	1	0	0	0.1652003910068426	5.45646
DiffSBDD-cond	1	0	1	1	0	1	0.3016393442622951	5.681089999999999
DiffSBDD-cond	1	0	3	1	0	0	0.32237762237762235	3.4810599999999994
DiffSBDD-cond	0	0	1	1	0	0	0.26358897989575575	3.742
DiffSBDD-cond	0	0	1	2	0	0	0.3218045112781955	7.0740799999999995
DiffSBDD-cond	0	0	1	2	0	0	0.3071528751753156	7.81211
DiffSBDD-cond	1	0	0	0	0	0	0.17010309278350516	4.69618
DiffSBDD-cond	0	0	0	1	0	0	0.2407766990291262	3.18358
DiffSBDD-cond	2	0	1	0	0	1	0.2847173761339846	7.68317
DiffSBDD-cond	0	0	0	1	0	0	0.12318029115341546	4.58468
DiffSBDD-cond	0	0	1	2	0	1	0.29913473423980225	7.99067
DiffSBDD-cond	0	0	0	1	0	0	0.16666666666666666	5.53039
DiffSBDD-cond	1	0	1	0	0	1	0.32249134948096886	2.34659
DiffSBDD-cond	2	0	0	0	0	1	0.25379090183559455	6.32873
DiffSBDD-cond	0	0	0	2	0	1	0.34212261041529335	3.58275
DiffSBDD-cond	1	0	0	1	0	0	0.2050251256281407	3.2561899999999993
DiffSBDD-cond	0	1	0	1	0	0	0.254	6.58403
DiffSBDD-cond	0	0	1	1	0	0	0.34236804564907275	4.39088
DiffSBDD-cond	0	0	1	0	0	0	0.22429906542056074	3.7757999999999994
DiffSBDD-cond	0	0	0	0	0	0	0.06598984771573604	6.844329999999999
DiffSBDD-cond	1	0	0	0	0	2	0.22267206477732793	12.88641
DiffSBDD-cond	0	0	1	0	0	0	0.26352530541012215	6.73395
DiffSBDD-cond	0	0	1	1	0	2	0.33374384236453203	10.82322
DiffSBDD-cond	0	0	0	1	0	0	0.2519762845849802	6.02539
DiffSBDD-cond	0	0	0	0	0	2	0.2803738317757009	8.90639
DiffSBDD-cond	0	0	0	1	0	0	0.20365033621517772	6.9873199999999995
DiffSBDD-cond	1	0	0	1	0	1	0.32051282051282054	5.6880999999999995
DiffSBDD-cond	0	0	0	1	0	0	0.20134874759152216	6.032019999999999
DiffSBDD-cond	0	0	1	0	0	0	0.175	4.846909999999999
DiffSBDD-cond	0	0	1	1	0	0	0.23182552504038773	3.8490199999999994
DiffSBDD-cond	1	0	1	1	0	1	0.3461304082876295	4.33803
DiffSBDD-cond	0	0	0	0	0	1	0.2235294117647059	4.867719999999999
DiffSBDD-cond	0	0	0	0	0	0	0.11097410604192355	5.0088099999999995
DiffSBDD-cond	1	0	1	0	0	1	0.2542808219178082	7.10121
DiffSBDD-cond	0	0	0	0	0	0	0.0	10.02422
DiffSBDD-cond	2	0	0	2	0	0	0.28939828080229224	5.875319999999999
DiffSBDD-cond	1	0	2	0	0	0	0.3078541374474053	3.3037799999999997
DiffSBDD-cond	0	0	1	1	0	1	0.2992930086410055	5.9814
DiffSBDD-cond	0	0	0	1	0	0	0.27037319116527037	6.049759999999999
DiffSBDD-cond	0	0	0	1	0	0	0.1053268765133172	4.98684
DiffSBDD-cond	0	0	0	0	0	1	0.23863636363636365	2.7510699999999995
DiffSBDD-cond	0	0	0	3	0	0	0.33935018050541516	3.47708
DiffSBDD-cond	0	1	1	0	0	0	0.24934152765583845	3.52879
DiffSBDD-cond	0	0	1	2	0	0	0.29395604395604397	7.41419
DiffSBDD-cond	1	0	0	0	0	1	0.30098831985624436	5.37132
DiffSBDD-cond	1	0	1	0	0	0	0.23135755258126195	3.43602
DiffSBDD-cond	0	0	1	0	0	1	0.2456445993031359	6.609999999999999
DiffSBDD-cond	1	0	0	2	0	0	0.32293986636971045	4.524979999999999
DiffSBDD-cond	0	0	2	0	0	0	0.24342663273960985	3.08188
DiffSBDD-cond	0	0	0	0	0	1	0.2409532215357458	5.19588
DiffSBDD-cond	1	1	0	1	0	0	0.24106400665004157	5.2030199999999995
DiffSBDD-cond	0	0	1	1	0	0	0.14021739130434782	5.689839999999999
DiffSBDD-cond	0	0	1	2	0	0	0.2975376196990424	4.5881099999999995
DiffSBDD-cond	0	0	0	3	0	0	0.38035714285714284	2.2284699999999997
DiffSBDD-cond	2	0	0	0	0	2	0.35637583892617447	2.37251
DiffSBDD-cond	0	0	1	2	0	1	0.40522875816993464	3.65475
DiffSBDD-cond	1	0	0	2	0	1	0.38606060606060605	1.92192
DiffSBDD-cond	0	0	0	2	0	1	0.29138576779026215	2.56184
DiffSBDD-cond	0	0	1	3	0	0	0.3538781163434903	3.1464800000000004
DiffSBDD-cond	1	0	2	1	0	3	0.42267441860465116	-0.03575000000000017
DiffSBDD-cond	1	0	2	4	0	0	0.3833902161547213	13.90061
DiffSBDD-cond	0	0	0	3	0	0	0.3713490959666203	1.7754999999999992
DiffSBDD-cond	0	0	0	3	0	0	0.36610169491525424	1.5905699999999996
DiffSBDD-cond	1	0	1	0	0	2	0.33458646616541354	-0.2687500000000007
DiffSBDD-cond	3	1	0	1	0	0	0.40424242424242424	2.588189999999999
DiffSBDD-cond	2	0	0	1	0	0	0.2984550561797753	4.49941
DiffSBDD-cond	1	0	3	0	0	0	0.26991150442477874	5.50704
DiffSBDD-cond	2	0	1	1	0	0	0.3567433188315724	2.95655
DiffSBDD-cond	0	0	0	1	0	1	0.29036729036729036	2.2370900000000002
DiffSBDD-cond	0	0	2	2	0	1	0.3513674197384067	0.2656200000000002
DiffSBDD-cond	0	0	3	2	0	1	0.3950905902980713	-0.09539999999999971
DiffSBDD-cond	0	0	3	0	0	0	0.32255936675461744	3.0410699999999995
DiffSBDD-cond	0	0	2	2	0	0	0.39852851011649293	2.6819100000000002
DiffSBDD-cond	0	0	1	1	0	0	0.21360759493670886	3.4993499999999997
DiffSBDD-cond	1	0	0	1	0	0	0.18230088495575222	4.76561
DiffSBDD-cond	2	0	1	1	0	2	0.3328938694792353	1.7467500000000005
DiffSBDD-cond	0	0	1	1	0	1	0.31934731934731936	1.1847999999999992
DiffSBDD-cond	0	0	1	2	0	0	0.2933042212518195	1.4449100000000001
DiffSBDD-cond	0	1	1	1	0	0	0.4038224414303329	2.3865
DiffSBDD-cond	0	0	1	2	0	3	0.3546187228766274	4.30804
DiffSBDD-cond	3	1	0	2	0	0	0.3779988297249854	2.7841000000000005
DiffSBDD-cond	0	0	0	2	0	0	0.31762427372498386	2.6405399999999997
DiffSBDD-cond	0	0	2	0	0	0	0.37093023255813956	3.3597400000000004
DiffSBDD-cond	6	0	3	0	0	0	0.40154015401540155	3.374739999999999
DiffSBDD-cond	1	0	1	1	0	0	0.41349971639251276	3.0441900000000004
DiffSBDD-cond	0	0	0	3	0	0	0.3088467614533965	2.0085999999999995
DiffSBDD-cond	0	0	0	1	0	1	0.33356990773598294	3.78606
DiffSBDD-cond	0	0	0	2	0	2	0.40292628024760835	-2.3878199999999996
DiffSBDD-cond	1	0	0	0	0	1	0.23665893271461716	3.4848099999999995
DiffSBDD-cond	0	0	2	2	0	0	0.296875	1.1589600000000004
DiffSBDD-cond	0	0	2	1	0	0	0.3803716608594657	3.092879999999999
DiffSBDD-cond	0	0	0	0	0	1	0.14905149051490515	4.39281
DiffSBDD-cond	0	0	1	1	0	0	0.2541832669322709	3.73963
DiffSBDD-cond	0	0	1	2	0	0	0.3884484711211778	0.5718800000000002
DiffSBDD-cond	0	1	2	1	0	0	0.28550829127613553	1.8606099999999994
DiffSBDD-cond	0	1	0	1	0	1	0.33657587548638135	1.852409999999999
DiffSBDD-cond	0	1	0	3	0	0	0.36887254901960786	3.304879999999999
DiffSBDD-cond	1	0	0	2	0	0	0.3576594345825115	5.02006
DiffSBDD-cond	0	0	2	2	0	1	0.377466581795035	3.4483099999999993
DiffSBDD-cond	0	0	0	2	0	0	0.28541374474053294	3.66015
DiffSBDD-cond	0	0	1	1	0	0	0.2963235294117647	3.7466099999999996
DiffSBDD-cond	0	0	1	0	0	0	0.26176890156918686	2.85069
DiffSBDD-cond	2	0	0	1	0	1	0.3996489174956115	2.7538800000000005
DiffSBDD-cond	0	0	0	1	0	0	0.19912280701754387	5.4898
DiffSBDD-cond	0	0	1	1	0	1	0.3582995951417004	0.6132100000000005
DiffSBDD-cond	0	1	2	1	0	0	0.2756598240469208	0.6239799999999995
DiffSBDD-cond	0	0	0	3	0	0	0.27325102880658436	2.86224
DiffSBDD-cond	1	1	0	2	0	2	0.4359110169491525	-0.6430199999999999
DiffSBDD-cond	1	0	2	1	0	1	0.4256575415995706	0.3582800000000006
DiffSBDD-cond	0	0	0	2	0	0	0.2774907749077491	4.0978699999999995
DiffSBDD-cond	2	0	1	1	0	0	0.3383458646616541	7.66825
DiffSBDD-cond	0	0	1	1	0	1	0.35666052793124614	2.33239
DiffSBDD-cond	0	0	0	1	0	0	0.1793041926851026	5.301019999999999
DiffSBDD-cond	0	0	1	0	0	1	0.265	2.928699999999999
DiffSBDD-cond	2	0	0	3	0	1	0.4127498649378714	0.2897400000000001
DiffSBDD-cond	1	0	2	0	0	1	0.3410950283196979	3.3044700000000002
DiffSBDD-cond	0	0	2	0	0	0	0.26403641881638845	5.15733
DiffSBDD-cond	2	0	4	0	0	0	0.3807047949162334	2.87922
DiffSBDD-cond	0	0	0	2	0	0	0.3089788732394366	3.21626
DiffSBDD-cond	1	0	1	3	0	1	0.42495876855415066	0.5551099999999991
DiffSBDD-cond	0	0	0	1	0	2	0.2675474814203138	3.7135099999999994
DiffSBDD-cond	0	0	0	2	0	0	0.29436325678496866	2.470699999999999
DiffSBDD-cond	0	0	0	2	0	0	0.23690205011389523	3.4180899999999994
DiffSBDD-cond	1	0	0	2	0	1	0.3819485953377167	0.5387900000000005
DiffSBDD-cond	0	0	1	2	0	0	0.34057971014492755	5.13941
DiffSBDD-cond	1	0	0	3	0	1	0.4101813926272674	0.36056999999999917
DiffSBDD-cond	0	0	2	1	0	1	0.40319488817891375	0.7007700000000003
DiffSBDD-cond	0	0	0	1	0	1	0.25913891145410234	2.39475
DiffSBDD-cond	0	0	2	1	0	1	0.36635404454865184	0.5403699999999994
DiffSBDD-cond	0	0	2	1	0	0	0.3289036544850498	1.9871400000000001
DiffSBDD-cond	2	0	3	0	0	0	0.3834409864944216	2.242379999999999
DiffSBDD-cond	0	0	1	1	0	0	0.32524590163934425	2.825099999999999
DiffSBDD-cond	1	0	1	2	0	0	0.38744154976619904	3.48377
DiffSBDD-cond	0	1	1	0	0	0	0.16281062553556128	6.701099999999999
DiffSBDD-cond	0	0	1	1	0	0	0.2546262028127313	5.0888
DiffSBDD-cond	0	0	1	2	0	0	0.38878386893509764	1.6937700000000007
DiffSBDD-cond	0	0	0	1	0	0	0.2030328559393429	4.05953
DiffSBDD-cond	1	0	0	1	0	0	0.21478260869565216	2.5398200000000006
DiffSBDD-cond	0	0	3	2	0	0	0.4458464773922187	1.45561
DiffSBDD-cond	1	0	0	2	0	1	0.31860776439089694	2.777049999999999
DiffSBDD-cond	0	0	0	3	0	0	0.35555555555555557	2.1408900000000006
DiffSBDD-cond	0	0	1	1	0	0	0.24628616106333073	3.4957600000000006
DiffSBDD-cond	0	0	1	2	0	0	0.3373040752351097	2.7333099999999995
DiffSBDD-cond	0	0	0	3	0	0	0.35365853658536583	1.8396899999999992
DiffSBDD-cond	0	0	1	2	0	0	0.3	3.26684
DiffSBDD-cond	1	1	0	1	0	0	0.29897610921501705	4.10354
DiffSBDD-cond	1	0	1	1	0	1	0.3371721049264235	1.5728799999999996
DiffSBDD-cond	0	1	1	0	0	2	0.29357798165137616	0.06816000000000066
DiffSBDD-cond	1	0	1	1	0	1	0.314343163538874	3.73994
DiffSBDD-cond	0	0	1	2	0	1	0.39796529024536204	-1.5237099999999995
DiffSBDD-cond	1	0	1	1	0	0	0.30406386066763424	3.6075999999999997
DiffSBDD-cond	0	0	0	1	0	0	0.2421630094043887	4.9493599999999995
DiffSBDD-cond	2	0	0	0	0	2	0.3793696275071633	3.1633899999999997
DiffSBDD-cond	0	0	0	3	0	0	0.4846554719166184	0.40493000000000023
DiffSBDD-cond	0	0	0	1	0	1	0.36731107205623903	1.9894999999999996
DiffSBDD-cond	2	0	0	1	0	1	0.5329018338727076	4.85688
DiffSBDD-cond	0	0	1	1	0	0	0.3053204353083434	2.89062
DiffSBDD-cond	0	0	4	2	0	0	0.5311493018259935	-0.33668999999999905
DiffSBDD-cond	0	0	0	2	0	0	0.19066147859922178	2.6830300000000005
DiffSBDD-cond	2	0	0	1	0	0	0.4075801749271137	3.5424000000000007
DiffSBDD-cond	1	0	1	2	0	0	0.6416452442159383	7.258590000000001
DiffSBDD-cond	1	0	0	2	0	2	0.6645994832041343	2.10257
DiffSBDD-cond	5	0	0	2	0	0	0.37383720930232556	-0.2935599999999994
DiffSBDD-cond	1	0	0	2	0	1	0.4450056116722783	2.36552
DiffSBDD-cond	1	0	0	2	0	0	0.41798941798941797	1.4231800000000003
DiffSBDD-cond	0	1	0	1	0	0	0.5213815789473685	2.98015
DiffSBDD-cond	0	0	0	2	0	0	0.2291154791154791	5.031930000000001
DiffSBDD-cond	2	0	1	2	0	0	0.6152230971128609	2.129060000000001
DiffSBDD-cond	0	0	0	2	0	0	0.5539452495974235	1.1131100000000007
DiffSBDD-cond	0	0	0	1	0	2	0.4787052810902896	-0.11111000000000004
DiffSBDD-cond	1	0	0	3	0	1	0.4986134220743206	-0.9807499999999987
DiffSBDD-cond	0	0	2	3	0	0	0.6170212765957447	-0.36219
DiffSBDD-cond	0	0	1	2	0	0	0.37589498806682575	1.1366200000000006
DiffSBDD-cond	2	0	1	3	0	1	0.6470888661899897	15.660530000000001
DiffSBDD-cond	1	0	1	1	0	0	0.24624624624624625	1.2991700000000002
DiffSBDD-cond	0	0	1	2	0	0	0.4380841121495327	2.2869100000000007
DiffSBDD-cond	3	0	0	3	0	0	0.5105672969966629	1.7850400000000004
DiffSBDD-cond	0	0	0	1	0	0	0.19006211180124225	4.31275
DiffSBDD-cond	1	0	1	1	0	0	0.3934040047114252	3.4279
DiffSBDD-cond	0	0	0	2	0	0	0.2727836329820211	2.455210000000001
DiffSBDD-cond	1	0	0	1	0	1	0.554236373448462	6.598000000000001
DiffSBDD-cond	0	0	2	3	0	1	0.6790890269151139	-2.1665200000000002
DiffSBDD-cond	2	0	0	2	0	1	0.5233695652173913	-1.32517
DiffSBDD-cond	1	0	0	2	0	1	0.5422993492407809	1.5762
DiffSBDD-cond	2	0	0	2	0	1	0.554696132596685	5.65408
DiffSBDD-cond	1	0	0	1	0	0	0.3640552995391705	3.4378600000000006
DiffSBDD-cond	3	1	0	3	0	1	0.6840731070496083	5.3609800000000005
DiffSBDD-cond	1	0	0	2	0	0	0.4424626006904488	3.3539000000000003
DiffSBDD-cond	1	0	0	2	0	0	0.5450134770889488	1.5281300000000009
DiffSBDD-cond	2	0	1	1	0	0	0.34655775962660446	3.6497400000000004
DiffSBDD-cond	0	0	2	1	0	0	0.5393073117097307	1.4061400000000006
DiffSBDD-cond	0	0	0	1	0	0	0.3644524236983842	3.95941
DiffSBDD-cond	0	0	1	3	0	1	0.4798387096774194	-2.000539999999999
DiffSBDD-cond	0	0	1	1	0	1	0.5413492927094669	2.2898700000000005
DiffSBDD-cond	1	0	0	2	0	0	0.43372093023255814	1.8153100000000002
DiffSBDD-cond	0	0	1	3	0	0	0.3914285714285714	-0.11674999999999969
DiffSBDD-cond	0	0	1	2	0	0	0.6474558670820353	1.3977900000000005
DiffSBDD-cond	0	0	1	2	0	2	0.5664835164835165	0.7811800000000009
DiffSBDD-cond	2	0	0	1	0	2	0.3851113716295428	2.12341
DiffSBDD-cond	0	0	1	1	0	1	0.4952908587257618	0.4436800000000005
DiffSBDD-cond	0	0	0	1	0	1	0.4487550665894615	1.943150000000001
DiffSBDD-cond	1	0	0	1	0	0	0.43184421534937	2.905470000000001
DiffSBDD-cond	0	0	0	0	0	0	0.06436931079323797	6.65089
DiffSBDD-cond	4	0	0	2	0	0	0.2634841909485431	2.5240799999999997
DiffSBDD-cond	1	0	2	1	0	0	0.350733137829912	3.8752700000000004
DiffSBDD-cond	0	0	2	1	0	0	0.41700404858299595	3.2939000000000007
DiffSBDD-cond	0	0	0	0	0	1	0.2536855036855037	3.54558
DiffSBDD-cond	0	0	1	2	0	0	0.45795454545454545	2.81959
DiffSBDD-cond	1	0	0	3	0	1	0.6386861313868614	2.220410000000001
DiffSBDD-cond	0	0	1	1	0	1	0.2855428914217157	2.3114800000000013
DiffSBDD-cond	0	0	0	3	0	0	0.36439169139465877	1.603530000000001
DiffSBDD-cond	0	0	0	3	0	0	0.4593980692788189	3.107470000000001
DiffSBDD-cond	1	0	1	0	0	1	0.25304136253041365	4.3751500000000005
DiffSBDD-cond	0	0	0	2	0	0	0.2942260442260442	1.7669300000000003
DiffSBDD-cond	1	0	2	1	0	0	0.5897435897435898	2.6294400000000007
DiffSBDD-cond	1	0	1	1	0	0	0.4799554565701559	3.32193
DiffSBDD-cond	0	0	0	2	0	0	0.2678795483061481	4.61162
DiffSBDD-cond	2	0	0	1	0	1	0.5268817204301075	0.3305699999999998
DiffSBDD-cond	0	0	0	2	0	1	0.44831460674157303	1.6203400000000006
DiffSBDD-cond	0	0	2	1	0	0	0.5041459369817579	4.137950000000001
DiffSBDD-cond	0	0	0	5	0	0	0.5652642934196332	5.075640000000001
DiffSBDD-cond	0	0	1	2	0	0	0.5967391304347827	3.5982900000000004
DiffSBDD-cond	1	0	0	2	0	0	0.30764563106796117	3.003770000000001
DiffSBDD-cond	0	0	0	4	0	0	0.387434554973822	0.24047000000000018
DiffSBDD-cond	0	0	0	1	0	0	0.10765239948119326	4.94479
DiffSBDD-cond	0	0	2	2	0	0	0.576861274772362	3.9750200000000007
DiffSBDD-cond	0	0	0	1	0	2	0.25137278828553994	2.8162200000000013
DiffSBDD-cond	0	0	1	1	0	0	0.3309265944645006	3.807810000000001
DiffSBDD-cond	0	0	0	2	0	1	0.4926027397260274	2.0315900000000013
DiffSBDD-cond	0	0	1	1	0	1	0.4152880775812892	1.3342100000000006
DiffSBDD-cond	0	0	1	1	0	0	0.20566037735849058	4.4937700000000005
DiffSBDD-cond	0	0	0	1	0	0	0.16899618805590852	4.974710000000001
DiffSBDD-cond	1	0	0	2	0	1	0.44811858608893956	2.0224400000000013
DiffSBDD-cond	0	0	1	1	0	1	0.4699606962380685	1.91634
DiffSBDD-cond	1	0	4	0	0	1	0.4225028702640643	2.8911800000000003
DiffSBDD-cond	1	0	0	1	0	0	0.37410926365795727	2.641350000000001
DiffSBDD-cond	1	0	1	1	0	0	0.36114352392065346	2.26014
DiffSBDD-cond	0	0	0	1	0	2	0.5465738758029979	0.3950800000000001
DiffSBDD-cond	1	0	4	2	0	0	0.6699228791773779	-0.5111499999999989
DiffSBDD-cond	2	0	1	1	0	0	0.6096673596673596	0.6870100000000008
DiffSBDD-cond	1	0	1	2	0	0	0.5401540154015402	2.5509400000000007
DiffSBDD-cond	0	0	0	2	0	2	0.6684018740239459	-0.91507
DiffSBDD-cond	2	1	1	4	0	1	0.657639243740419	8.72422
DiffSBDD-cond	1	0	4	1	0	0	0.59536354056902	9.82643
DiffSBDD-cond	0	0	0	2	0	0	0.2944038929440389	2.1969900000000013
DiffSBDD-cond	0	0	0	1	0	1	0.30996978851963747	3.99711
DiffSBDD-cond	0	0	0	3	0	0	0.45204711160964667	0.01191000000000031
DiffSBDD-cond	0	0	1	0	0	0	0.12284069097888675	4.19948
DiffSBDD-cond	0	0	1	1	0	1	0.41000575043128235	1.2246300000000012
DiffSBDD-cond	0	0	2	1	0	1	0.3895043731778426	0.40085000000000015
DiffSBDD-cond	3	0	0	3	0	0	0.6017039403620873	1.9091199999999997
DiffSBDD-cond	0	0	0	2	0	0	0.3182640144665461	5.88295
DiffSBDD-cond	1	0	1	2	0	0	0.43232438606510565	2.8198299999999996
DiffSBDD-cond	0	0	2	0	0	1	0.3271490414347557	5.613080000000001
DiffSBDD-cond	0	0	2	0	0	0	0.24453125	5.727080000000001
DiffSBDD-cond	1	1	0	1	0	0	0.27573253193087904	4.58689
DiffSBDD-cond	2	0	1	1	0	0	0.315989847715736	4.537230000000001
DiffSBDD-cond	0	0	1	1	0	0	0.2533022533022533	5.093190000000001
DiffSBDD-cond	1	1	1	0	0	1	0.2864756828780813	3.6372100000000014
DiffSBDD-cond	2	0	0	1	0	1	0.27801120448179273	5.337960000000001
DiffSBDD-cond	0	0	1	2	0	1	0.4085820895522388	0.9765900000000016
DiffSBDD-cond	1	0	1	0	0	0	0.16264521894548703	5.421480000000001
DiffSBDD-cond	0	0	0	0	0	0	0.267221801665405	5.723700000000001
DiffSBDD-cond	3	0	2	0	0	2	0.35317687464224384	7.783000000000001
DiffSBDD-cond	1	0	1	2	0	1	0.2462509865824783	0.9613200000000006
DiffSBDD-cond	1	0	0	3	0	1	0.35107655502392343	-0.06918999999999897
DiffSBDD-cond	0	0	1	1	0	1	0.23993925588458617	4.715390000000001
DiffSBDD-cond	0	0	0	2	0	0	0.23809523809523808	4.149420000000001
DiffSBDD-cond	0	0	1	2	0	1	0.23052714398111723	2.1031400000000016
DiffSBDD-cond	3	0	1	1	0	0	0.2702702702702703	3.0522300000000016
DiffSBDD-cond	0	0	1	0	0	1	0.2323076923076923	5.004880000000001
DiffSBDD-cond	1	0	1	2	0	0	0.3092425295343989	13.172640000000001
DiffSBDD-cond	1	0	1	1	0	0	0.2774451097804391	4.846050000000001
DiffSBDD-cond	1	0	1	2	0	0	0.3228092783505155	3.664860000000001
DiffSBDD-cond	1	0	2	0	0	0	0.29662162162162165	4.9693000000000005
DiffSBDD-cond	0	0	1	1	0	1	0.29897610921501705	7.0383000000000004
DiffSBDD-cond	2	0	2	1	0	1	0.3329153605015674	3.1239300000000014
DiffSBDD-cond	0	0	1	3	0	0	0.37683823529411764	3.735710000000001
DiffSBDD-cond	1	0	0	0	0	0	0.2340966921119593	5.489180000000001
DiffSBDD-cond	3	2	1	0	0	1	0.335625	3.5199000000000016
DiffSBDD-cond	1	0	2	0	0	1	0.2979961215255333	4.58821
DiffSBDD-cond	1	0	2	1	0	1	0.27305218012866334	5.0791200000000005
DiffSBDD-cond	0	0	1	2	0	0	0.2914375490966222	1.1544800000000013
DiffSBDD-cond	1	0	2	0	0	1	0.27021121631463946	2.140510000000001
DiffSBDD-cond	0	0	1	1	0	0	0.2987551867219917	4.64006
DiffSBDD-cond	0	0	1	1	0	1	0.36737022247575585	3.5291000000000015
DiffSBDD-cond	1	1	1	0	0	1	0.24085850556438793	2.0943500000000004
DiffSBDD-cond	0	0	0	2	0	1	0.284631288766368	3.76647
DiffSBDD-cond	0	0	1	2	0	0	0.3426773455377574	5.595350000000001
DiffSBDD-cond	2	0	1	1	0	0	0.24962630792227206	3.90841
DiffSBDD-cond	1	0	1	1	0	2	0.2900709219858156	2.89419
DiffSBDD-cond	0	0	2	1	0	0	0.2858126721763085	3.5005900000000008
DiffSBDD-cond	0	0	2	3	0	0	0.36383561643835616	0.3888100000000012
DiffSBDD-cond	0	0	0	2	0	1	0.11782786885245902	1.8568800000000003
DiffSBDD-cond	0	0	0	1	0	0	0.2047952047952048	6.1644000000000005
DiffSBDD-cond	1	0	1	0	0	2	0.30568256041802744	1.6453700000000016
DiffSBDD-cond	2	0	0	0	0	1	0.18629173989455183	10.88564
DiffSBDD-cond	1	0	0	2	0	1	0.3541295306001188	3.73029
DiffSBDD-cond	1	0	0	0	0	0	0.18926296633303002	6.123810000000001
DiffSBDD-cond	0	0	0	2	0	0	0.3392857142857143	4.54936
DiffSBDD-cond	0	0	0	1	0	1	0.21677215189873417	4.964520000000001
DiffSBDD-cond	0	1	0	1	0	1	0.3230586840545347	4.07596
DiffSBDD-cond	2	0	0	1	0	0	0.2788104089219331	5.896330000000001
DiffSBDD-cond	1	0	1	1	0	1	0.3418734987990392	3.1842200000000016
DiffSBDD-cond	1	0	0	2	0	0	0.2893436838390967	4.5221800000000005
DiffSBDD-cond	1	1	1	1	0	1	0.3407585791691752	2.6409000000000002
DiffSBDD-cond	0	0	1	2	0	0	0.31029810298102983	3.826930000000001
DiffSBDD-cond	0	0	0	1	0	0	0.18840579710144928	5.731040000000001
DiffSBDD-cond	0	0	1	2	0	1	0.37448840381991816	2.604420000000001
DiffSBDD-cond	0	0	0	1	0	0	0.20176991150442478	6.020090000000001
DiffSBDD-cond	0	0	1	2	0	0	0.34747847478474786	4.546660000000001
DiffSBDD-cond	0	0	1	1	0	0	0.30483764082173626	3.980080000000001
DiffSBDD-cond	1	1	0	1	0	0	0.2417340191036003	5.213620000000001
DiffSBDD-cond	1	0	2	3	0	0	0.39330543933054396	7.517660000000001
DiffSBDD-cond	0	0	2	0	0	1	0.25787965616045844	3.44477
DiffSBDD-cond	0	0	1	2	0	0	0.2909698996655518	3.8323
DiffSBDD-cond	1	0	1	1	0	0	0.3540489642184557	5.384480000000001
DiffSBDD-cond	1	0	1	0	0	2	0.30783582089552236	1.5574000000000012
DiffSBDD-cond	2	0	1	1	0	1	0.3377643504531722	0.8200600000000016
DiffSBDD-cond	2	0	1	1	0	0	0.32750504371217215	3.795910000000001
DiffSBDD-cond	0	0	0	0	0	1	0.15789473684210525	5.967180000000001
DiffSBDD-cond	0	0	0	2	0	0	0.29420505200594355	3.00999
DiffSBDD-cond	0	0	1	1	0	0	0.28703703703703703	3.8772900000000003
DiffSBDD-cond	1	0	0	1	0	1	0.36887921653971706	4.7832300000000005
DiffSBDD-cond	2	0	0	2	0	0	0.3773184949655538	2.9910400000000017
DiffSBDD-cond	0	0	0	1	0	0	0.26750972762645914	6.047550000000001
DiffSBDD-cond	3	0	1	1	0	0	0.3052109181141439	3.307970000000001
DiffSBDD-cond	0	0	1	2	0	0	0.3020679468242245	3.54706
DiffSBDD-cond	2	0	1	0	0	0	0.2441860465116279	7.450640000000001
DiffSBDD-cond	2	0	1	1	0	0	0.2863278453829635	3.532580000000001
DiffSBDD-cond	0	0	0	2	0	0	0.30600292825768666	3.8877200000000016
DiffSBDD-cond	0	0	2	0	0	0	0.3065260382333553	5.45912
DiffSBDD-cond	2	0	2	1	0	0	0.3173016864459713	4.12626
DiffSBDD-cond	0	0	1	2	0	0	0.33724722765818654	1.9541400000000007
DiffSBDD-cond	1	0	0	2	0	0	0.23433476394849787	3.706010000000001
DiffSBDD-cond	0	0	0	1	0	0	0.2767932489451477	5.878590000000001
DiffSBDD-cond	0	0	0	2	0	1	0.2325962325962326	3.6704000000000008
DiffSBDD-cond	0	0	0	3	0	0	0.2895148669796557	2.861220000000001
DiffSBDD-cond	1	0	2	3	0	0	0.325653798256538	1.16343
DiffSBDD-cond	0	0	1	0	0	0	0.2639344262295082	4.703140000000001
DiffSBDD-cond	1	0	1	1	0	0	0.30060120240480964	4.4337
DiffSBDD-cond	0	0	1	2	0	1	0.34119033588685915	0.39285000000000103
DiffSBDD-cond	0	0	1	0	0	1	0.2541636495293266	3.6557200000000005
DiffSBDD-cond	0	0	1	3	0	0	0.35688836104513066	2.1035200000000014
DiffSBDD-cond	0	0	0	1	0	1	0.2737085582112567	3.3161700000000014
DiffSBDD-cond	1	0	0	1	0	0	0.34176029962546817	3.8128100000000007
DiffSBDD-cond	1	0	1	2	0	0	0.2806896551724138	1.7571700000000003
DiffSBDD-cond	1	0	2	0	0	0	0.20467365028203063	3.9791300000000014
DiffSBDD-cond	1	0	1	1	0	0	0.22948073701842547	4.8073500000000005
DiffSBDD-cond	1	0	2	0	0	0	0.3140770252324037	2.577390000000001
DiffSBDD-cond	1	0	1	1	0	1	0.35507246376811596	2.7508300000000006
DiffSBDD-cond	2	0	0	2	0	1	0.3577561534058386	0.7808400000000013
DiffSBDD-cond	1	0	2	2	0	0	0.2967233009708738	0.55735
DiffSBDD-cond	2	0	0	1	0	0	0.24076704545454544	-0.3020400000000003
DiffSBDD-cond	0	0	1	1	0	0	0.21690862510674638	-0.37934
DiffSBDD-cond	0	0	3	1	0	0	0.2877070619006103	-2.10562
DiffSBDD-cond	5	0	0	1	0	0	0.2595561035758323	-3.8633699999999997
DiffSBDD-cond	0	0	1	1	0	0	0.12933025404157045	0.24822999999999995
DiffSBDD-cond	1	0	3	0	0	0	0.2870175438596491	-2.4914000000000005
DiffSBDD-cond	0	0	0	0	0	2	0.24183514774494558	-2.3614699999999997
DiffSBDD-cond	1	0	1	2	0	1	0.2807570977917981	-3.07583
DiffSBDD-cond	0	0	0	1	0	0	0.1407942238267148	-0.8335300000000005
DiffSBDD-cond	0	0	0	2	0	0	0.14615384615384616	0.8084499999999997
DiffSBDD-cond	1	0	0	1	0	1	0.26651651651651653	-0.7857500000000002
DiffSBDD-cond	0	0	0	1	0	0	0.1620603015075377	-0.3645800000000001
DiffSBDD-cond	1	0	0	1	0	0	0.20926517571884984	-0.4723700000000002
DiffSBDD-cond	2	0	0	0	0	0	0.19561815336463223	1.21882
DiffSBDD-cond	0	0	1	2	0	0	0.25846153846153846	-1.84931
DiffSBDD-cond	0	0	0	1	0	0	0.16959669079627715	-1.3100300000000002
DiffSBDD-cond	0	0	1	0	0	0	0.2877777777777778	0.25119999999999987
DiffSBDD-cond	1	0	0	0	0	1	0.3630892678034102	-1.5246900000000005
DiffSBDD-cond	0	0	1	0	0	0	0.2249269717624148	-0.5851500000000001
DiffSBDD-cond	0	0	0	1	0	0	0.1661721068249258	0.10058999999999996
DiffSBDD-cond	0	0	0	1	0	0	0.08967391304347826	-1.17321
DiffSBDD-cond	1	0	2	0	0	0	0.28111273792093705	-1.5742700000000003
DiffSBDD-cond	1	0	2	1	0	0	0.27303523035230354	-2.4882400000000002
DiffSBDD-cond	0	0	0	3	0	1	0.2319932998324958	-1.3939300000000001
DiffSBDD-cond	0	0	0	1	0	0	0.2193486590038314	-1.6419100000000002
DiffSBDD-cond	1	0	0	0	0	0	0.1997471554993679	-0.4721000000000002
DiffSBDD-cond	0	0	1	0	0	0	0.3145933014354067	-1.2862
DiffSBDD-cond	1	0	0	1	0	0	0.2009400705052879	-1.5320900000000002
DiffSBDD-cond	0	0	0	0	0	0	0.29712858926342073	1.0701299999999998
DiffSBDD-cond	0	0	2	1	0	0	0.19145299145299147	-0.88218
DiffSBDD-cond	0	0	1	1	0	1	0.26499620349278663	0.6995399999999998
DiffSBDD-cond	0	0	0	1	0	0	0.19455894476504534	-0.18228
DiffSBDD-cond	0	0	0	0	0	0	0.30734966592427615	-0.7093600000000002
DiffSBDD-cond	0	0	0	1	0	0	0.21690427698574338	-2.5550800000000002
DiffSBDD-cond	1	0	1	2	0	0	0.25134926754047804	-2.20739
DiffSBDD-cond	0	0	1	0	0	0	0.2919051512673753	0.22897999999999996
DiffSBDD-cond	0	0	0	0	0	0	0.19268030139935413	-1.45317
DiffSBDD-cond	1	0	0	2	0	0	0.279090113735783	-1.85241
DiffSBDD-cond	0	0	0	0	0	0	0.12463343108504399	0.01546000000000003
DiffSBDD-cond	3	0	2	1	0	0	0.2672039677619343	-2.15238
DiffSBDD-cond	0	0	0	1	0	0	0.19289340101522842	-2.2761700000000005
DiffSBDD-cond	0	0	0	1	0	0	0.19262672811059908	-1.7469700000000001
DiffSBDD-cond	0	0	2	1	0	0	0.26464435146443516	-0.7562899999999999
DiffSBDD-cond	0	0	0	1	0	0	0.13679245283018868	-0.9392800000000001
DiffSBDD-cond	1	0	0	0	0	0	0.21879194630872484	0.46892999999999985
DiffSBDD-cond	0	0	1	0	0	0	0.0686427457098284	0.17979999999999974
DiffSBDD-cond	0	0	1	0	0	0	0.2519019442096365	-2.96183
DiffSBDD-cond	2	0	1	0	0	0	0.26534466477809254	0.05347999999999997
DiffSBDD-cond	0	0	2	1	0	0	0.23515439429928742	-0.36624000000000034
DiffSBDD-cond	1	0	0	1	0	0	0.3055009823182711	-0.5306900000000003
DiffSBDD-cond	1	0	1	0	0	1	0.3176043557168784	-1.9442399999999997
DiffSBDD-cond	1	0	0	1	0	0	0.18567389255419417	-0.42135000000000034
DiffSBDD-cond	0	0	0	0	0	1	0.20168855534709193	-1.67443
DiffSBDD-cond	1	0	0	1	0	0	0.16398390342052313	0.9672299999999998
DiffSBDD-cond	0	1	1	1	0	0	0.28077571669477236	-2.2455600000000002
DiffSBDD-cond	0	0	0	0	0	0	0.21788772597526165	-2.8823
DiffSBDD-cond	0	0	1	0	0	0	0.2921535893155259	-0.50447
DiffSBDD-cond	0	0	0	0	0	0	0.19866071428571427	-0.8947099999999999
DiffSBDD-cond	1	0	1	0	0	0	0.26988155668358715	-1.9471300000000005
DiffSBDD-cond	1	0	0	0	0	0	0.21653971708378672	-1.24796
DiffSBDD-cond	1	0	1	1	0	0	0.2747126436781609	-0.7910300000000001
DiffSBDD-cond	1	0	0	0	0	0	0.24439918533604887	-2.2722500000000005
DiffSBDD-cond	2	0	1	2	0	0	0.2942564909520063	-1.93147
DiffSBDD-cond	0	0	0	0	0	0	0.19047619047619047	-0.7095599999999997
DiffSBDD-cond	0	0	1	0	0	0	0.18387096774193548	-0.9818699999999998
DiffSBDD-cond	3	0	0	0	0	2	0.2648221343873518	0.8176999999999999
DiffSBDD-cond	0	0	1	1	0	0	0.23160027008777853	-1.0573700000000006
DiffSBDD-cond	0	0	1	2	0	0	0.24115523465703972	-0.34922999999999993
DiffSBDD-cond	0	0	0	0	0	0	0.138676844783715	-0.9620199999999999
DiffSBDD-cond	1	0	0	1	0	0	0.3267441860465116	-0.4997400000000001
DiffSBDD-cond	0	0	0	4	0	0	0.2807142857142857	-1.3227900000000004
DiffSBDD-cond	0	0	0	1	0	0	0.29955947136563876	-2.3340300000000003
DiffSBDD-cond	0	0	0	1	0	0	0.15015015015015015	0.7160099999999998
DiffSBDD-cond	0	0	1	0	0	1	0.24260958205912334	-0.3505600000000002
DiffSBDD-cond	1	0	1	0	0	0	0.29669260700389105	-1.4935900000000002
DiffSBDD-cond	1	0	0	1	0	0	0.24861495844875348	-1.0342400000000005
DiffSBDD-cond	0	0	1	0	0	0	0.19736842105263158	-0.22353000000000023
DiffSBDD-cond	2	0	0	2	0	0	0.25	-0.5322200000000001
DiffSBDD-cond	0	0	1	0	0	0	0.1955241460541814	-0.36226
DiffSBDD-cond	0	0	0	0	0	1	0.35071090047393366	0.26552
DiffSBDD-cond	0	0	0	1	0	0	0.18885448916408668	-1.0236900000000002
DiffSBDD-cond	0	0	0	0	0	0	0.18580645161290324	-0.24548000000000014
DiffSBDD-cond	0	0	2	0	0	0	0.2229454841334418	-1.3779500000000002
DiffSBDD-cond	0	0	1	1	0	0	0.21750212404418012	-3.30588
DiffSBDD-cond	0	0	0	2	0	0	0.2336182336182336	-1.06079
DiffSBDD-cond	1	0	1	1	0	0	0.23479887745556596	30.995900000000002
DiffSBDD-cond	0	0	0	1	0	0	0.17479674796747968	-1.5434999999999999
DiffSBDD-cond	0	0	0	0	0	0	0.20636792452830188	0.9950899999999998
DiffSBDD-cond	0	0	0	0	0	0	0.26674786845310594	0.32559000000000005
DiffSBDD-cond	1	0	1	1	0	0	0.240432612312812	-1.09943
DiffSBDD-cond	1	0	0	0	0	0	0.27621483375959077	-1.79028
DiffSBDD-cond	0	0	0	1	0	0	0.13125695216907676	-0.17189999999999994
DiffSBDD-cond	1	0	0	0	0	0	0.1054172767203514	0.9061299999999997
DiffSBDD-cond	0	0	0	2	0	0	0.2906057945566286	-2.1684
DiffSBDD-cond	2	0	0	0	0	0	0.35435056746532156	-1.95913
DiffSBDD-cond	0	0	0	1	0	0	0.1948529411764706	-1.40238
DiffSBDD-cond	2	0	0	0	0	0	0.31682027649769584	-0.30112000000000005
DiffSBDD-cond	0	0	1	1	0	1	0.4317207593386405	-2.56531
DiffSBDD-cond	0	0	1	1	0	0	0.4381892048752176	0.03786999999999985
DiffSBDD-cond	0	0	0	2	0	0	0.26260504201680673	-0.03221000000000096
DiffSBDD-cond	1	0	1	1	0	0	0.2750333778371162	1.8394299999999992
DiffSBDD-cond	0	0	0	2	0	1	0.31287525016677786	-0.5348900000000008
DiffSBDD-cond	2	0	0	2	0	2	0.5292524377031419	-2.9520300000000006
DiffSBDD-cond	0	0	0	1	0	1	0.38286066584463624	0.7250399999999999
DiffSBDD-cond	0	0	0	0	0	1	0.28169979437971215	1.8369599999999995
DiffSBDD-cond	1	0	0	1	0	0	0.3692022263450835	3.608339999999999
DiffSBDD-cond	1	0	1	3	0	0	0.5022222222222222	-2.2721999999999998
DiffSBDD-cond	0	0	2	1	0	0	0.40701970443349755	0.05518999999999963
DiffSBDD-cond	0	0	0	1	0	1	0.2839506172839506	0.10858999999999952
DiffSBDD-cond	1	0	0	1	0	0	0.25555555555555554	2.7419699999999994
DiffSBDD-cond	1	0	1	2	0	1	0.5138183869148336	-3.01792
DiffSBDD-cond	1	0	2	1	0	4	0.5596977329974812	-4.39174
DiffSBDD-cond	1	0	0	2	0	0	0.2729766803840878	0.25727999999999973
DiffSBDD-cond	0	0	0	2	0	2	0.3590561224489796	-1.7183100000000007
DiffSBDD-cond	0	0	0	2	0	0	0.30246502331778813	1.37716
DiffSBDD-cond	0	0	0	3	0	1	0.3998811645870469	-2.74427
DiffSBDD-cond	0	0	1	1	0	2	0.45681953543776055	-0.4180299999999999
DiffSBDD-cond	2	0	0	1	0	0	0.33049180327868855	1.5159399999999996
DiffSBDD-cond	1	0	1	1	0	2	0.2916666666666667	-0.7377900000000004
DiffSBDD-cond	0	0	1	2	0	0	0.3096514745308311	-0.6846800000000002
DiffSBDD-cond	0	1	1	2	0	0	0.36649550706033374	2.7081299999999997
DiffSBDD-cond	0	0	1	1	0	0	0.24130737134909597	1.9668799999999997
DiffSBDD-cond	2	0	0	2	0	0	0.40364092906465787	-0.9523700000000002
DiffSBDD-cond	1	1	2	3	0	0	0.5516162669447341	-4.17665
DiffSBDD-cond	0	0	1	1	0	3	0.48976203652462647	0.9689899999999998
DiffSBDD-cond	0	0	0	1	0	0	0.2454160789844852	1.1530899999999997
DiffSBDD-cond	0	0	2	0	0	0	0.10771581359816654	2.4531599999999996
DiffSBDD-cond	1	0	1	2	0	0	0.44025522041763343	-0.34805000000000064
DiffSBDD-cond	2	0	1	1	0	1	0.5210267613326052	-2.64039
DiffSBDD-cond	0	0	1	3	0	0	0.5109489051094891	-1.1658500000000007
DiffSBDD-cond	0	0	1	3	0	0	0.44299287410926363	1.0931399999999991
DiffSBDD-cond	3	0	1	1	0	0	0.5211038961038961	-0.26919999999999966
DiffSBDD-cond	0	0	0	2	0	0	0.4236453201970443	0.6549699999999987
DiffSBDD-cond	1	0	2	0	0	1	0.4564841498559078	-0.2953100000000006
DiffSBDD-cond	0	0	1	2	0	1	0.40298507462686567	-1.4614700000000003
DiffSBDD-cond	0	0	0	3	0	0	0.3051519154557464	-2.559520000000001
DiffSBDD-cond	4	0	1	1	0	1	0.4490983129726585	0.3335999999999988
DiffSBDD-cond	0	1	2	2	0	0	0.5118025751072961	-4.01773
DiffSBDD-cond	1	0	1	1	0	0	0.36508951406649615	-0.31705000000000005
DiffSBDD-cond	2	0	2	1	0	0	0.37216431637032493	4.77722
DiffSBDD-cond	1	0	1	2	0	2	0.3271088216355441	1.6129399999999992
DiffSBDD-cond	0	0	0	4	0	0	0.42651469706058787	-0.7930200000000003
DiffSBDD-cond	0	0	0	1	0	0	0.23781818181818182	1.2220999999999993
DiffSBDD-cond	1	0	1	0	0	0	0.23245924875974486	3.6523699999999995
DiffSBDD-cond	0	1	0	3	0	3	0.5353375527426161	-4.191080000000001
DiffSBDD-cond	1	0	1	3	0	0	0.4879725085910653	-2.7438800000000008
DiffSBDD-cond	0	0	1	1	0	0	0.3711066931742876	0.045239999999999725
DiffSBDD-cond	0	0	2	1	0	1	0.46122448979591835	-2.6596100000000007
DiffSBDD-cond	0	0	1	2	0	2	0.49108683151236343	-4.66273
DiffSBDD-cond	2	0	2	1	0	2	0.5357894736842105	-1.5298200000000008
DiffSBDD-cond	0	0	1	2	0	0	0.4245169082125604	1.5432599999999992
DiffSBDD-cond	1	0	1	2	0	0	0.4298957126303592	-0.4081600000000005
DiffSBDD-cond	0	0	1	2	0	0	0.31575388776200136	-0.47743999999999964
DiffSBDD-cond	1	0	0	1	0	2	0.4231242312423124	2.6465799999999993
DiffSBDD-cond	1	2	1	1	0	1	0.5400225479143179	-2.2309
DiffSBDD-cond	0	0	1	1	0	1	0.3987878787878788	-1.3590800000000005
DiffSBDD-cond	2	0	0	2	0	1	0.5240730492529053	-1.9998700000000014
DiffSBDD-cond	0	0	2	2	0	0	0.46171560161197467	0.1400199999999998
DiffSBDD-cond	1	0	0	1	0	1	0.5141430948419301	-2.1227099999999997
DiffSBDD-cond	0	1	2	0	0	0	0.2323943661971831	2.8242899999999995
DiffSBDD-cond	0	0	0	0	0	2	0.3385518590998043	0.014849999999999142
DiffSBDD-cond	1	0	0	2	0	1	0.4425754060324826	-2.01745
DiffSBDD-cond	1	1	2	1	0	0	0.5438407746100054	0.33180999999999905
DiffSBDD-cond	1	0	1	2	0	0	0.42899584076054664	6.5471699999999995
DiffSBDD-cond	0	1	1	1	0	0	0.3891317926296065	-1.800510000000001
DiffSBDD-cond	0	0	1	1	0	1	0.41467889908256883	1.31872
DiffSBDD-cond	2	0	2	1	0	0	0.39421338155515373	-0.4866400000000013
DiffSBDD-cond	0	0	0	1	0	2	0.44346289752650175	-2.9770900000000005
DiffSBDD-cond	2	0	0	1	0	4	0.4528196538246789	-3.8842
DiffSBDD-cond	1	0	0	1	0	3	0.40505584950029394	-3.22443
DiffSBDD-cond	0	0	0	1	0	1	0.28388401888064735	0.180159999999999
DiffSBDD-cond	0	0	0	2	0	0	0.39346323067253297	-0.8987400000000001
DiffSBDD-cond	0	0	0	2	0	0	0.2950034223134839	1.3563299999999998
DiffSBDD-cond	0	0	0	2	0	1	0.36237623762376237	-0.2732100000000006
DiffSBDD-cond	0	0	0	4	0	0	0.505759736697751	0.84042
DiffSBDD-cond	3	0	2	0	0	2	0.308	8.84213
DiffSBDD-cond	1	0	1	3	0	2	0.5303926842388381	-5.832520000000001
DiffSBDD-cond	1	0	1	1	0	1	0.4713483146067416	-1.6100000000000012
DiffSBDD-cond	0	0	2	3	0	0	0.5687468290208016	-3.2208699999999997
DiffSBDD-cond	0	0	2	1	0	0	0.4369212962962963	0.6273
DiffSBDD-cond	1	0	1	3	0	0	0.44937088076692633	-2.3014100000000006
DiffSBDD-cond	0	0	1	1	0	2	0.5048491379310345	2.45613
DiffSBDD-cond	2	1	0	2	0	1	0.5533722782793414	-0.8853100000000005
DiffSBDD-cond	0	0	0	2	0	1	0.4242781378903948	-3.091800000000001
DiffSBDD-cond	0	0	1	3	0	0	0.5177383592017738	-1.4645700000000001
DiffSBDD-cond	1	0	1	3	0	0	0.5262593783494105	-1.5602600000000013
DiffSBDD-cond	0	0	1	0	0	2	0.347661188369153	1.7558699999999998
DiffSBDD-cond	1	0	0	4	0	2	0.550561797752809	-3.9535600000000013
DiffSBDD-cond	0	0	1	0	0	2	0.40332512315270935	1.8344299999999993
DiffSBDD-cond	1	0	0	2	0	1	0.4991482112436116	-0.35906000000000127
DiffSBDD-cond	0	0	0	3	0	0	0.3939393939393939	1.1778099999999991
DiffSBDD-cond	1	0	3	2	0	0	0.4994394618834081	-1.0727100000000007
DiffSBDD-cond	1	0	1	0	0	3	0.47125140924464487	0.7529299999999992
DiffSBDD-cond	0	0	0	2	0	0	0.17713853141559424	0.5934200000000001
DiffSBDD-cond	0	0	0	2	0	1	0.3231707317073171	-1.5525800000000007
DiffSBDD-cond	0	0	1	1	0	0	0.27445652173913043	1.6410799999999997
DiffSBDD-cond	1	0	1	0	0	1	0.32619974059662776	-0.7195700000000009
DiffSBDD-cond	0	0	0	0	0	0	0.05	4.266630000000001
DiffSBDD-cond	1	0	0	0	0	0	0.2739480752014324	1.4891700000000005
DiffSBDD-cond	3	0	0	1	0	0	0.31767337807606266	5.288540000000001
DiffSBDD-cond	0	0	0	1	0	0	0.16252587991718426	4.0112000000000005
DiffSBDD-cond	2	0	1	1	0	0	0.31466227347611203	7.5711200000000005
DiffSBDD-cond	0	0	1	0	0	0	0.19622245540398742	3.421730000000001
DiffSBDD-cond	0	0	0	1	0	0	0.17584745762711865	3.0083800000000007
DiffSBDD-cond	0	0	0	0	0	0	0.16087962962962962	5.195820000000001
DiffSBDD-cond	0	0	1	1	0	0	0.23883318140382861	4.13231
DiffSBDD-cond	1	0	1	0	0	0	0.2046556741028128	3.5073100000000004
DiffSBDD-cond	0	0	0	0	0	0	0.15492957746478872	2.9677000000000007
DiffSBDD-cond	0	0	2	0	0	0	0.3021885521885522	3.6896500000000003
DiffSBDD-cond	1	0	1	0	0	0	0.25261324041811845	4.1273800000000005
DiffSBDD-cond	0	0	0	0	0	0	0.12852311161217586	3.3013600000000007
DiffSBDD-cond	1	0	0	0	0	0	0.11059371362048893	4.974290000000001
DiffSBDD-cond	2	0	0	0	0	0	0.17929759704251386	13.60538
DiffSBDD-cond	1	0	0	0	0	0	0.16868932038834952	4.522310000000001
DiffSBDD-cond	0	0	0	0	0	0	0.12274774774774774	3.4407700000000006
DiffSBDD-cond	1	1	0	0	0	0	0.23767258382642997	6.920890000000001
DiffSBDD-cond	1	0	0	0	0	0	0.31309904153354634	4.819270000000001
DiffSBDD-cond	1	0	0	0	0	0	0.13592233009708737	6.474810000000001
DiffSBDD-cond	0	0	0	0	0	0	0.037897310513447434	4.9009
DiffSBDD-cond	0	0	0	1	0	0	0.1453551912568306	3.7608500000000005
DiffSBDD-cond	0	0	0	2	0	0	0.20017714791851196	2.7530600000000005
DiffSBDD-cond	0	0	0	1	0	0	0.10057142857142858	5.054180000000001
DiffSBDD-cond	1	0	1	0	0	0	0.26060070671378094	2.8605600000000004
DiffSBDD-cond	3	0	1	0	0	0	0.3075523202911738	2.5435800000000004
DiffSBDD-cond	0	0	0	0	0	0	0.04396984924623116	4.947730000000001
DiffSBDD-cond	0	0	0	1	0	1	0.18983700862895495	2.6290500000000003
DiffSBDD-cond	0	0	1	1	0	0	0.2524752475247525	7.546760000000001
DiffSBDD-cond	0	0	0	1	0	0	0.27450980392156865	2.6189400000000003
DiffSBDD-cond	0	0	0	1	0	0	0.18181818181818182	3.826410000000001
DiffSBDD-cond	0	0	1	0	0	0	0.1743295019157088	3.5335600000000005
DiffSBDD-cond	0	0	0	0	0	0	0.11342592592592593	6.361070000000001
DiffSBDD-cond	0	0	0	0	0	0	0.09673518742442563	2.7910400000000006
DiffSBDD-cond	1	0	0	0	0	0	0.11635944700460829	4.934280000000001
DiffSBDD-cond	0	0	1	0	0	0	0.21944177093359	7.468520000000001
DiffSBDD-cond	2	0	1	0	0	0	0.2445980985306828	9.97259
DiffSBDD-cond	0	0	0	1	0	0	0.09966405375139978	4.609380000000001
DiffSBDD-cond	0	0	1	1	0	0	0.2262295081967213	5.900720000000001
DiffSBDD-cond	1	1	0	2	0	0	0.30195080576759964	28.63889
DiffSBDD-cond	1	0	1	0	0	0	0.2370848708487085	40.51156
DiffSBDD-cond	1	0	1	1	0	0	0.21840068787618228	6.299500000000001
DiffSBDD-cond	0	0	0	2	0	0	0.20274240940254654	1.9589100000000004
DiffSBDD-cond	0	0	1	0	0	0	0.21272727272727274	10.751460000000002
DiffSBDD-cond	0	0	0	0	0	0	0.10575793184488837	7.4225200000000005
DiffSBDD-cond	0	0	2	0	0	0	0.24356435643564356	2.050420000000001
DiffSBDD-cond	1	0	1	0	0	0	0.2363013698630137	9.648340000000001
DiffSBDD-cond	0	0	0	0	0	0	0.04151404151404151	3.8521800000000006
DiffSBDD-cond	0	0	0	2	0	0	0.2502283105022831	4.464780000000001
DiffSBDD-cond	2	0	0	1	0	1	0.35944700460829493	3.113030000000001
DiffSBDD-cond	1	0	0	1	0	0	0.23084780388151174	2.6205600000000002
DiffSBDD-cond	0	0	0	0	0	0	0.035897435897435895	4.415420000000001
DiffSBDD-cond	0	0	0	0	0	0	0.13333333333333333	4.384320000000001
DiffSBDD-cond	0	0	1	0	0	0	0.071849234393404	3.4906900000000007
DiffSBDD-cond	0	0	0	0	0	0	0.03286978508217446	4.5571600000000005
DiffSBDD-cond	0	0	0	0	0	0	0.02857142857142857	4.33175
DiffSBDD-cond	0	0	1	0	0	0	0.14860681114551083	2.408080000000001
DiffSBDD-cond	0	1	0	1	0	0	0.21042830540037244	5.047740000000001
DiffSBDD-cond	0	0	0	1	0	1	0.270367054610564	3.6084500000000004
DiffSBDD-cond	0	0	1	1	0	0	0.20154291224686596	4.848420000000001
DiffSBDD-cond	0	0	1	0	0	0	0.21450459652706844	28.70375
DiffSBDD-cond	0	0	0	0	0	0	0.0705596107055961	4.67666
DiffSBDD-cond	1	0	1	0	0	0	0.22076788830715532	2.250680000000001
DiffSBDD-cond	2	0	0	0	0	0	0.2673583399840383	3.208050000000001
DiffSBDD-cond	0	0	1	0	0	1	0.20974155069582506	5.98221
DiffSBDD-cond	0	0	0	1	0	0	0.17608695652173914	3.0391900000000005
DiffSBDD-cond	0	0	0	1	0	0	0.08185053380782918	54.52535
DiffSBDD-cond	0	0	0	0	0	0	0.1461139896373057	5.069470000000001
DiffSBDD-cond	2	0	1	0	0	0	0.22743055555555555	4.10568
DiffSBDD-cond	1	0	0	1	0	0	0.12393162393162394	58.76967
DiffSBDD-cond	4	0	1	1	0	0	0.30311820159535896	14.863420000000001
DiffSBDD-cond	0	0	1	0	0	0	0.19301470588235295	29.7908
DiffSBDD-cond	0	0	0	1	0	0	0.21103896103896103	11.39981
DiffSBDD-cond	0	0	0	1	0	0	0.12834821428571427	2.7665900000000008
DiffSBDD-cond	1	0	0	0	0	0	0.0911214953271028	4.939630000000001
DiffSBDD-cond	1	0	1	0	0	0	0.23595505617977527	53.10486
DiffSBDD-cond	0	0	0	0	0	0	0.1148105625717566	19.6337
DiffSBDD-cond	0	0	1	0	0	0	0.12147505422993492	5.110710000000001
DiffSBDD-cond	1	0	1	0	0	1	0.3094405594405594	2.774960000000001
DiffSBDD-cond	0	0	0	0	0	0	0.14372716199756394	4.0356700000000005
DiffSBDD-cond	0	0	0	1	0	0	0.16290983606557377	4.903930000000001
DiffSBDD-cond	2	0	0	1	0	0	0.12554112554112554	5.220000000000001
DiffSBDD-cond	0	0	1	1	0	0	0.22654690618762474	2.774120000000001
DiffSBDD-cond	2	0	0	0	0	0	0.22453016815034618	5.129800000000001
DiffSBDD-cond	0	0	1	1	0	0	0.18892185954500496	2.1710100000000008
DiffSBDD-cond	0	0	0	0	0	0	0.10792951541850221	3.7471900000000007
DiffSBDD-cond	1	1	0	1	0	0	0.3405688622754491	2.054920000000001
DiffSBDD-cond	0	0	0	0	0	0	0.039141414141414144	5.711310000000001
DiffSBDD-cond	2	0	0	0	0	0	0.2231404958677686	2.7181700000000006
DiffSBDD-cond	0	0	0	0	0	0	0.0765661252900232	4.0326900000000006
DiffSBDD-cond	2	0	0	0	0	0	0.1319371727748691	4.624980000000001
DiffSBDD-cond	0	0	0	1	0	0	0.2096069868995633	2.9656400000000005
DiffSBDD-cond	0	0	1	0	0	0	0.11894273127753303	3.574770000000001
DiffSBDD-cond	0	0	0	1	0	0	0.10159817351598173	2.8918500000000007
DiffSBDD-cond	0	0	1	1	0	0	0.2971768202080238	25.71518
DiffSBDD-cond	1	0	0	1	0	0	0.18659420289855072	3.6797400000000007
DiffSBDD-cond	1	0	0	1	0	0	0.10128055878928988	3.6673600000000004
DiffSBDD-cond	0	0	0	1	0	0	0.08057851239669421	2.58032
DiffSBDD-cond	1	0	1	0	0	0	0.2541630148992112	3.48632
DiffSBDD-cond	0	0	1	0	0	0	0.200990099009901	2.4538900000000003
DiffSBDD-cond	0	0	2	0	0	1	0.32213740458015266	0.20318000000000058
DiffSBDD-cond	0	0	1	1	0	0	0.31841909023117076	3.4603
DiffSBDD-cond	0	0	0	0	0	0	0.20689655172413793	2.28439
DiffSBDD-cond	2	0	0	1	0	0	0.24504504504504504	1.18975
DiffSBDD-cond	0	0	0	1	0	1	0.2666068222621185	1.2121500000000003
DiffSBDD-cond	0	0	1	0	0	1	0.29850746268656714	0.4703400000000002
DiffSBDD-cond	0	0	0	0	0	1	0.2381870781099325	0.6349100000000005
DiffSBDD-cond	0	0	0	1	0	0	0.2129798903107861	3.0413300000000003
DiffSBDD-cond	1	0	1	0	0	0	0.30305532617671344	0.8117900000000002
DiffSBDD-cond	0	0	0	1	0	0	0.14491449144914492	2.3565199999999997
DiffSBDD-cond	1	0	0	1	0	0	0.19164118246687054	1.4196100000000005
DiffSBDD-cond	2	0	1	0	0	0	0.3469387755102041	1.6314000000000002
DiffSBDD-cond	0	0	2	2	0	0	0.342143906020558	0.4825499999999998
DiffSBDD-cond	1	0	2	2	0	0	0.35879774577332496	1.68548
DiffSBDD-cond	0	0	0	0	0	0	0.23176361957525393	2.4100099999999998
DiffSBDD-cond	0	0	0	0	0	1	0.2506861848124428	1.4846399999999997
DiffSBDD-cond	0	0	1	1	0	0	0.31712962962962965	0.38334000000000046
DiffSBDD-cond	0	0	1	0	0	2	0.3762057877813505	1.61681
DiffSBDD-cond	0	0	1	0	0	0	0.3282980866062437	0.43608000000000047
DiffSBDD-cond	1	0	1	0	0	0	0.21233480176211453	46.44981
DiffSBDD-cond	0	0	1	0	0	0	0.20611439842209073	3.22412
DiffSBDD-cond	1	0	1	0	0	0	0.3638676844783715	0.8841999999999999
DiffSBDD-cond	0	0	0	0	0	1	0.2765726681127983	1.6239400000000002
DiffSBDD-cond	0	0	0	1	0	0	0.2594594594594595	1.34016
DiffSBDD-cond	1	0	2	0	0	0	0.40476190476190477	1.81325
DiffSBDD-cond	2	0	0	1	0	0	0.33772652388797364	1.0099200000000002
DiffSBDD-cond	0	0	1	0	0	0	0.4099429502852486	2.73923
DiffSBDD-cond	0	0	2	0	0	0	0.4283246977547496	1.4547600000000003
DiffSBDD-cond	0	0	1	0	0	0	0.31681243926141883	1.7847400000000002
DiffSBDD-cond	0	0	0	0	0	0	0.18867924528301888	0.3231400000000004
DiffSBDD-cond	0	0	0	0	0	0	0.26146788990825687	1.4732200000000004
DiffSBDD-cond	0	1	0	1	0	0	0.3231046931407942	0.8219200000000004
DiffSBDD-cond	1	0	0	0	0	0	0.10625	2.23538
DiffSBDD-cond	0	0	0	0	0	0	0.2006335797254488	1.7992400000000002
DiffSBDD-cond	0	0	0	1	0	0	0.3208279430789133	0.6977599999999997
DiffSBDD-cond	0	1	1	1	0	0	0.41402855369335817	2.43065
DiffSBDD-cond	2	0	0	1	0	0	0.2778761061946903	2.01215
DiffSBDD-cond	0	0	0	1	0	0	0.2778297474275023	1.0832600000000001
DiffSBDD-cond	0	0	1	1	0	0	0.30196078431372547	1.5835600000000003
DiffSBDD-cond	0	0	1	1	0	0	0.29115853658536583	1.3718700000000004
DiffSBDD-cond	1	0	1	0	0	1	0.26798418972332017	0.77813
DiffSBDD-cond	0	0	0	0	0	0	0.2562988705473501	2.14633
DiffSBDD-cond	1	0	0	0	0	0	0.2207920792079208	0.5633100000000004
DiffSBDD-cond	0	0	0	1	0	0	0.24426078971533516	2.26607
DiffSBDD-cond	1	0	1	1	0	0	0.35444947209653094	-0.10271000000000008
DiffSBDD-cond	0	0	0	2	0	0	0.209531635168447	1.9326699999999999
DiffSBDD-cond	2	0	1	1	0	0	0.25498699045967044	3.4668200000000002
DiffSBDD-cond	2	0	0	0	0	0	0.27176566314076483	1.18947
DiffSBDD-cond	0	0	1	4	0	0	0.36503416856492027	3.02239
DiffSBDD-cond	0	0	0	1	0	0	0.356929955290611	1.40599
DiffSBDD-cond	0	0	1	1	0	0	0.1514161220043573	1.2280699999999998
DiffSBDD-cond	0	0	0	0	0	1	0.17542120911793854	0.3394300000000001
DiffSBDD-cond	0	0	0	1	0	0	0.10204081632653061	1.3627400000000005
DiffSBDD-cond	0	0	0	1	0	2	0.44359756097560976	-0.3269599999999997
DiffSBDD-cond	0	0	1	0	0	0	0.2785315243415802	0.9673600000000002
DiffSBDD-cond	1	0	1	1	0	0	0.28901200369344415	2.48964
DiffSBDD-cond	1	0	1	1	0	0	0.3284477015323118	0.6035500000000003
DiffSBDD-cond	0	0	1	1	0	0	0.2044642857142857	1.3933499999999999
DiffSBDD-cond	0	0	1	0	0	0	0.22307039864291772	0.6580399999999997
DiffSBDD-cond	0	0	0	0	0	1	0.16967126193001061	2.0076800000000006
DiffSBDD-cond	0	0	0	0	0	1	0.23908918406072105	1.3332699999999997
DiffSBDD-cond	0	0	0	0	0	1	0.305363321799308	1.48738
DiffSBDD-cond	0	1	0	0	0	1	0.30526315789473685	1.6369500000000006
DiffSBDD-cond	0	0	0	1	0	0	0.10238568588469185	1.9868100000000002
DiffSBDD-cond	0	0	0	0	0	1	0.22930542340627974	1.3330799999999998
DiffSBDD-cond	1	0	0	0	0	0	0.261455525606469	0.9312000000000005
DiffSBDD-cond	0	0	0	1	0	0	0.3056325023084026	1.6804700000000006
DiffSBDD-cond	0	0	0	0	0	0	0.2549019607843137	3.44563
DiffSBDD-cond	0	0	0	1	0	0	0.33733826247689463	3.12886
DiffSBDD-cond	0	0	1	1	0	0	0.2722558340535869	3.2284900000000003
DiffSBDD-cond	0	0	1	1	0	1	0.31853582554517135	2.5344800000000003
DiffSBDD-cond	0	0	0	1	0	0	0.2650695517774343	0.7630600000000003
DiffSBDD-cond	0	0	1	0	0	0	0.16101694915254236	1.7475800000000001
DiffSBDD-cond	0	0	0	1	0	0	0.18755555555555556	0.9112900000000002
DiffSBDD-cond	0	0	0	2	0	0	0.3069647463456578	1.21603
DiffSBDD-cond	0	0	0	0	0	0	0.20863309352517986	2.4631100000000004
DiffSBDD-cond	0	0	0	1	0	0	0.18456375838926176	2.80683
DiffSBDD-cond	0	0	2	0	0	0	0.3539244186046512	1.39168
DiffSBDD-cond	1	0	1	0	0	0	0.16844143272023232	2.3638200000000005
DiffSBDD-cond	1	0	1	0	0	0	0.3027823240589198	2.48325
DiffSBDD-cond	0	0	0	0	0	0	0.06356413166855845	3.2833300000000003
DiffSBDD-cond	0	0	0	1	0	0	0.22560975609756098	1.38471
DiffSBDD-cond	2	0	1	1	0	0	0.3956678700361011	1.51764
DiffSBDD-cond	0	0	1	0	0	0	0.209366391184573	3.13361
DiffSBDD-cond	0	0	0	0	0	0	0.22373949579831934	1.98663
DiffSBDD-cond	1	0	0	0	0	0	0.24247635425623387	2.1324899999999998
DiffSBDD-cond	0	0	0	1	0	0	0.2575221238938053	2.0657000000000005
DiffSBDD-cond	0	0	0	0	0	0	0.204739336492891	2.0381400000000003
DiffSBDD-cond	2	0	0	1	0	0	0.17365853658536584	40.40531
DiffSBDD-cond	1	0	0	1	0	0	0.25390984360625574	1.49172
DiffSBDD-cond	1	0	1	0	0	0	0.3447653429602888	1.1776800000000005
DiffSBDD-cond	0	0	0	0	0	1	0.24545454545454545	0.67727
DiffSBDD-cond	0	0	0	0	0	0	0.1846619576185671	0.96035
DiffSBDD-cond	0	0	0	0	0	0	0.18800813008130082	3.95071
DiffSBDD-cond	0	0	0	0	0	1	0.32389251997095136	0.39053000000000004
DiffSBDD-cond	0	0	0	0	0	0	0.10141766630316248	2.2551700000000006
DiffSBDD-cond	0	0	2	0	0	1	0.39984996249062266	0.8117100000000006
DiffSBDD-cond	1	0	0	1	0	1	0.2	1.67204
DiffSBDD-cond	0	0	0	1	0	0	0.20952380952380953	3.7745099999999994
DiffSBDD-cond	2	0	0	3	0	0	0.3279648609077599	5.5078499999999995
DiffSBDD-cond	1	0	0	2	0	0	0.31322505800464034	1.9948699999999997
DiffSBDD-cond	0	0	0	3	0	0	0.32565284178187404	9.17226
DiffSBDD-cond	0	0	1	2	0	0	0.32190760059612517	6.76187
DiffSBDD-cond	0	0	0	0	0	1	0.22403924775143091	9.474029999999999
DiffSBDD-cond	0	0	1	1	0	2	0.4095354523227384	16.3119
DiffSBDD-cond	0	0	1	1	0	0	0.2382782475019216	6.7672799999999995
DiffSBDD-cond	1	0	3	0	0	2	0.38618136952498455	34.50024
DiffSBDD-cond	1	0	0	2	0	0	0.2750809061488673	4.57398
DiffSBDD-cond	0	0	1	0	0	0	0.24119448698315468	4.43049
DiffSBDD-cond	0	0	1	1	0	0	0.20034100596760443	3.4936799999999995
DiffSBDD-cond	0	0	2	2	0	1	0.3089605734767025	26.32023
DiffSBDD-cond	0	0	1	0	0	0	0.26003086419753085	15.69775
DiffSBDD-cond	0	1	0	3	0	1	0.33102012491325467	12.82186
DiffSBDD-cond	0	0	1	1	0	1	0.3809226932668329	20.0977
DiffSBDD-cond	1	0	1	1	0	0	0.36380832282471626	10.62703
DiffSBDD-cond	2	1	0	0	0	1	0.36250775915580385	12.71872
DiffSBDD-cond	0	0	2	1	0	0	0.3844103930712858	1.8318499999999993
DiffSBDD-cond	1	0	1	0	0	0	0.2772058823529412	5.64249
DiffSBDD-cond	2	1	1	0	0	0	0.2219679633867277	5.086799999999999
DiffSBDD-cond	2	0	2	1	0	1	0.35917312661498707	17.3525
DiffSBDD-cond	3	0	0	2	0	0	0.3600493218249075	19.259349999999998
DiffSBDD-cond	0	0	0	2	0	0	0.2317596566523605	4.662249999999999
DiffSBDD-cond	0	0	0	3	0	0	0.325309992706054	16.062559999999998
DiffSBDD-cond	1	1	0	0	0	0	0.2412672623883022	3.8834399999999993
DiffSBDD-cond	0	0	2	1	0	0	0.40554821664464996	5.05127
DiffSBDD-cond	1	0	1	0	0	1	0.3404255319148936	6.9845
DiffSBDD-cond	0	0	1	1	0	0	0.32592592592592595	10.54829
DiffSBDD-cond	1	0	2	0	0	2	0.2772727272727273	6.528499999999999
DiffSBDD-cond	0	0	1	3	0	0	0.3217522658610272	5.510809999999999
DiffSBDD-cond	1	0	0	0	0	1	0.21829855537720708	2.3807599999999995
DiffSBDD-cond	0	0	2	1	0	0	0.3766478342749529	21.421509999999998
DiffSBDD-cond	1	0	2	1	0	1	0.3931320307874482	20.20621
DiffSBDD-cond	0	0	0	2	0	0	0.31179564237415475	21.94209
DiffSBDD-cond	0	0	2	2	0	0	0.38998682476943347	7.8608199999999995
DiffSBDD-cond	0	0	4	0	0	0	0.32524271844660196	7.04481
DiffSBDD-cond	0	0	0	1	0	0	0.18999151823579305	5.772959999999999
DiffSBDD-cond	2	0	1	0	0	1	0.32952252858103565	8.74141
DiffSBDD-cond	0	0	0	0	0	0	0.03557312252964427	5.13361
DiffSBDD-cond	0	0	1	1	0	0	0.17641921397379912	25.99678
DiffSBDD-cond	0	0	1	2	0	0	0.2940746159473299	11.746839999999999
DiffSBDD-cond	0	0	0	0	0	0	0.14175257731958762	4.33223
DiffSBDD-cond	0	1	0	0	0	1	0.29436920883820383	9.02841
DiffSBDD-cond	0	0	0	5	0	0	0.4209891435464415	50.98033
DiffSBDD-cond	0	0	0	1	0	0	0.23457862728062553	5.36104
DiffSBDD-cond	3	0	1	1	0	2	0.4186991869918699	17.16426
DiffSBDD-cond	0	0	1	2	0	0	0.28913963328631875	11.325149999999999
DiffSBDD-cond	1	0	0	1	0	0	0.2882882882882883	1.46448
DiffSBDD-cond	3	0	2	2	0	0	0.29827089337175794	12.223099999999999
DiffSBDD-cond	0	0	1	1	0	0	0.2173202614379085	4.19804
DiffSBDD-cond	3	1	2	2	0	0	0.34779750164365547	37.59572
DiffSBDD-cond	2	0	1	2	0	0	0.2725947521865889	4.9601
DiffSBDD-cond	0	0	1	2	0	1	0.35003295978905735	17.64359
DiffSBDD-cond	1	0	0	2	0	1	0.32372025955299205	2.8233999999999995
DiffSBDD-cond	1	0	1	2	0	0	0.38788752703677	5.520009999999999
DiffSBDD-cond	0	0	1	2	0	0	0.28490432317505315	1.7467699999999997
DiffSBDD-cond	0	0	0	4	0	1	0.3789954337899543	17.20183
DiffSBDD-cond	1	0	1	1	0	0	0.41901408450704225	3.0506199999999994
DiffSBDD-cond	0	0	0	0	0	2	0.2484423676012461	6.89034
DiffSBDD-cond	0	0	1	2	0	0	0.34638354346383543	-0.08042999999999978
DiffSBDD-cond	0	0	2	1	0	1	0.3225806451612903	10.0449
DiffSBDD-cond	0	0	0	2	0	0	0.31488698363211226	7.74961
DiffSBDD-cond	0	0	1	1	0	1	0.35944700460829493	5.7505299999999995
DiffSBDD-cond	0	0	1	1	0	0	0.20754716981132076	6.96179
DiffSBDD-cond	1	0	0	2	0	0	0.34135338345864663	2.49498
DiffSBDD-cond	0	0	1	2	0	2	0.40049906425452275	38.27508
DiffSBDD-cond	1	0	1	2	0	1	0.3948497854077253	7.80143
DiffSBDD-cond	0	0	0	1	0	1	0.22327790973871733	2.6683699999999995
DiffSBDD-cond	0	0	1	1	0	1	0.3423611111111111	5.11626
DiffSBDD-cond	0	0	2	0	0	0	0.3238359972202919	5.51673
DiffSBDD-cond	0	0	2	0	0	1	0.30376940133037694	5.09213
DiffSBDD-cond	1	0	0	2	0	0	0.36955063715627096	7.855709999999999
DiffSBDD-cond	0	1	1	1	0	0	0.2977967306325515	5.0744299999999996
DiffSBDD-cond	1	0	2	1	0	1	0.4342265529841656	21.91433
DiffSBDD-cond	0	0	0	2	0	0	0.175284837861525	8.31823
DiffSBDD-cond	0	0	0	2	0	0	0.32973362131029516	4.816789999999999
DiffSBDD-cond	0	0	2	2	0	0	0.40476190476190477	9.09098
DiffSBDD-cond	0	0	2	0	0	1	0.3115543328748281	8.28885
DiffSBDD-cond	0	0	1	3	0	0	0.23859087269815854	6.1563
DiffSBDD-cond	1	0	2	1	0	0	0.37021013597033375	7.5731
DiffSBDD-cond	0	0	1	1	0	0	0.2601880877742947	6.74962
DiffSBDD-cond	0	0	1	1	0	1	0.3193570929419986	22.31293
DiffSBDD-cond	3	0	1	2	0	1	0.41681159420289854	16.70854
DiffSBDD-cond	2	0	2	0	0	0	0.3425272610647851	13.23907
DiffSBDD-cond	1	0	0	3	0	0	0.33358547655068077	12.1212
DiffSBDD-cond	0	0	0	2	0	0	0.22082283795130142	5.321479999999999
DiffSBDD-cond	0	0	0	1	0	1	0.3064759036144578	5.57865
DiffSBDD-cond	0	0	1	0	0	0	0.3166303558460421	7.0243
DiffSBDD-cond	1	0	1	3	0	0	0.40190476190476193	9.158479999999999
DiffSBDD-cond	0	0	0	0	0	2	0.2561349693251534	4.21104
DiffSBDD-cond	0	0	1	1	0	0	0.312406576980568	7.50707
DiffSBDD-cond	1	0	0	2	0	0	0.3201663201663202	2.3695399999999998
DiffSBDD-cond	1	0	0	1	0	1	0.41788321167883213	7.9235299999999995
DiffSBDD-cond	0	0	1	2	0	0	0.1980968858131488	0.511750000000001
DiffSBDD-cond	0	0	1	1	0	0	0.24741379310344827	0.8741800000000008
DiffSBDD-cond	0	1	0	1	0	0	0.21419975932611313	2.599960000000001
DiffSBDD-cond	0	0	1	0	0	1	0.2692307692307692	0.7343600000000006
DiffSBDD-cond	0	0	1	3	0	0	0.2785673678226265	2.4043800000000006
DiffSBDD-cond	3	0	1	0	0	2	0.29724770642201837	2.1644900000000007
DiffSBDD-cond	1	0	1	3	0	1	0.262085032032615	6.660400000000001
DiffSBDD-cond	1	0	1	1	0	0	0.27789473684210525	2.3704400000000003
DiffSBDD-cond	0	0	1	1	0	0	0.20051194539249148	3.960700000000001
DiffSBDD-cond	0	0	0	1	0	0	0.235618597320725	3.1488500000000004
DiffSBDD-cond	2	0	1	2	0	0	0.2565872020075282	2.0808600000000004
DiffSBDD-cond	1	0	0	2	0	1	0.27948003714020425	2.6920100000000007
DiffSBDD-cond	0	0	1	0	0	1	0.21791320406278855	0.5681300000000009
DiffSBDD-cond	0	1	0	0	0	1	0.22437888198757763	3.3459400000000006
DiffSBDD-cond	0	0	1	2	0	0	0.2627637848876787	2.146840000000001
DiffSBDD-cond	0	1	1	1	0	1	0.27278688524590167	1.405190000000001
DiffSBDD-cond	0	0	0	0	0	0	0.12746386333771353	4.017690000000001
DiffSBDD-cond	0	0	1	0	0	0	0.19126819126819128	4.3744700000000005
DiffSBDD-cond	0	0	1	1	0	0	0.24263565891472869	2.0221300000000006
DiffSBDD-cond	1	0	2	2	0	0	0.2635046113306983	3.092250000000001
DiffSBDD-cond	1	0	0	1	0	0	0.2603092783505155	5.10378
DiffSBDD-cond	2	0	0	2	0	1	0.26110772976262936	14.516380000000002
DiffSBDD-cond	1	0	2	2	0	0	0.24711815561959655	16.61981
DiffSBDD-cond	0	0	1	0	0	1	0.2453092425295344	3.904910000000001
DiffSBDD-cond	0	0	1	1	0	1	0.25931131412508784	2.748970000000001
DiffSBDD-cond	1	0	0	0	0	1	0.21443965517241378	1.6911400000000008
DiffSBDD-cond	0	0	0	1	0	1	0.24841269841269842	3.1592400000000005
DiffSBDD-cond	0	0	2	0	0	0	0.2551092318534179	0.36223000000000116
DiffSBDD-cond	2	0	0	1	0	0	0.19401544401544402	4.8522300000000005
DiffSBDD-cond	3	0	0	2	0	0	0.2617046818727491	3.6232000000000006
DiffSBDD-cond	0	0	0	1	0	0	0.14405762304921968	2.7540700000000005
DiffSBDD-cond	0	0	0	1	0	0	0.2268557130942452	1.631940000000001
DiffSBDD-cond	0	0	0	0	0	1	0.1277330264672037	5.002870000000001
DiffSBDD-cond	0	0	1	0	0	2	0.26466275659824046	15.68837
DiffSBDD-cond	0	0	0	2	0	0	0.2250770811921891	1.7815600000000007
DiffSBDD-cond	0	0	2	1	0	1	0.2969396195202647	6.3891100000000005
DiffSBDD-cond	1	0	1	2	0	0	0.28503937007874014	1.4932600000000011
DiffSBDD-cond	0	1	1	3	0	2	0.2645536869340233	2.702440000000001
DiffSBDD-cond	2	0	0	1	0	3	0.26496350364963506	3.2838600000000007
DiffSBDD-cond	0	0	1	1	0	0	0.25092936802973975	7.6664200000000005
DiffSBDD-cond	0	0	0	0	0	1	0.18963730569948187	2.503470000000001
DiffSBDD-cond	0	0	1	2	0	0	0.28256374913852517	0.7892600000000005
DiffSBDD-cond	1	0	0	2	0	1	0.28036086051353226	3.408200000000001
DiffSBDD-cond	0	0	1	2	0	0	0.25497420781134855	18.868560000000002
DiffSBDD-cond	0	0	0	1	0	0	0.22466960352422907	2.812100000000001
DiffSBDD-cond	1	0	0	0	0	0	0.1768355739400207	4.554820000000001
DiffSBDD-cond	0	0	1	0	0	1	0.24906367041198502	3.2654500000000004
DiffSBDD-cond	0	0	0	0	0	1	0.21650399290150843	0.7034100000000008
DiffSBDD-cond	0	0	1	2	0	0	0.2541473125414731	0.9714800000000006
DiffSBDD-cond	0	1	0	1	0	1	0.3023975251353442	2.2918900000000004
DiffSBDD-cond	0	0	0	1	0	0	0.24079320113314448	1.4826700000000006
DiffSBDD-cond	1	0	1	1	0	0	0.2239089184060721	3.954530000000001
DiffSBDD-cond	0	0	1	2	0	1	0.26232741617357	1.9466900000000011
DiffSBDD-cond	0	0	1	0	0	1	0.22886762360446572	1.4746000000000006
DiffSBDD-cond	1	0	1	0	0	1	0.216260162601626	3.686110000000001
DiffSBDD-cond	0	0	0	0	0	0	0.22350472193074503	6.150990000000001
DiffSBDD-cond	1	0	1	1	0	1	0.26847918436703483	2.840890000000001
DiffSBDD-cond	2	0	2	0	0	0	0.2428285523682455	2.3601800000000006
DiffSBDD-cond	0	0	0	1	0	0	0.1503957783641161	1.749410000000001
DiffSBDD-cond	1	0	2	0	0	1	0.2752808988764045	1.3416700000000006
DiffSBDD-cond	0	0	0	1	0	0	0.14864864864864866	5.8179300000000005
DiffSBDD-cond	0	0	1	1	0	0	0.17983193277310924	1.0241200000000008
DiffSBDD-cond	1	0	0	1	0	0	0.32961586121437425	4.969220000000001
DiffSBDD-cond	0	0	1	1	0	0	0.26698049764626763	3.0452700000000004
DiffSBDD-cond	3	0	0	1	0	0	0.2550177095631641	19.12645
DiffSBDD-cond	3	0	0	0	0	0	0.2782258064516129	3.0563200000000004
DiffSBDD-cond	0	0	0	1	0	1	0.23589001447178004	9.734020000000001
DiffSBDD-cond	2	0	0	0	0	1	0.24134615384615385	3.053470000000001
DiffSBDD-cond	2	0	2	0	0	2	0.2904918032786885	3.5091800000000006
DiffSBDD-cond	1	0	0	0	0	0	0.33767772511848343	1.9889400000000004
DiffSBDD-cond	0	0	0	0	0	2	0.17507418397626112	1.9829100000000004
DiffSBDD-cond	1	0	0	1	0	0	0.26466480446927376	4.80433
DiffSBDD-cond	0	0	0	0	0	1	0.1503184713375796	2.4854900000000004
DiffSBDD-cond	2	0	0	1	0	0	0.26332288401253917	5.26276
DiffSBDD-cond	0	0	2	1	0	0	0.2507936507936508	3.401600000000001
DiffSBDD-cond	0	0	0	2	0	0	0.19982316534040673	1.9414800000000012
DiffSBDD-cond	0	0	0	0	0	1	0.21071428571428572	7.759150000000001
DiffSBDD-cond	0	0	0	0	0	1	0.1543700340522134	3.788310000000001
DiffSBDD-cond	1	0	0	0	0	1	0.2522746071133168	2.441230000000001
DiffSBDD-cond	4	0	0	1	0	1	0.2694986072423398	3.480050000000001
DiffSBDD-cond	0	0	0	1	0	0	0.14268867924528303	3.1818800000000005
DiffSBDD-cond	2	0	0	2	0	0	0.3685968819599109	1.7951000000000006
DiffSBDD-cond	0	0	0	0	0	0	0.119533527696793	4.196370000000001
DiffSBDD-cond	1	0	1	1	0	1	0.2537128712871287	6.08342
DiffSBDD-cond	0	0	0	0	0	0	0.17659804983748645	2.4847400000000004
DiffSBDD-cond	4	0	0	0	0	1	0.25763831544178367	3.696910000000001
DiffSBDD-cond	1	0	0	1	0	1	0.23857868020304568	2.9799500000000005
DiffSBDD-cond	2	0	2	0	0	0	0.27218934911242604	5.469010000000001
DiffSBDD-cond	0	0	0	1	0	1	0.25298507462686565	2.6872100000000003
DiffSBDD-cond	2	0	0	0	0	0	0.26413043478260867	2.7860000000000005
DiffSBDD-cond	0	0	0	1	0	0	0.22232063773250665	6.376610000000001
DiffSBDD-cond	0	0	0	1	0	0	0.15607734806629833	3.757080000000001
DiffSBDD-cond	0	0	0	0	0	1	0.17399438727782976	0.47494000000000103
DiffSBDD-cond	3	0	1	1	0	0	0.27920049968769517	0.5556500000000009
DiffSBDD-cond	2	0	0	0	0	1	0.22566037735849057	3.6900900000000005
DiffSBDD-cond	0	0	0	0	0	0	0.16801075268817203	2.782140000000001
DiffSBDD-cond	0	0	1	0	0	1	0.3493195074530136	4.199609999999999
DiffSBDD-cond	0	0	1	1	0	0	0.3124560168895144	6.7270199999999996
DiffSBDD-cond	0	0	0	0	0	1	0.2511380880121396	4.728739999999999
DiffSBDD-cond	0	0	0	0	0	0	0.056876061120543296	13.737119999999999
DiffSBDD-cond	1	0	0	2	0	0	0.22361623616236162	3.240659999999999
DiffSBDD-cond	1	0	0	0	0	0	0.15838247683235046	2.359379999999999
DiffSBDD-cond	1	0	1	0	0	0	0.282798833819242	4.181159999999999
DiffSBDD-cond	0	0	0	1	0	0	0.12905844155844157	24.34259
DiffSBDD-cond	1	0	0	1	0	0	0.38082191780821917	88.51489
DiffSBDD-cond	1	0	3	0	0	0	0.38005215123859193	3.466989999999999
DiffSBDD-cond	0	1	1	0	0	0	0.3622616699539776	4.148109999999999
DiffSBDD-cond	1	0	0	0	0	0	0.19489559164733178	3.9789899999999996
DiffSBDD-cond	0	0	0	0	0	1	0.1946153846153846	11.993559999999999
DiffSBDD-cond	0	1	0	0	0	0	0.16627634660421545	8.31936
DiffSBDD-cond	0	0	2	0	0	0	0.38451443569553806	2.1541999999999994
DiffSBDD-cond	0	0	3	0	0	0	0.34850455136540964	5.1427
DiffSBDD-cond	0	0	0	2	0	0	0.31091877496671105	3.7920299999999996
DiffSBDD-cond	0	0	0	1	0	1	0.27009873060648804	5.315579999999999
DiffSBDD-cond	0	0	0	0	0	1	0.25691411935953423	3.5541599999999995
DiffSBDD-cond	0	0	0	1	0	0	0.21851851851851853	5.007819999999999
DiffSBDD-cond	1	0	1	2	0	0	0.3988657844990548	5.563219999999999
DiffSBDD-cond	0	0	0	1	0	0	0.17277070063694266	5.96604
DiffSBDD-cond	0	0	1	0	0	0	0.19591527987897125	4.840389999999999
DiffSBDD-cond	0	0	3	0	0	0	0.43789716926632005	5.53356
DiffSBDD-cond	0	0	0	1	0	0	0.3080198722498226	37.61788
DiffSBDD-cond	0	0	1	1	0	1	0.3270358306188925	4.625989999999999
DiffSBDD-cond	0	0	0	0	0	0	0.042682926829268296	26.6405
DiffSBDD-cond	0	1	0	1	0	0	0.2514164305949009	3.375609999999999
DiffSBDD-cond	0	0	0	1	0	0	0.06343906510851419	4.121479999999999
DiffSBDD-cond	0	0	0	0	0	0	0.10673234811165845	3.2895399999999997
DiffSBDD-cond	0	0	0	0	0	0	0.1377388535031847	4.460679999999999
DiffSBDD-cond	0	0	0	2	0	0	0.2872887582659809	2.5938999999999997
DiffSBDD-cond	0	0	1	0	0	0	0.08864954432477216	3.9508399999999995
DiffSBDD-cond	0	0	0	0	0	1	0.19312602291325695	1.313559999999999
DiffSBDD-cond	2	0	1	0	0	0	0.346843853820598	4.177429999999999
DiffSBDD-cond	0	0	0	0	0	0	0.04307432432432432	29.193929999999998
DiffSBDD-cond	0	0	0	1	0	0	0.20330082520630158	2.0070499999999996
DiffSBDD-cond	1	0	1	0	0	0	0.09290953545232274	5.344859999999999
DiffSBDD-cond	0	0	1	0	0	0	0.15031645569620253	4.04937
DiffSBDD-cond	0	0	0	1	0	0	0.27471029311520107	4.58707
DiffSBDD-cond	0	0	0	0	0	0	0.0650887573964497	3.9283699999999993
DiffSBDD-cond	0	0	0	1	0	0	0.12798092209856915	3.011539999999999
DiffSBDD-cond	0	0	0	0	0	0	0.096045197740113	3.2426999999999992
DiffSBDD-cond	0	0	0	2	0	0	0.20126782884310618	3.676759999999999
DiffSBDD-cond	0	0	1	1	0	0	0.17613168724279835	3.828409999999999
DiffSBDD-cond	0	0	0	0	0	0	0.16212003117692908	4.840109999999999
DiffSBDD-cond	0	0	1	0	0	0	0.13984835720303285	3.0940899999999996
DiffSBDD-cond	1	0	0	0	0	0	0.11993517017828201	5.178699999999999
DiffSBDD-cond	1	0	2	0	0	0	0.4395670475045099	2.865659999999999
DiffSBDD-cond	2	0	1	1	0	0	0.35753424657534244	4.11002
DiffSBDD-cond	0	0	0	1	0	0	0.21816707218167072	3.967319999999999
DiffSBDD-cond	0	0	0	1	0	0	0.16691729323308271	3.0793599999999994
DiffSBDD-cond	0	0	2	1	0	0	0.3764988009592326	2.4648499999999993
DiffSBDD-cond	0	0	0	2	0	0	0.3095890410958904	16.072049999999997
DiffSBDD-cond	0	0	0	1	0	0	0.16197718631178706	6.8827
DiffSBDD-cond	1	0	1	1	0	0	0.25439882697947214	3.3730399999999996
DiffSBDD-cond	0	0	1	0	0	0	0.17238627294493217	4.445189999999999
DiffSBDD-cond	1	0	0	0	0	0	0.129764801297648	6.999889999999999
DiffSBDD-cond	3	0	0	1	0	0	0.3147410358565737	43.91983
DiffSBDD-cond	2	0	0	0	0	0	0.23547637490317583	24.43743
DiffSBDD-cond	0	0	1	1	0	0	0.4184818481848185	4.26505
DiffSBDD-cond	0	0	1	1	0	0	0.37034617896799477	3.0722499999999995
DiffSBDD-cond	0	0	1	0	0	0	0.1168	3.6304799999999995
DiffSBDD-cond	0	0	0	1	0	0	0.18886380737396538	5.196929999999999
DiffSBDD-cond	0	0	0	1	0	0	0.23030303030303031	4.093679999999999
DiffSBDD-cond	0	0	0	0	0	0	0.08052588331963846	5.364989999999999
DiffSBDD-cond	0	0	0	1	0	0	0.19714964370546317	2.1308999999999996
DiffSBDD-cond	1	0	1	0	0	0	0.24468864468864468	4.978719999999999
DiffSBDD-cond	1	0	0	0	0	1	0.42941952506596304	4.246459999999999
DiffSBDD-cond	0	0	0	1	0	0	0.10977564102564102	10.23504
DiffSBDD-cond	0	0	0	1	0	0	0.18147013782542112	2.687129999999999
DiffSBDD-cond	2	0	1	0	0	1	0.36569148936170215	6.700559999999999
DiffSBDD-cond	2	0	0	0	0	0	0.3464309102815979	6.645829999999999
DiffSBDD-cond	1	0	1	0	0	0	0.2803406671398155	3.8417399999999997
DiffSBDD-cond	0	0	0	0	0	0	0.07502131287297528	3.9644499999999994
DiffSBDD-cond	0	0	1	1	0	0	0.3486590038314176	5.149559999999999
DiffSBDD-cond	1	0	1	0	0	1	0.288231148696265	39.48961
DiffSBDD-cond	1	0	0	0	0	0	0.13706407137064072	5.833549999999999
DiffSBDD-cond	1	0	2	0	0	0	0.31586402266288954	4.098909999999999
DiffSBDD-cond	0	0	0	0	0	1	0.2653061224489796	4.190429999999999
DiffSBDD-cond	0	0	0	0	0	0	0.17004680187207488	4.723129999999999
DiffSBDD-cond	1	0	0	1	0	0	0.3193612774451098	3.9841699999999998
DiffSBDD-cond	1	0	0	1	0	0	0.25889046941678523	4.15605
DiffSBDD-cond	0	1	0	1	0	0	0.2896296296296296	53.16961
DiffSBDD-cond	1	0	0	0	0	0	0.11936758893280633	5.781739999999999
DiffSBDD-cond	0	0	0	0	0	0	0.09663865546218488	2.7815899999999996
DiffSBDD-cond	1	0	0	0	0	0	0.14517437145174372	6.699409999999999
DiffSBDD-cond	0	0	0	0	0	0	0.17851373182552505	4.570739999999999
DiffSBDD-cond	0	0	0	1	0	0	0.12489862124898621	2.919509999999999
DiffSBDD-cond	1	0	1	1	0	0	0.37292464878671777	3.4141999999999992
DiffSBDD-cond	1	0	0	0	0	0	0.12448474855729597	5.747089999999999
DiffSBDD-cond	1	0	1	0	0	0	0.11627906976744186	4.833729999999999
DiffSBDD-cond	1	0	1	1	0	0	0.3626444159178434	4.390669999999999
DiffSBDD-cond	1	0	0	0	0	0	0.17678300455235205	7.00529
DiffSBDD-cond	2	0	1	0	0	0	0.3360488798370672	4.374159999999999
DiffSBDD-cond	1	0	1	1	0	1	0.44839255499153974	3.63279
DiffSBDD-cond	0	0	2	0	0	1	0.4731240021287919	0.18576999999999977
DiffSBDD-cond	1	0	1	1	0	0	0.29321663019693656	2.0672800000000002
DiffSBDD-cond	1	0	2	0	0	0	0.40176470588235297	5.98879
DiffSBDD-cond	0	0	0	1	0	0	0.28430682617874736	2.4584099999999998
DiffSBDD-cond	0	0	4	1	0	0	0.4373947220662549	6.46735
DiffSBDD-cond	1	0	1	2	0	0	0.28168044077134985	6.26331
DiffSBDD-cond	3	1	0	0	0	1	0.2642163661581137	1.2894199999999998
DiffSBDD-cond	0	0	1	3	0	0	0.4513119533527697	5.5169
DiffSBDD-cond	0	0	2	1	0	0	0.2874043145441893	1.4694400000000005
DiffSBDD-cond	2	0	1	1	0	0	0.4091690544412607	6.18201
DiffSBDD-cond	1	0	1	3	0	1	0.44017563117453345	6.058809999999999
DiffSBDD-cond	2	0	0	1	0	0	0.40483383685800606	0.5877999999999997
DiffSBDD-cond	0	0	0	2	0	1	0.3868832731648616	0.22658999999999985
DiffSBDD-cond	1	0	1	1	0	0	0.26169590643274854	1.93642
DiffSBDD-cond	1	0	0	0	0	1	0.2236842105263158	3.27041
DiffSBDD-cond	0	0	1	1	0	1	0.3750806972240155	9.78204
DiffSBDD-cond	1	0	1	1	0	1	0.4115501519756839	2.5923800000000004
DiffSBDD-cond	0	1	1	3	0	1	0.4389291689905187	27.68769
DiffSBDD-cond	0	0	1	0	0	0	0.16848281642917015	3.89171
DiffSBDD-cond	2	0	0	1	0	0	0.3404255319148936	0.015499999999999403
DiffSBDD-cond	3	0	1	1	0	1	0.4540873460246361	-0.48892999999999986
DiffSBDD-cond	0	0	0	1	0	2	0.4103448275862069	9.34935
DiffSBDD-cond	1	0	1	0	0	1	0.3535031847133758	5.03941
DiffSBDD-cond	3	0	2	0	0	1	0.39809096013475576	4.1436
DiffSBDD-cond	0	0	2	1	0	0	0.37684583579444775	0.8538499999999996
DiffSBDD-cond	1	0	2	0	0	0	0.373134328358209	0.6395900000000001
DiffSBDD-cond	0	0	1	1	0	1	0.36864931846344484	6.42764
DiffSBDD-cond	0	0	1	2	0	1	0.3867163252638113	0.9445499999999996
DiffSBDD-cond	1	0	0	1	0	1	0.31287525016677786	1.1437799999999996
DiffSBDD-cond	1	0	0	2	0	0	0.299860529986053	1.45838
DiffSBDD-cond	0	0	0	0	0	1	0.3467084639498433	5.65349
DiffSBDD-cond	0	0	0	2	0	0	0.2871012482662968	2.88256
DiffSBDD-cond	0	0	2	3	0	0	0.4134396355353075	7.20504
DiffSBDD-cond	2	0	0	0	0	0	0.21037037037037037	5.53842
DiffSBDD-cond	0	0	0	2	0	0	0.3255503669112742	-0.08026000000000089
DiffSBDD-cond	0	0	0	1	0	0	0.1306715063520871	2.63706
DiffSBDD-cond	0	0	1	2	0	0	0.3840877914951989	3.1676599999999997
DiffSBDD-cond	0	0	0	2	0	0	0.31483957219251335	8.99493
DiffSBDD-cond	0	0	1	2	0	0	0.2867540029112082	0.9775899999999993
DiffSBDD-cond	2	0	2	2	0	0	0.40764331210191085	15.288170000000001
DiffSBDD-cond	0	0	1	1	0	1	0.29403508771929826	1.7744499999999999
DiffSBDD-cond	0	0	2	0	0	0	0.297029702970297	1.5732400000000002
DiffSBDD-cond	0	0	0	2	0	0	0.25843503230437903	1.503309999999999
DiffSBDD-cond	1	0	0	1	0	0	0.3324080499653019	3.1472100000000003
DiffSBDD-cond	0	0	1	0	0	1	0.22608024691358025	1.0495099999999997
DiffSBDD-cond	1	0	1	2	0	0	0.36270096463022505	4.83996
DiffSBDD-cond	0	0	0	2	0	0	0.2660098522167488	2.1417599999999997
DiffSBDD-cond	1	0	0	1	0	1	0.4052964881980426	3.24275
DiffSBDD-cond	2	0	0	2	0	0	0.39878048780487807	0.1309900000000006
DiffSBDD-cond	2	0	2	2	0	0	0.3873152709359606	7.1729
DiffSBDD-cond	0	0	2	1	0	0	0.3987138263665595	13.26438
DiffSBDD-cond	0	0	0	2	0	1	0.3199181446111869	7.14966
DiffSBDD-cond	2	0	1	1	0	0	0.2738012508686588	1.1746400000000001
DiffSBDD-cond	0	0	1	2	0	0	0.3688135593220339	0.8665199999999995
DiffSBDD-cond	0	0	0	2	0	1	0.3653314917127072	1.2616599999999991
DiffSBDD-cond	1	0	0	3	0	1	0.42474344355758265	9.25173
DiffSBDD-cond	0	1	0	2	0	0	0.37593984962406013	2.5003399999999996
DiffSBDD-cond	0	0	0	1	0	2	0.2767162066525124	9.53448
DiffSBDD-cond	0	0	2	0	0	2	0.416289592760181	4.92716
DiffSBDD-cond	5	0	2	0	0	2	0.4252283105022831	22.7068
DiffSBDD-cond	0	0	0	2	0	0	0.3864213197969543	1.5654000000000003
DiffSBDD-cond	2	0	0	2	0	0	0.3537803138373752	3.83519
DiffSBDD-cond	1	0	0	1	0	0	0.299644128113879	2.7614799999999997
DiffSBDD-cond	2	0	1	1	0	0	0.37786933490288405	4.42208
DiffSBDD-cond	2	0	0	1	0	1	0.34965034965034963	8.40851
DiffSBDD-cond	0	0	0	3	0	0	0.3402824478816409	-0.6888100000000001
DiffSBDD-cond	2	0	0	1	0	1	0.34782608695652173	6.72046
DiffSBDD-cond	0	0	2	0	0	3	0.37368094351334574	16.83468
DiffSBDD-cond	0	0	1	1	0	0	0.32040816326530613	3.1569700000000003
DiffSBDD-cond	0	0	1	1	0	1	0.3716755319148936	-0.056100000000000705
DiffSBDD-cond	0	0	3	2	0	1	0.39416909620991253	2.33573
DiffSBDD-cond	0	0	0	2	0	1	0.35165609584214236	4.65784
DiffSBDD-cond	1	0	2	3	0	1	0.42635212888377444	9.74475
DiffSBDD-cond	0	0	0	1	0	1	0.30076230076230076	2.98083
DiffSBDD-cond	1	0	3	0	0	2	0.4460119370591427	3.8084299999999995
DiffSBDD-cond	1	0	0	1	0	0	0.2782546494992847	2.47248
DiffSBDD-cond	1	0	1	1	0	0	0.41287015945330297	9.19749
DiffSBDD-cond	1	0	0	2	0	0	0.29778393351800553	2.0221
DiffSBDD-cond	1	2	2	0	0	0	0.4441386901485966	6.9734
DiffSBDD-cond	1	0	1	1	0	0	0.2950034223134839	0.33516999999999975
DiffSBDD-cond	2	0	0	2	0	1	0.37343358395989973	-1.2526600000000006
DiffSBDD-cond	0	1	0	2	0	1	0.4107981220657277	5.95411
DiffSBDD-cond	0	0	1	1	0	0	0.2713347921225383	1.10994
DiffSBDD-cond	2	0	2	1	0	0	0.4131701631701632	10.52145
DiffSBDD-cond	2	0	1	2	0	0	0.3807397959183674	13.63283
DiffSBDD-cond	1	0	2	1	0	0	0.35224274406332456	3.99923
DiffSBDD-cond	2	0	0	2	0	0	0.3580667120490129	-0.5765200000000004
DiffSBDD-cond	0	0	1	3	0	1	0.41500586166471276	1.3752099999999992
DiffSBDD-cond	2	0	1	2	0	2	0.43844856661045534	7.4883
DiffSBDD-cond	1	0	0	2	0	0	0.36156351791530944	-0.003049999999999997
DiffSBDD-cond	1	0	0	0	0	2	0.33096315449256625	6.78062
DiffSBDD-cond	1	0	0	0	0	0	0.26498194945848375	5.32799
DiffSBDD-cond	0	0	2	1	0	1	0.2976104272266474	17.16433
DiffSBDD-cond	2	0	0	3	0	2	0.4481641468682505	26.01096
DiffSBDD-cond	0	0	1	3	0	0	0.4060975609756098	4.75173
DiffSBDD-cond	0	0	0	1	0	1	0.3028024606971975	7.15563
DiffSBDD-cond	1	0	0	1	0	0	0.10053380782918149	3.21206
DiffSBDD-cond	2	0	0	3	0	0	0.3984116479152879	0.5917499999999993
DiffSBDD-cond	0	0	0	1	0	0	0.19910514541387025	5.540649999999999
DiffSBDD-cond	0	0	0	1	0	0	0.19901892081289418	9.47707
DiffSBDD-cond	1	0	0	0	0	0	0.26835964310226496	5.81903
DiffSBDD-cond	0	0	0	0	0	0	0.14514896867838045	48.095240000000004
DiffSBDD-cond	1	0	0	0	0	0	0.2671976828385228	8.08631
DiffSBDD-cond	0	0	1	2	0	0	0.32741617357001973	2.66871
DiffSBDD-cond	0	0	0	1	0	0	0.20028612303290416	3.2146099999999995
DiffSBDD-cond	0	0	0	1	0	0	0.2064917127071823	6.46317
DiffSBDD-cond	0	0	0	1	0	0	0.1961891319689485	6.1989
DiffSBDD-cond	1	0	1	0	0	0	0.19895678092399405	6.5785
DiffSBDD-cond	0	0	0	0	0	0	0.13297872340425532	5.819179999999999
DiffSBDD-cond	0	0	0	2	0	0	0.16061046511627908	6.217369999999999
DiffSBDD-cond	1	0	0	0	0	0	0.17264081931236283	5.487019999999999
DiffSBDD-cond	0	0	0	0	0	0	0.053166536356528536	13.33369
DiffSBDD-cond	0	0	0	2	0	0	0.22710886806056235	4.63605
DiffSBDD-cond	0	0	1	0	0	0	0.14381022979985175	5.414769999999999
DiffSBDD-cond	0	0	0	1	0	1	0.2786312849162011	3.40259
DiffSBDD-cond	2	0	1	0	0	0	0.10558530986993114	5.94459
DiffSBDD-cond	0	0	1	0	0	0	0.3942307692307692	5.29815
DiffSBDD-cond	0	1	0	0	0	0	0.12462235649546828	5.7387
DiffSBDD-cond	1	0	0	1	0	0	0.19631467044649184	5.63462
DiffSBDD-cond	0	0	1	0	0	0	0.27123287671232876	4.098669999999999
DiffSBDD-cond	2	0	0	0	0	0	0.15661764705882353	7.13005
DiffSBDD-cond	0	0	1	0	0	0	0.2547945205479452	18.964689999999997
DiffSBDD-cond	1	0	1	0	0	0	0.26714801444043323	7.78088
DiffSBDD-cond	1	0	1	0	0	1	0.1053030303030303	3.98309
DiffSBDD-cond	0	0	1	0	0	0	0.16654275092936802	4.63969
DiffSBDD-cond	0	0	1	1	0	0	0.23288637967537051	6.225579999999999
DiffSBDD-cond	0	0	1	0	0	0	0.10373760488176964	6.4359
DiffSBDD-cond	1	0	0	1	0	0	0.25901875901875904	3.6220299999999996
DiffSBDD-cond	0	0	0	0	0	0	0.12261995430312261	27.80821
DiffSBDD-cond	0	0	0	0	0	1	0.31715210355987056	7.7855099999999995
DiffSBDD-cond	0	0	0	1	0	0	0.22626695217701642	5.518839999999999
DiffSBDD-cond	0	0	0	0	0	0	0.15225707727620505	7.34863
DiffSBDD-cond	0	0	1	0	0	0	0.1930080116533139	6.447839999999999
DiffSBDD-cond	1	0	1	0	0	0	0.4217731421121252	4.900289999999999
DiffSBDD-cond	0	0	1	1	0	0	0.2074688796680498	4.81994
DiffSBDD-cond	0	0	0	0	0	0	0.12403697996918336	6.954899999999999
DiffSBDD-cond	1	2	0	0	0	0	0.2388888888888889	6.286099999999999
DiffSBDD-cond	0	0	1	2	0	0	0.20361990950226244	2.3011399999999993
DiffSBDD-cond	0	0	0	1	0	0	0.14428242517267845	5.020619999999999
DiffSBDD-cond	0	0	0	0	0	0	0.05392545598731166	5.737029999999999
DiffSBDD-cond	1	0	2	0	0	0	0.41904184354154034	3.4223099999999995
DiffSBDD-cond	1	0	1	0	0	1	0.2647262647262647	5.437189999999999
DiffSBDD-cond	2	1	0	0	0	0	0.31862426995457493	7.55671
DiffSBDD-cond	1	0	0	1	0	0	0.2595588235294118	5.5745499999999995
DiffSBDD-cond	0	0	1	1	0	0	0.3094289508632138	6.18778
DiffSBDD-cond	0	0	0	0	0	0	0.015822784810126583	6.657309999999999
DiffSBDD-cond	1	0	1	0	0	0	0.1736214605067064	4.188389999999999
DiffSBDD-cond	2	0	0	1	0	0	0.31393775372124494	5.545579999999999
DiffSBDD-cond	0	0	2	0	0	0	0.420625	7.138809999999999
DiffSBDD-cond	1	0	0	1	0	0	0.2278839348903043	7.455019999999999
DiffSBDD-cond	0	0	0	0	0	0	0.07787201233616037	30.24663
DiffSBDD-cond	0	0	0	0	0	0	0.2282453637660485	54.042429999999996
DiffSBDD-cond	1	0	0	0	0	0	0.2230610844200412	8.52801
DiffSBDD-cond	0	0	1	2	0	0	0.35602094240837695	5.77585
DiffSBDD-cond	0	0	0	0	0	1	0.23291492329149233	6.60393
DiffSBDD-cond	0	0	0	0	0	0	0.25335215243472126	5.9319
DiffSBDD-cond	0	0	0	0	0	0	0.05673758865248227	5.86046
DiffSBDD-cond	1	0	0	1	0	0	0.2578616352201258	4.81011
DiffSBDD-cond	1	1	0	0	0	0	0.1797337278106509	6.614469999999999
DiffSBDD-cond	0	0	0	0	0	0	0.21844660194174756	5.661379999999999
DiffSBDD-cond	2	0	0	0	0	0	0.1608598962194218	6.22781
DiffSBDD-cond	1	0	1	1	0	0	0.4445191661062542	5.0023
DiffSBDD-cond	3	0	0	1	0	0	0.34256055363321797	4.248959999999999
DiffSBDD-cond	0	0	0	1	0	0	0.045705279747832936	7.05438
DiffSBDD-cond	0	0	0	0	0	0	0.10616705698672912	6.56896
DiffSBDD-cond	0	0	0	1	0	0	0.19649122807017544	7.656689999999999
DiffSBDD-cond	0	0	0	0	0	0	0.13445378151260504	4.84626
DiffSBDD-cond	1	1	0	0	0	0	0.24008350730688935	3.65754
DiffSBDD-cond	1	0	0	2	0	0	0.34031060094530724	6.1928
DiffSBDD-cond	0	0	2	2	0	0	0.4001252348152787	2.43009
DiffSBDD-cond	0	0	0	0	0	0	0.05	21.293210000000002
DiffSBDD-cond	0	0	1	0	0	0	0.2585128561501042	5.283919999999999
DiffSBDD-cond	1	0	0	0	0	0	0.029874213836477988	6.1707399999999994
DiffSBDD-cond	0	0	0	0	0	0	0.08274785323965651	4.53323
DiffSBDD-cond	1	0	0	1	0	0	0.2505322924059617	4.3481
DiffSBDD-cond	0	0	0	0	0	0	0.23405797101449274	5.39391
DiffSBDD-cond	1	0	0	2	0	0	0.23775727466288146	4.64783
DiffSBDD-cond	0	0	0	0	0	0	0.10089686098654709	9.489189999999999
DiffSBDD-cond	0	0	0	0	0	0	0.03619197482297404	7.54374
DiffSBDD-cond	0	0	1	1	0	0	0.23625981441827265	3.5473
DiffSBDD-cond	0	0	1	0	0	0	0.21227810650887574	6.3527499999999995
DiffSBDD-cond	1	1	0	0	0	0	0.1539022611232677	6.11173
DiffSBDD-cond	0	0	0	3	0	0	0.3267394270122783	6.438269999999999
DiffSBDD-cond	0	0	0	0	0	0	0.17878338278931752	6.15606
DiffSBDD-cond	0	0	1	1	0	0	0.208955223880597	4.96676
DiffSBDD-cond	0	0	0	0	0	0	0.04643962848297214	7.28513
DiffSBDD-cond	0	0	0	0	0	0	0.1419939577039275	5.403689999999999
DiffSBDD-cond	1	0	0	0	0	0	0.08796296296296297	24.80773
DiffSBDD-cond	1	0	0	0	0	0	0.13726993865030676	6.61885
DiffSBDD-cond	0	0	0	1	0	0	0.15570175438596492	5.18201
DiffSBDD-cond	0	0	0	0	0	0	0.0705521472392638	4.592739999999999
DiffSBDD-cond	1	0	0	0	0	0	0.11051829268292683	8.14196
DiffSBDD-cond	0	0	0	0	0	0	0.08457321848081441	6.26834
DiffSBDD-cond	0	0	0	0	0	0	0.09444021325209444	5.47005
DiffSBDD-cond	0	0	0	0	0	0	0.01746031746031746	33.01441
DiffSBDD-cond	1	0	1	0	0	0	0.2710674157303371	6.62486
DiffSBDD-cond	2	0	0	2	0	0	0.36474576271186443	2.7025299999999994
DiffSBDD-cond	1	0	1	0	0	0	0.26526162790697677	4.53532
DiffSBDD-cond	0	0	0	0	0	0	0.07506053268765134	7.28647
DiffSBDD-cond	0	0	1	0	0	0	0.20190197512801755	6.517509999999999
DiffSBDD-cond	0	0	1	1	0	0	0.3015536723163842	5.6009899999999995
DiffSBDD-cond	0	0	0	1	0	0	0.17958557175748274	6.966589999999999
DiffSBDD-cond	0	0	1	1	0	0	0.28076379066478074	46.79415
DiffSBDD-cond	1	1	0	0	0	0	0.22938530734632684	6.853819999999999
DiffSBDD-cond	0	0	1	0	0	0	0.20973782771535582	6.064549999999999
DiffSBDD-cond	2	0	1	1	0	0	0.20830298616168974	7.989229999999999
DiffSBDD-cond	1	0	0	1	0	0	0.08713029576338929	7.818539999999999
DiffSBDD-cond	0	0	2	0	0	0	0.30177514792899407	7.155479999999999
DiffSBDD-cond	0	0	0	1	0	0	0.16906747536012132	4.216169999999999
DiffSBDD-cond	0	0	0	0	0	0	0.18046875	8.847949999999999
DiffSBDD-cond	1	0	0	0	0	0	0.1925133689839572	7.354309999999999
DiffSBDD-cond	0	0	2	0	0	0	0.33657858136300417	6.9289999999999985
DiffSBDD-cond	0	0	0	0	0	0	0.0844954881050041	6.736459999999999
DiffSBDD-cond	0	0	2	0	0	0	0.18782479584261322	6.92334
DiffSBDD-cond	0	0	0	1	0	0	0.1547433903576983	4.806679999999999
DiffSBDD-cond	0	0	1	0	0	1	0.2116788321167883	19.810499999999998
[truncated: 62,014 more rows]
