# Supplementary material for: Structure-based drug design with equivariant diffusion models
Source: Nat Comput Sci. 2024 Dec 9;4(12):899–909. doi: 10.1038/s43588-024-00737-x (PMC11659159; doi:10.1038/s43588-024-00737-x)
Supplement: Supplementary file 4 — Source data for Extended Data Fig. 1g. [file 43588_2024_737_MOESM4_ESM.csv]

resamplings	connectivity	validity	uniqueness	target	Task
20	0.47058823529411764	0.85	1.0	5NDU_8V2:A:201	Scaffold Hopping
20	0.4666666666666667	0.75	1.0	5NDU_8V2:B:201	Scaffold Hopping
20	0.2857142857142857	0.7	1.0	2GM1_2AZ:A:371	Scaffold Hopping
20	0.35	1.0	1.0	2GM1_2AZ:B:371	Scaffold Hopping
20	0.125	0.8	1.0	2GM1_2AZ:D:371	Scaffold Hopping
20	0.29411764705882354	0.85	1.0	2GM1_2AZ:E:371	Scaffold Hopping
20	0.6	1.0	0.9166666666666666	3K3B_L31:A:371	Scaffold Hopping
20	0.9	1.0	0.7777777777777778	3K3B_L31:B:372	Scaffold Hopping
20	0.7647058823529411	0.85	1.0	3L9H_EMQ:A:601	Scaffold Hopping
20	0.3076923076923077	0.65	1.0	3L9H_EMQ:B:602	Scaffold Hopping
20	1.0	0.95	1.0	2UYI_K02:A:604	Scaffold Hopping
20	1.0	1.0	1.0	2UYI_K02:B:604	Scaffold Hopping
20	0.2	1.0	1.0	5NCF_8T5:A:201	Scaffold Hopping
20	0.3333333333333333	0.9	1.0	5NCF_8T5:B:204	Scaffold Hopping
20	0.7894736842105263	0.95	1.0	3F7H_419:A:1	Scaffold Hopping
20	0.8947368421052632	0.95	1.0	3F7H_419:B:1	Scaffold Hopping
20	0.5294117647058824	0.85	1.0	1LT6_GAA:H:104	Scaffold Hopping
20	0.2	0.75	1.0	1LT6_GAA:D:104	Scaffold Hopping
20	0.5	0.9	1.0	1LT6_GAA:F:104	Scaffold Hopping
2	0.0	0.85	0.0	5NDU_8V2:A:201	Scaffold Hopping
2	0.0	0.75	0.0	5NDU_8V2:B:201	Scaffold Hopping
2	0.058823529411764705	0.85	1.0	2GM1_2AZ:A:371	Scaffold Hopping
2	0.3125	0.8	1.0	2GM1_2AZ:B:371	Scaffold Hopping
2	0.4444444444444444	0.9	1.0	2GM1_2AZ:D:371	Scaffold Hopping
2	0.4117647058823529	0.85	1.0	2GM1_2AZ:E:371	Scaffold Hopping
2	0.75	0.8	1.0	3K3B_L31:A:371	Scaffold Hopping
2	0.7222222222222222	0.9	1.0	3K3B_L31:B:372	Scaffold Hopping
2	0.5882352941176471	0.85	1.0	3L9H_EMQ:A:601	Scaffold Hopping
2	0.5333333333333333	0.75	1.0	3L9H_EMQ:B:602	Scaffold Hopping
2	0.47058823529411764	0.85	1.0	2UYI_K02:A:604	Scaffold Hopping
2	0.6	0.75	1.0	2UYI_K02:B:604	Scaffold Hopping
2	0.0	0.1	0.0	5NCF_8T5:A:201	Scaffold Hopping
2	0.0	0.15	0.0	5NCF_8T5:B:204	Scaffold Hopping
2	0.0	0.75	0.0	3F7H_419:A:1	Scaffold Hopping
2	0.0	0.8	0.0	3F7H_419:B:1	Scaffold Hopping
2	0.7	0.5	1.0	1LT6_GAA:H:104	Scaffold Hopping
2	0.5714285714285714	0.7	1.0	1LT6_GAA:D:104	Scaffold Hopping
2	0.26666666666666666	0.75	1.0	1LT6_GAA:F:104	Scaffold Hopping
15	0.46153846153846156	0.65	1.0	5NDU_8V2:A:201	Scaffold Hopping
15	0.4666666666666667	0.75	1.0	5NDU_8V2:B:201	Scaffold Hopping
15	0.06666666666666667	0.75	1.0	2GM1_2AZ:A:371	Scaffold Hopping
15	0.16666666666666666	0.9	1.0	2GM1_2AZ:B:371	Scaffold Hopping
15	0.2	0.75	1.0	2GM1_2AZ:D:371	Scaffold Hopping
15	0.46153846153846156	0.65	1.0	2GM1_2AZ:E:371	Scaffold Hopping
15	0.7	1.0	0.9285714285714286	3K3B_L31:A:371	Scaffold Hopping
15	0.75	1.0	0.9333333333333333	3K3B_L31:B:372	Scaffold Hopping
15	0.4666666666666667	0.75	1.0	3L9H_EMQ:A:601	Scaffold Hopping
15	0.45454545454545453	0.55	1.0	3L9H_EMQ:B:602	Scaffold Hopping
15	1.0	0.95	1.0	2UYI_K02:A:604	Scaffold Hopping
15	1.0	0.9	1.0	2UYI_K02:B:604	Scaffold Hopping
15	0.25	1.0	1.0	5NCF_8T5:A:201	Scaffold Hopping
15	0.2631578947368421	0.95	1.0	5NCF_8T5:B:204	Scaffold Hopping
15	0.6842105263157895	0.95	1.0	3F7H_419:A:1	Scaffold Hopping
15	0.631578947368421	0.95	1.0	3F7H_419:B:1	Scaffold Hopping
15	0.6	0.75	1.0	1LT6_GAA:H:104	Scaffold Hopping
15	0.4375	0.8	1.0	1LT6_GAA:D:104	Scaffold Hopping
15	0.6111111111111112	0.9	1.0	1LT6_GAA:F:104	Scaffold Hopping
1	0.0	0.85	0.0	5NDU_8V2:A:201	Scaffold Hopping
1	0.0	0.85	0.0	5NDU_8V2:B:201	Scaffold Hopping
1	0.125	0.8	1.0	2GM1_2AZ:A:371	Scaffold Hopping
1	0.125	0.8	1.0	2GM1_2AZ:B:371	Scaffold Hopping
1	0.07692307692307693	0.65	1.0	2GM1_2AZ:D:371	Scaffold Hopping
1	0.13333333333333333	0.75	1.0	2GM1_2AZ:E:371	Scaffold Hopping
1	0.5	0.8	1.0	3K3B_L31:A:371	Scaffold Hopping
1	0.5882352941176471	0.85	1.0	3K3B_L31:B:372	Scaffold Hopping
1	0.6428571428571429	0.7	1.0	3L9H_EMQ:A:601	Scaffold Hopping
1	0.38461538461538464	0.65	1.0	3L9H_EMQ:B:602	Scaffold Hopping
1	0.3333333333333333	0.75	1.0	2UYI_K02:A:604	Scaffold Hopping
1	0.23076923076923078	0.65	1.0	2UYI_K02:B:604	Scaffold Hopping
1	0.0	0.1	0.0	5NCF_8T5:A:201	Scaffold Hopping
1	0.0	0.1	0.0	5NCF_8T5:B:204	Scaffold Hopping
1	0.0	0.8	0.0	3F7H_419:A:1	Scaffold Hopping
1	0.0	0.65	0.0	3F7H_419:B:1	Scaffold Hopping
1	0.16666666666666666	0.6	1.0	1LT6_GAA:H:104	Scaffold Hopping
1	0.07142857142857142	0.7	1.0	1LT6_GAA:D:104	Scaffold Hopping
1	0.0	0.5	0.0	1LT6_GAA:F:104	Scaffold Hopping
10	0.25	0.6	1.0	5NDU_8V2:A:201	Scaffold Hopping
10	0.4166666666666667	0.6	1.0	5NDU_8V2:B:201	Scaffold Hopping
10	0.2	0.75	1.0	2GM1_2AZ:A:371	Scaffold Hopping
10	0.4666666666666667	0.75	1.0	2GM1_2AZ:B:371	Scaffold Hopping
10	0.15384615384615385	0.65	1.0	2GM1_2AZ:D:371	Scaffold Hopping
10	0.058823529411764705	0.85	1.0	2GM1_2AZ:E:371	Scaffold Hopping
10	0.8421052631578947	0.95	1.0	3K3B_L31:A:371	Scaffold Hopping
10	0.7894736842105263	0.95	1.0	3K3B_L31:B:372	Scaffold Hopping
10	0.35714285714285715	0.7	1.0	3L9H_EMQ:A:601	Scaffold Hopping
10	0.5454545454545454	0.55	1.0	3L9H_EMQ:B:602	Scaffold Hopping
10	1.0	0.6	1.0	2UYI_K02:A:604	Scaffold Hopping
10	1.0	0.8	1.0	2UYI_K02:B:604	Scaffold Hopping
10	0.10526315789473684	0.95	1.0	5NCF_8T5:A:201	Scaffold Hopping
10	0.2222222222222222	0.9	1.0	5NCF_8T5:B:204	Scaffold Hopping
10	0.5789473684210527	0.95	1.0	3F7H_419:A:1	Scaffold Hopping
10	0.8	1.0	1.0	3F7H_419:B:1	Scaffold Hopping
10	0.5882352941176471	0.85	1.0	1LT6_GAA:H:104	Scaffold Hopping
10	0.7692307692307693	0.65	1.0	1LT6_GAA:D:104	Scaffold Hopping
10	0.5	0.9	1.0	1LT6_GAA:F:104	Scaffold Hopping
5	0.38461538461538464	0.65	1.0	5NDU_8V2:A:201	Scaffold Hopping
5	0.09090909090909091	0.55	1.0	5NDU_8V2:B:201	Scaffold Hopping
5	0.0	0.5	0.0	2GM1_2AZ:A:371	Scaffold Hopping
5	0.15384615384615385	0.65	1.0	2GM1_2AZ:B:371	Scaffold Hopping
5	0.0	0.35	0.0	2GM1_2AZ:D:371	Scaffold Hopping
5	0.0	0.6	0.0	2GM1_2AZ:E:371	Scaffold Hopping
5	0.5	1.0	1.0	3K3B_L31:A:371	Scaffold Hopping
5	0.65	1.0	0.9230769230769231	3K3B_L31:B:372	Scaffold Hopping
5	0.46153846153846156	0.65	1.0	3L9H_EMQ:A:601	Scaffold Hopping
5	0.3333333333333333	0.45	1.0	3L9H_EMQ:B:602	Scaffold Hopping
5	0.9375	0.8	1.0	2UYI_K02:A:604	Scaffold Hopping
5	0.9444444444444444	0.9	1.0	2UYI_K02:B:604	Scaffold Hopping
5	0.0625	0.8	1.0	5NCF_8T5:A:201	Scaffold Hopping
5	0.15789473684210525	0.95	1.0	5NCF_8T5:B:204	Scaffold Hopping
5	0.6470588235294118	0.85	1.0	3F7H_419:A:1	Scaffold Hopping
5	0.25	1.0	1.0	3F7H_419:B:1	Scaffold Hopping
5	0.5294117647058824	0.85	1.0	1LT6_GAA:H:104	Scaffold Hopping
5	0.4375	0.8	1.0	1LT6_GAA:D:104	Scaffold Hopping
5	0.4375	0.8	1.0	1LT6_GAA:F:104	Scaffold Hopping
1	0.0	0.4	0.0	5NDU_8V2:A:201	Scaffold Elaboration
1	0.0	0.3	0.0	5NDU_8V2:B:201	Scaffold Elaboration
1	0.0	0.2	0.0	2GM1_2AZ:A:371	Scaffold Elaboration
1	0.0	0.35	0.0	2GM1_2AZ:B:371	Scaffold Elaboration
1	0.0	0.1	0.0	2GM1_2AZ:D:371	Scaffold Elaboration
1	0.0	0.15	0.0	2GM1_2AZ:E:371	Scaffold Elaboration
1	0.10526315789473684	0.95	1.0	3K3B_L31:A:371	Scaffold Elaboration
1	0.05555555555555555	0.9	1.0	3K3B_L31:B:372	Scaffold Elaboration
1	0.0	0.0	0.0	3L9H_EMQ:A:601	Scaffold Elaboration
1	0.0	0.05	0.0	3L9H_EMQ:B:602	Scaffold Elaboration
1	0.6666666666666666	0.3	1.0	2UYI_K02:A:604	Scaffold Elaboration
1	0.75	0.4	1.0	2UYI_K02:B:604	Scaffold Elaboration
1	0.0	0.8	0.0	5NCF_8T5:A:201	Scaffold Elaboration
1	0.0	0.9	0.0	5NCF_8T5:B:204	Scaffold Elaboration
1	0.0	0.65	0.0	3F7H_419:A:1	Scaffold Elaboration
1	0.0	0.9	0.0	3F7H_419:B:1	Scaffold Elaboration
1	0.18181818181818182	0.55	1.0	1LT6_GAA:H:104	Scaffold Elaboration
1	0.3	0.5	1.0	1LT6_GAA:D:104	Scaffold Elaboration
1	0.0	0.75	0.0	1LT6_GAA:F:104	Scaffold Elaboration
20	0.5	0.8	1.0	5NDU_8V2:A:201	Scaffold Elaboration
20	0.5625	0.8	1.0	5NDU_8V2:B:201	Scaffold Elaboration
20	0.375	0.8	1.0	2GM1_2AZ:A:371	Scaffold Elaboration
20	0.3157894736842105	0.95	1.0	2GM1_2AZ:B:371	Scaffold Elaboration
20	0.14285714285714285	0.7	1.0	2GM1_2AZ:D:371	Scaffold Elaboration
20	0.2222222222222222	0.9	1.0	2GM1_2AZ:E:371	Scaffold Elaboration
20	0.6	1.0	1.0	3K3B_L31:A:371	Scaffold Elaboration
20	0.8	1.0	1.0	3K3B_L31:B:372	Scaffold Elaboration
20	0.6923076923076923	0.65	1.0	3L9H_EMQ:A:601	Scaffold Elaboration
20	0.5555555555555556	0.9	1.0	3L9H_EMQ:B:602	Scaffold Elaboration
20	1.0	0.85	1.0	2UYI_K02:A:604	Scaffold Elaboration
20	1.0	0.95	1.0	2UYI_K02:B:604	Scaffold Elaboration
20	0.07142857142857142	0.7	1.0	5NCF_8T5:A:201	Scaffold Elaboration
20	0.15	1.0	1.0	5NCF_8T5:B:204	Scaffold Elaboration
20	0.8421052631578947	0.95	1.0	3F7H_419:A:1	Scaffold Elaboration
20	0.7	1.0	1.0	3F7H_419:B:1	Scaffold Elaboration
20	0.6875	0.8	1.0	1LT6_GAA:H:104	Scaffold Elaboration
20	0.5625	0.8	1.0	1LT6_GAA:D:104	Scaffold Elaboration
20	0.6470588235294118	0.85	1.0	1LT6_GAA:F:104	Scaffold Elaboration
15	0.3333333333333333	0.75	1.0	5NDU_8V2:A:201	Scaffold Elaboration
15	0.4166666666666667	0.6	1.0	5NDU_8V2:B:201	Scaffold Elaboration
15	0.23076923076923078	0.65	1.0	2GM1_2AZ:A:371	Scaffold Elaboration
15	0.29411764705882354	0.85	1.0	2GM1_2AZ:B:371	Scaffold Elaboration
15	0.17647058823529413	0.85	1.0	2GM1_2AZ:D:371	Scaffold Elaboration
15	0.29411764705882354	0.85	1.0	2GM1_2AZ:E:371	Scaffold Elaboration
15	0.7	1.0	0.7857142857142857	3K3B_L31:A:371	Scaffold Elaboration
15	0.7	1.0	0.9285714285714286	3K3B_L31:B:372	Scaffold Elaboration
15	0.5714285714285714	0.7	1.0	3L9H_EMQ:A:601	Scaffold Elaboration
15	0.5333333333333333	0.75	1.0	3L9H_EMQ:B:602	Scaffold Elaboration
15	1.0	0.95	1.0	2UYI_K02:A:604	Scaffold Elaboration
15	1.0	0.75	1.0	2UYI_K02:B:604	Scaffold Elaboration
15	0.21052631578947367	0.95	1.0	5NCF_8T5:A:201	Scaffold Elaboration
15	0.0	1.0	0.0	5NCF_8T5:B:204	Scaffold Elaboration
15	0.8	1.0	1.0	3F7H_419:A:1	Scaffold Elaboration
15	0.7	1.0	1.0	3F7H_419:B:1	Scaffold Elaboration
15	0.625	0.8	1.0	1LT6_GAA:H:104	Scaffold Elaboration
15	0.6923076923076923	0.65	1.0	1LT6_GAA:D:104	Scaffold Elaboration
15	0.6875	0.8	1.0	1LT6_GAA:F:104	Scaffold Elaboration
2	0.0	0.5	0.0	5NDU_8V2:A:201	Scaffold Elaboration
2	0.0	0.35	0.0	5NDU_8V2:B:201	Scaffold Elaboration
2	0.0	0.45	0.0	2GM1_2AZ:A:371	Scaffold Elaboration
2	0.0	0.4	0.0	2GM1_2AZ:B:371	Scaffold Elaboration
2	0.14285714285714285	0.35	1.0	2GM1_2AZ:D:371	Scaffold Elaboration
2	0.0	0.45	0.0	2GM1_2AZ:E:371	Scaffold Elaboration
2	0.3157894736842105	0.95	1.0	3K3B_L31:A:371	Scaffold Elaboration
2	0.3	1.0	1.0	3K3B_L31:B:372	Scaffold Elaboration
2	0.0	0.0	0.0	3L9H_EMQ:A:601	Scaffold Elaboration
2	0.0	0.05	0.0	3L9H_EMQ:B:602	Scaffold Elaboration
2	0.9166666666666666	0.6	1.0	2UYI_K02:A:604	Scaffold Elaboration
2	0.9230769230769231	0.65	1.0	2UYI_K02:B:604	Scaffold Elaboration
2	0.07142857142857142	0.7	1.0	5NCF_8T5:A:201	Scaffold Elaboration
2	0.0	0.65	0.0	5NCF_8T5:B:204	Scaffold Elaboration
2	0.11764705882352941	0.85	1.0	3F7H_419:A:1	Scaffold Elaboration
2	0.0	0.75	0.0	3F7H_419:B:1	Scaffold Elaboration
2	0.4166666666666667	0.6	1.0	1LT6_GAA:H:104	Scaffold Elaboration
2	0.2222222222222222	0.9	1.0	1LT6_GAA:D:104	Scaffold Elaboration
2	0.21052631578947367	0.95	1.0	1LT6_GAA:F:104	Scaffold Elaboration
10	0.0	1.0	0.0	5NDU_8V2:A:201	Scaffold Elaboration
10	0.3333333333333333	0.6	1.0	5NDU_8V2:B:201	Scaffold Elaboration
10	0.05263157894736842	0.95	1.0	2GM1_2AZ:A:371	Scaffold Elaboration
10	0.16666666666666666	0.6	1.0	2GM1_2AZ:B:371	Scaffold Elaboration
10	0.2222222222222222	0.9	1.0	2GM1_2AZ:D:371	Scaffold Elaboration
10	0.15384615384615385	0.65	1.0	2GM1_2AZ:E:371	Scaffold Elaboration
10	0.75	1.0	1.0	3K3B_L31:A:371	Scaffold Elaboration
10	0.65	1.0	0.9230769230769231	3K3B_L31:B:372	Scaffold Elaboration
10	0.6666666666666666	0.6	1.0	3L9H_EMQ:A:601	Scaffold Elaboration
10	0.5	0.7	1.0	3L9H_EMQ:B:602	Scaffold Elaboration
10	0.9444444444444444	0.9	1.0	2UYI_K02:A:604	Scaffold Elaboration
10	1.0	0.95	1.0	2UYI_K02:B:604	Scaffold Elaboration
10	0.2777777777777778	0.9	1.0	5NCF_8T5:A:201	Scaffold Elaboration
10	0.3684210526315789	0.95	1.0	5NCF_8T5:B:204	Scaffold Elaboration
10	0.5	1.0	1.0	3F7H_419:A:1	Scaffold Elaboration
10	0.7368421052631579	0.95	1.0	3F7H_419:B:1	Scaffold Elaboration
10	0.6842105263157895	0.95	1.0	1LT6_GAA:H:104	Scaffold Elaboration
10	0.5	0.7	1.0	1LT6_GAA:D:104	Scaffold Elaboration
10	0.5714285714285714	0.7	1.0	1LT6_GAA:F:104	Scaffold Elaboration
5	0.0	0.25	0.0	5NDU_8V2:A:201	Scaffold Elaboration
5	0.14285714285714285	0.35	1.0	5NDU_8V2:B:201	Scaffold Elaboration
5	0.07692307692307693	0.65	1.0	2GM1_2AZ:A:371	Scaffold Elaboration
5	0.0	0.65	0.0	2GM1_2AZ:B:371	Scaffold Elaboration
5	0.0	0.5	0.0	2GM1_2AZ:D:371	Scaffold Elaboration
5	0.3	0.5	1.0	2GM1_2AZ:E:371	Scaffold Elaboration
5	0.5	1.0	1.0	3K3B_L31:A:371	Scaffold Elaboration
5	0.6	1.0	1.0	3K3B_L31:B:372	Scaffold Elaboration
5	0.25	0.6	1.0	3L9H_EMQ:A:601	Scaffold Elaboration
5	0.45454545454545453	0.55	1.0	3L9H_EMQ:B:602	Scaffold Elaboration
5	1.0	0.8	1.0	2UYI_K02:A:604	Scaffold Elaboration
5	0.9285714285714286	0.7	1.0	2UYI_K02:B:604	Scaffold Elaboration
5	0.13333333333333333	0.75	1.0	5NCF_8T5:A:201	Scaffold Elaboration
5	0.10526315789473684	0.95	1.0	5NCF_8T5:B:204	Scaffold Elaboration
5	0.6	0.75	1.0	3F7H_419:A:1	Scaffold Elaboration
5	0.26666666666666666	0.75	1.0	3F7H_419:B:1	Scaffold Elaboration
5	0.5	0.8	1.0	1LT6_GAA:H:104	Scaffold Elaboration
5	0.4666666666666667	0.75	1.0	1LT6_GAA:D:104	Scaffold Elaboration
5	0.4375	0.8	1.0	1LT6_GAA:F:104	Scaffold Elaboration
2	0.0	0.35	0.0	5NDU_8V2:A:201	Fragment Linking
2	0.0	0.1	0.0	5NDU_8V2:A:201	Fragment Linking
2	0.0	0.25	0.0	5NDU_8V2:A:201	Fragment Linking
2	0.0	0.35	0.0	5NDU_8V2:A:201	Fragment Linking
2	0.0	0.4	0.0	5NDU_8V2:A:201	Fragment Linking
2	0.0	0.35	0.0	5NDU_8V2:A:201	Fragment Linking
2	0.0	0.35	0.0	5NDU_8V2:A:201	Fragment Linking
2	0.0	0.15	0.0	5NDU_8V2:A:201	Fragment Linking
2	0.0	0.5	0.0	5NDU_8V2:A:201	Fragment Linking
2	0.0	0.5	0.0	5NDU_8V2:A:201	Fragment Linking
2	0.0	1.0	0.0	5NDU_8V2:A:201	Fragment Linking
2	0.0	0.55	0.0	5NDU_8V2:A:201	Fragment Linking
2	0.0	0.1	0.0	5NDU_8V2:B:201	Fragment Linking
2	0.0	0.15	0.0	5NDU_8V2:B:201	Fragment Linking
2	0.0	0.25	0.0	5NDU_8V2:B:201	Fragment Linking
2	0.0	0.15	0.0	5NDU_8V2:B:201	Fragment Linking
2	0.0	0.1	0.0	5NDU_8V2:B:201	Fragment Linking
2	0.0	0.05	0.0	5NDU_8V2:B:201	Fragment Linking
2	0.0	0.15	0.0	5NDU_8V2:B:201	Fragment Linking
2	0.0	0.25	0.0	5NDU_8V2:B:201	Fragment Linking
2	0.0	0.4	0.0	5NDU_8V2:B:201	Fragment Linking
2	0.0	0.35	0.0	5NDU_8V2:B:201	Fragment Linking
2	0.0	1.0	0.0	5NDU_8V2:B:201	Fragment Linking
2	0.2222222222222222	0.45	1.0	5NDU_8V2:B:201	Fragment Linking
2	0.2	1.0	0.5	6PB9_PAM:A:301	Fragment Linking
2	0.05	1.0	1.0	6PB9_PAM:A:301	Fragment Linking
2	0.1	1.0	1.0	6PB9_PAM:A:301	Fragment Linking
2	0.5	1.0	1.0	6PB9_PAM:A:301	Fragment Linking
2	0.3	1.0	1.0	6PB9_PAM:A:301	Fragment Linking
2	0.5555555555555556	0.9	1.0	6PB9_PAM:A:301	Fragment Linking
2	0.05	1.0	1.0	6PB9_PAM:A:301	Fragment Linking
2	0.0	0.9	0.0	6PB9_PAM:A:301	Fragment Linking
2	0.5263157894736842	0.95	1.0	6PB9_PAM:A:301	Fragment Linking
2	0.5	1.0	1.0	6PB9_PAM:A:301	Fragment Linking
2	0.6	1.0	1.0	6PB9_PAM:A:301	Fragment Linking
2	0.21052631578947367	0.95	0.5	6PB9_PAM:A:301	Fragment Linking
2	0.35	1.0	0.8571428571428571	6PB9_PAM:A:301	Fragment Linking
2	0.45	1.0	1.0	6PB9_PAM:A:301	Fragment Linking
2	0.3	1.0	1.0	6PB9_PAM:A:301	Fragment Linking
2	0.25	1.0	0.6	6PB9_PAM:A:301	Fragment Linking
2	0.25	1.0	1.0	6PB9_PAM:A:301	Fragment Linking
2	0.16666666666666666	0.9	1.0	6PB9_PAM:A:301	Fragment Linking
2	0.15789473684210525	0.95	0.6666666666666666	6PB9_PAM:A:301	Fragment Linking
2	0.3157894736842105	0.95	1.0	6PB9_PAM:A:301	Fragment Linking
2	0.2	1.0	0.25	6PB9_PAM:A:301	Fragment Linking
2	0.4	0.5	1.0	2GM1_2AZ:A:371	Fragment Linking
2	0.2857142857142857	0.35	1.0	2GM1_2AZ:A:371	Fragment Linking
2	0.11764705882352941	0.85	1.0	2GM1_2AZ:A:371	Fragment Linking
2	0.5333333333333333	0.75	1.0	2GM1_2AZ:A:371	Fragment Linking
2	0.0	1.0	0.0	2GM1_2AZ:A:371	Fragment Linking
2	0.8571428571428571	0.35	1.0	2GM1_2AZ:A:371	Fragment Linking
2	0.0	0.9	0.0	2GM1_2AZ:A:371	Fragment Linking
2	0.5	0.7	1.0	2GM1_2AZ:A:371	Fragment Linking
2	0.0	1.0	0.0	2GM1_2AZ:A:371	Fragment Linking
2	0.05263157894736842	0.95	1.0	2GM1_2AZ:A:371	Fragment Linking
2	0.3333333333333333	0.9	1.0	2GM1_2AZ:A:371	Fragment Linking
2	0.0	0.45	0.0	2GM1_2AZ:A:371	Fragment Linking
2	0.25	0.2	1.0	2GM1_2AZ:A:371	Fragment Linking
2	0.2	0.5	1.0	2GM1_2AZ:B:371	Fragment Linking
2	0.125	0.4	1.0	2GM1_2AZ:B:371	Fragment Linking
2	0.125	0.8	1.0	2GM1_2AZ:B:371	Fragment Linking
2	0.3157894736842105	0.95	1.0	2GM1_2AZ:B:371	Fragment Linking
2	0.0	1.0	0.0	2GM1_2AZ:B:371	Fragment Linking
2	0.42857142857142855	0.35	1.0	2GM1_2AZ:B:371	Fragment Linking
2	0.06666666666666667	0.75	1.0	2GM1_2AZ:B:371	Fragment Linking
2	0.5294117647058824	0.85	1.0	2GM1_2AZ:B:371	Fragment Linking
2	0.0	1.0	0.0	2GM1_2AZ:B:371	Fragment Linking
2	0.05555555555555555	0.9	1.0	2GM1_2AZ:B:371	Fragment Linking
2	0.13333333333333333	0.75	1.0	2GM1_2AZ:B:371	Fragment Linking
2	0.0	0.1	0.0	2GM1_2AZ:B:371	Fragment Linking
2	0.0	0.25	0.0	2GM1_2AZ:B:371	Fragment Linking
2	0.25	0.6	1.0	2GM1_2AZ:D:371	Fragment Linking
2	0.6666666666666666	0.15	1.0	2GM1_2AZ:D:371	Fragment Linking
2	0.05263157894736842	0.95	1.0	2GM1_2AZ:D:371	Fragment Linking
2	0.21052631578947367	0.95	1.0	2GM1_2AZ:D:371	Fragment Linking
2	0.0	1.0	0.0	2GM1_2AZ:D:371	Fragment Linking
2	0.4	0.25	1.0	2GM1_2AZ:D:371	Fragment Linking
2	0.0	0.9	0.0	2GM1_2AZ:D:371	Fragment Linking
2	0.3157894736842105	0.95	1.0	2GM1_2AZ:D:371	Fragment Linking
2	0.0	1.0	0.0	2GM1_2AZ:D:371	Fragment Linking
2	0.1	1.0	1.0	2GM1_2AZ:D:371	Fragment Linking
2	0.29411764705882354	0.85	1.0	2GM1_2AZ:D:371	Fragment Linking
2	0.0	0.3	0.0	2GM1_2AZ:D:371	Fragment Linking
2	0.0	0.15	0.0	2GM1_2AZ:D:371	Fragment Linking
2	0.16666666666666666	0.6	1.0	2GM1_2AZ:E:371	Fragment Linking
2	0.25	0.2	1.0	2GM1_2AZ:E:371	Fragment Linking
2	0.06666666666666667	0.75	1.0	2GM1_2AZ:E:371	Fragment Linking
2	0.5	0.9	1.0	2GM1_2AZ:E:371	Fragment Linking
2	0.0	1.0	0.0	2GM1_2AZ:E:371	Fragment Linking
2	0.8	0.25	1.0	2GM1_2AZ:E:371	Fragment Linking
2	0.0625	0.8	1.0	2GM1_2AZ:E:371	Fragment Linking
2	0.3333333333333333	0.9	1.0	2GM1_2AZ:E:371	Fragment Linking
2	0.0	1.0	0.0	2GM1_2AZ:E:371	Fragment Linking
2	0.0	1.0	0.0	2GM1_2AZ:E:371	Fragment Linking
2	0.1875	0.8	1.0	2GM1_2AZ:E:371	Fragment Linking
2	0.0	0.25	0.0	2GM1_2AZ:E:371	Fragment Linking
2	0.0	0.15	0.0	2GM1_2AZ:E:371	Fragment Linking
2	1.0	0.75	0.7333333333333333	3L9H_EMQ:A:601	Fragment Linking
2	0.9444444444444444	0.9	1.0	3L9H_EMQ:A:601	Fragment Linking
2	0.6	0.5	0.8333333333333334	3L9H_EMQ:A:601	Fragment Linking
2	0.4444444444444444	0.45	1.0	3L9H_EMQ:A:601	Fragment Linking
2	1.0	0.8	0.875	3L9H_EMQ:A:601	Fragment Linking
2	0.5	0.6	0.8333333333333334	3L9H_EMQ:A:601	Fragment Linking
2	0.18181818181818182	0.55	1.0	3L9H_EMQ:A:601	Fragment Linking
2	0.5555555555555556	0.45	1.0	3L9H_EMQ:A:601	Fragment Linking
2	0.5	0.5	1.0	3L9H_EMQ:A:601	Fragment Linking
2	0.36363636363636365	0.55	1.0	3L9H_EMQ:A:601	Fragment Linking
2	1.0	0.65	0.9230769230769231	3L9H_EMQ:B:602	Fragment Linking
2	1.0	0.55	1.0	3L9H_EMQ:B:602	Fragment Linking
2	0.5384615384615384	0.65	1.0	3L9H_EMQ:B:602	Fragment Linking
2	0.6666666666666666	0.3	1.0	3L9H_EMQ:B:602	Fragment Linking
2	1.0	0.85	0.7647058823529411	3L9H_EMQ:B:602	Fragment Linking
2	0.3125	0.8	1.0	3L9H_EMQ:B:602	Fragment Linking
2	0.3333333333333333	0.3	1.0	3L9H_EMQ:B:602	Fragment Linking
2	0.5555555555555556	0.45	1.0	3L9H_EMQ:B:602	Fragment Linking
2	0.5	0.3	1.0	3L9H_EMQ:B:602	Fragment Linking
2	1.0	0.3	1.0	3L9H_EMQ:B:602	Fragment Linking
2	0.5	0.8	1.0	2UYI_K02:A:604	Fragment Linking
2	0.7142857142857143	0.7	1.0	2UYI_K02:A:604	Fragment Linking
2	0.5789473684210527	0.95	1.0	2UYI_K02:A:604	Fragment Linking
2	0.9375	0.8	1.0	2UYI_K02:A:604	Fragment Linking
2	0.65	1.0	1.0	2UYI_K02:A:604	Fragment Linking
2	0.5625	0.8	1.0	2UYI_K02:A:604	Fragment Linking
2	1.0	0.95	0.7368421052631579	2UYI_K02:A:604	Fragment Linking
2	0.3888888888888889	0.9	1.0	2UYI_K02:B:604	Fragment Linking
2	0.5625	0.8	1.0	2UYI_K02:B:604	Fragment Linking
2	0.75	0.8	1.0	2UYI_K02:B:604	Fragment Linking
2	1.0	0.75	1.0	2UYI_K02:B:604	Fragment Linking
2	0.6428571428571429	0.7	1.0	2UYI_K02:B:604	Fragment Linking
2	0.75	0.6	1.0	2UYI_K02:B:604	Fragment Linking
2	1.0	1.0	0.75	2UYI_K02:B:604	Fragment Linking
2	0.0	1.0	0.0	5NCF_8T5:A:201	Fragment Linking
2	0.08333333333333333	0.6	1.0	5NCF_8T5:A:201	Fragment Linking
2	0.08333333333333333	0.6	1.0	5NCF_8T5:A:201	Fragment Linking
2	0.0625	0.8	1.0	5NCF_8T5:A:201	Fragment Linking
2	0.0	0.5	0.0	5NCF_8T5:A:201	Fragment Linking
2	0.15384615384615385	0.65	1.0	5NCF_8T5:A:201	Fragment Linking
2	0.0	0.55	0.0	5NCF_8T5:A:201	Fragment Linking
2	0.0	0.45	0.0	5NCF_8T5:A:201	Fragment Linking
2	0.0	0.55	0.0	5NCF_8T5:A:201	Fragment Linking
2	0.0	0.6	0.0	5NCF_8T5:A:201	Fragment Linking
2	0.16666666666666666	0.6	1.0	5NCF_8T5:A:201	Fragment Linking
2	0.2	0.5	1.0	5NCF_8T5:A:201	Fragment Linking
2	0.0	1.0	0.0	5NCF_8T5:B:204	Fragment Linking
2	0.0	0.85	0.0	5NCF_8T5:B:204	Fragment Linking
2	0.0	0.65	0.0	5NCF_8T5:B:204	Fragment Linking
2	0.0	0.85	0.0	5NCF_8T5:B:204	Fragment Linking
2	0.0	0.7	0.0	5NCF_8T5:B:204	Fragment Linking
2	0.23076923076923078	0.65	1.0	5NCF_8T5:B:204	Fragment Linking
2	0.09090909090909091	0.55	1.0	5NCF_8T5:B:204	Fragment Linking
2	0.0	0.65	0.0	5NCF_8T5:B:204	Fragment Linking
2	0.0	0.75	0.0	5NCF_8T5:B:204	Fragment Linking
2	0.0625	0.8	1.0	5NCF_8T5:B:204	Fragment Linking
2	0.3076923076923077	0.65	1.0	5NCF_8T5:B:204	Fragment Linking
2	0.14285714285714285	0.7	1.0	5NCF_8T5:B:204	Fragment Linking
2	0.8888888888888888	0.9	1.0	3F7H_419:A:1	Fragment Linking
2	0.4117647058823529	0.85	1.0	3F7H_419:A:1	Fragment Linking
2	0.07142857142857142	0.7	1.0	3F7H_419:A:1	Fragment Linking
2	0.1111111111111111	0.9	1.0	3F7H_419:A:1	Fragment Linking
2	0.058823529411764705	0.85	1.0	3F7H_419:A:1	Fragment Linking
2	0.058823529411764705	0.85	1.0	3F7H_419:A:1	Fragment Linking
2	0.0	1.0	0.0	3F7H_419:A:1	Fragment Linking
2	0.9285714285714286	0.7	1.0	3F7H_419:A:1	Fragment Linking
2	0.25	0.8	1.0	3F7H_419:A:1	Fragment Linking
2	0.21428571428571427	0.7	1.0	3F7H_419:A:1	Fragment Linking
2	0.0	0.75	0.0	3F7H_419:A:1	Fragment Linking
2	0.17647058823529413	0.85	1.0	3F7H_419:A:1	Fragment Linking
2	0.1875	0.8	1.0	3F7H_419:A:1	Fragment Linking
2	0.2222222222222222	0.9	1.0	3F7H_419:A:1	Fragment Linking
2	0.23076923076923078	0.65	1.0	3F7H_419:A:1	Fragment Linking
2	0.0	0.9	0.0	3F7H_419:A:1	Fragment Linking
2	0.3684210526315789	0.95	1.0	3F7H_419:A:1	Fragment Linking
2	0.17647058823529413	0.85	1.0	3F7H_419:A:1	Fragment Linking
2	0.0625	0.8	1.0	3F7H_419:A:1	Fragment Linking
2	0.07142857142857142	0.7	1.0	3F7H_419:A:1	Fragment Linking
2	0.9375	0.8	0.9333333333333333	3F7H_419:A:1	Fragment Linking
2	0.15384615384615385	0.65	1.0	3F7H_419:A:1	Fragment Linking
2	0.3076923076923077	0.65	1.0	3F7H_419:A:1	Fragment Linking
2	0.0	1.0	0.0	3F7H_419:A:1	Fragment Linking
2	0.0	1.0	0.0	3F7H_419:A:1	Fragment Linking
2	0.9375	0.8	1.0	3F7H_419:B:1	Fragment Linking
2	0.2631578947368421	0.95	1.0	3F7H_419:B:1	Fragment Linking
2	0.0	0.75	0.0	3F7H_419:B:1	Fragment Linking
2	0.13333333333333333	0.75	1.0	3F7H_419:B:1	Fragment Linking
2	0.058823529411764705	0.85	1.0	3F7H_419:B:1	Fragment Linking
2	0.14285714285714285	0.7	1.0	3F7H_419:B:1	Fragment Linking
2	0.0	1.0	0.0	3F7H_419:B:1	Fragment Linking
2	1.0	0.8	1.0	3F7H_419:B:1	Fragment Linking
2	0.3333333333333333	0.75	1.0	3F7H_419:B:1	Fragment Linking
2	0.2	0.75	1.0	3F7H_419:B:1	Fragment Linking
2	0.0	0.75	0.0	3F7H_419:B:1	Fragment Linking
2	0.11764705882352941	0.85	1.0	3F7H_419:B:1	Fragment Linking
2	0.3333333333333333	0.9	1.0	3F7H_419:B:1	Fragment Linking
2	0.11764705882352941	0.85	1.0	3F7H_419:B:1	Fragment Linking
2	0.0	0.75	0.0	3F7H_419:B:1	Fragment Linking
2	0.0625	0.8	1.0	3F7H_419:B:1	Fragment Linking
2	0.21052631578947367	0.95	1.0	3F7H_419:B:1	Fragment Linking
2	0.11764705882352941	0.85	1.0	3F7H_419:B:1	Fragment Linking
2	0.11764705882352941	0.85	1.0	3F7H_419:B:1	Fragment Linking
2	0.0	0.85	0.0	3F7H_419:B:1	Fragment Linking
2	1.0	0.9	0.7777777777777778	3F7H_419:B:1	Fragment Linking
2	0.38461538461538464	0.65	1.0	3F7H_419:B:1	Fragment Linking
2	0.42857142857142855	0.7	1.0	3F7H_419:B:1	Fragment Linking
2	0.0	1.0	0.0	3F7H_419:B:1	Fragment Linking
2	0.0	1.0	0.0	3F7H_419:B:1	Fragment Linking
5	0.0	0.45	0.0	5NDU_8V2:A:201	Fragment Linking
5	0.0	0.4	0.0	5NDU_8V2:A:201	Fragment Linking
5	0.2	0.5	1.0	5NDU_8V2:A:201	Fragment Linking
5	0.09090909090909091	0.55	1.0	5NDU_8V2:A:201	Fragment Linking
5	0.09090909090909091	0.55	1.0	5NDU_8V2:A:201	Fragment Linking
5	0.16666666666666666	0.6	1.0	5NDU_8V2:A:201	Fragment Linking
5	0.0	0.4	0.0	5NDU_8V2:A:201	Fragment Linking
5	0.0	0.35	0.0	5NDU_8V2:A:201	Fragment Linking
5	0.0	0.7	0.0	5NDU_8V2:A:201	Fragment Linking
5	0.0	0.8	0.0	5NDU_8V2:A:201	Fragment Linking
5	0.0	1.0	0.0	5NDU_8V2:A:201	Fragment Linking
5	0.3076923076923077	0.65	1.0	5NDU_8V2:A:201	Fragment Linking
5	0.0	0.65	0.0	5NDU_8V2:B:201	Fragment Linking
5	0.0	0.3	0.0	5NDU_8V2:B:201	Fragment Linking
5	0.2	0.25	1.0	5NDU_8V2:B:201	Fragment Linking
5	0.0	0.3	0.0	5NDU_8V2:B:201	Fragment Linking
5	0.3333333333333333	0.3	1.0	5NDU_8V2:B:201	Fragment Linking
5	0.0	0.4	0.0	5NDU_8V2:B:201	Fragment Linking
5	0.0	0.1	0.0	5NDU_8V2:B:201	Fragment Linking
5	0.0	0.25	0.0	5NDU_8V2:B:201	Fragment Linking
5	0.0	0.5	0.0	5NDU_8V2:B:201	Fragment Linking
5	0.0	0.7	0.0	5NDU_8V2:B:201	Fragment Linking
5	0.0	1.0	0.0	5NDU_8V2:B:201	Fragment Linking
5	0.09090909090909091	0.55	1.0	5NDU_8V2:B:201	Fragment Linking
5	0.4	1.0	0.25	6PB9_PAM:A:301	Fragment Linking
5	0.35	1.0	1.0	6PB9_PAM:A:301	Fragment Linking
5	0.5	1.0	0.9	6PB9_PAM:A:301	Fragment Linking
5	0.5	1.0	1.0	6PB9_PAM:A:301	Fragment Linking
5	0.45	1.0	1.0	6PB9_PAM:A:301	Fragment Linking
5	0.75	1.0	1.0	6PB9_PAM:A:301	Fragment Linking
5	0.0	1.0	0.0	6PB9_PAM:A:301	Fragment Linking
5	0.4	1.0	1.0	6PB9_PAM:A:301	Fragment Linking
5	0.42105263157894735	0.95	1.0	6PB9_PAM:A:301	Fragment Linking
5	0.65	1.0	1.0	6PB9_PAM:A:301	Fragment Linking
5	0.7	1.0	1.0	6PB9_PAM:A:301	Fragment Linking
5	0.15	1.0	0.6666666666666666	6PB9_PAM:A:301	Fragment Linking
5	0.6	1.0	1.0	6PB9_PAM:A:301	Fragment Linking
5	0.55	1.0	1.0	6PB9_PAM:A:301	Fragment Linking
5	0.6842105263157895	0.95	1.0	6PB9_PAM:A:301	Fragment Linking
5	0.15	1.0	0.3333333333333333	6PB9_PAM:A:301	Fragment Linking
5	0.55	1.0	1.0	6PB9_PAM:A:301	Fragment Linking
5	0.35	1.0	1.0	6PB9_PAM:A:301	Fragment Linking
5	0.25	1.0	0.4	6PB9_PAM:A:301	Fragment Linking
5	0.15	1.0	1.0	6PB9_PAM:A:301	Fragment Linking
5	0.2	1.0	0.75	6PB9_PAM:A:301	Fragment Linking
5	0.14285714285714285	0.7	1.0	2GM1_2AZ:A:371	Fragment Linking
5	0.625	0.4	1.0	2GM1_2AZ:A:371	Fragment Linking
5	0.3157894736842105	0.95	1.0	2GM1_2AZ:A:371	Fragment Linking
5	0.5882352941176471	0.85	1.0	2GM1_2AZ:A:371	Fragment Linking
5	0.0	1.0	0.0	2GM1_2AZ:A:371	Fragment Linking
5	0.5555555555555556	0.45	1.0	2GM1_2AZ:A:371	Fragment Linking
5	0.4	1.0	1.0	2GM1_2AZ:A:371	Fragment Linking
5	0.4375	0.8	1.0	2GM1_2AZ:A:371	Fragment Linking
5	0.0	1.0	0.0	2GM1_2AZ:A:371	Fragment Linking
5	0.0	0.75	0.0	2GM1_2AZ:A:371	Fragment Linking
5	0.21052631578947367	0.95	1.0	2GM1_2AZ:A:371	Fragment Linking
5	0.2857142857142857	0.35	1.0	2GM1_2AZ:A:371	Fragment Linking
5	0.0	0.35	0.0	2GM1_2AZ:A:371	Fragment Linking
5	0.0	0.4	0.0	2GM1_2AZ:B:371	Fragment Linking
5	0.7	0.5	1.0	2GM1_2AZ:B:371	Fragment Linking
5	0.29411764705882354	0.85	1.0	2GM1_2AZ:B:371	Fragment Linking
5	0.4666666666666667	0.75	1.0	2GM1_2AZ:B:371	Fragment Linking
5	0.0	1.0	0.0	2GM1_2AZ:B:371	Fragment Linking
5	0.6666666666666666	0.45	1.0	2GM1_2AZ:B:371	Fragment Linking
5	0.5	1.0	1.0	2GM1_2AZ:B:371	Fragment Linking
5	0.7058823529411765	0.85	1.0	2GM1_2AZ:B:371	Fragment Linking
5	0.0	1.0	0.0	2GM1_2AZ:B:371	Fragment Linking
5	0.2777777777777778	0.9	1.0	2GM1_2AZ:B:371	Fragment Linking
5	0.5	0.7	1.0	2GM1_2AZ:B:371	Fragment Linking
5	0.09090909090909091	0.55	1.0	2GM1_2AZ:B:371	Fragment Linking
5	0.42857142857142855	0.35	1.0	2GM1_2AZ:B:371	Fragment Linking
5	0.23076923076923078	0.65	1.0	2GM1_2AZ:D:371	Fragment Linking
5	0.5	0.3	1.0	2GM1_2AZ:D:371	Fragment Linking
5	0.3125	0.8	1.0	2GM1_2AZ:D:371	Fragment Linking
5	0.5	0.7	1.0	2GM1_2AZ:D:371	Fragment Linking
5	0.0	1.0	0.0	2GM1_2AZ:D:371	Fragment Linking
5	0.9	0.5	1.0	2GM1_2AZ:D:371	Fragment Linking
5	0.3333333333333333	0.9	1.0	2GM1_2AZ:D:371	Fragment Linking
5	0.7222222222222222	0.9	1.0	2GM1_2AZ:D:371	Fragment Linking
5	0.0	1.0	0.0	2GM1_2AZ:D:371	Fragment Linking
5	0.1	1.0	1.0	2GM1_2AZ:D:371	Fragment Linking
5	0.3125	0.8	1.0	2GM1_2AZ:D:371	Fragment Linking
5	0.09090909090909091	0.55	1.0	2GM1_2AZ:D:371	Fragment Linking
5	0.2	0.5	1.0	2GM1_2AZ:D:371	Fragment Linking
5	0.0625	0.8	1.0	2GM1_2AZ:E:371	Fragment Linking
5	0.6	0.25	1.0	2GM1_2AZ:E:371	Fragment Linking
5	0.35294117647058826	0.85	1.0	2GM1_2AZ:E:371	Fragment Linking
5	0.5	0.8	1.0	2GM1_2AZ:E:371	Fragment Linking
5	0.0	1.0	0.0	2GM1_2AZ:E:371	Fragment Linking
5	0.5833333333333334	0.6	1.0	2GM1_2AZ:E:371	Fragment Linking
5	0.1875	0.8	1.0	2GM1_2AZ:E:371	Fragment Linking
5	0.7777777777777778	0.9	1.0	2GM1_2AZ:E:371	Fragment Linking
5	0.0	1.0	0.0	2GM1_2AZ:E:371	Fragment Linking
5	0.25	1.0	1.0	2GM1_2AZ:E:371	Fragment Linking
5	0.8	0.75	1.0	2GM1_2AZ:E:371	Fragment Linking
5	0.2727272727272727	0.55	1.0	2GM1_2AZ:E:371	Fragment Linking
5	0.4	0.25	1.0	2GM1_2AZ:E:371	Fragment Linking
5	1.0	0.8	0.625	3L9H_EMQ:A:601	Fragment Linking
5	1.0	0.75	1.0	3L9H_EMQ:A:601	Fragment Linking
5	0.375	0.8	1.0	3L9H_EMQ:A:601	Fragment Linking
5	0.75	0.4	1.0	3L9H_EMQ:A:601	Fragment Linking
5	1.0	0.9	0.7222222222222222	3L9H_EMQ:A:601	Fragment Linking
5	0.5555555555555556	0.9	1.0	3L9H_EMQ:A:601	Fragment Linking
5	0.125	0.4	1.0	3L9H_EMQ:A:601	Fragment Linking
5	0.6	0.25	1.0	3L9H_EMQ:A:601	Fragment Linking
5	0.8	0.5	1.0	3L9H_EMQ:A:601	Fragment Linking
5	0.7692307692307693	0.65	1.0	3L9H_EMQ:A:601	Fragment Linking
5	1.0	0.85	0.7058823529411765	3L9H_EMQ:B:602	Fragment Linking
5	1.0	0.85	1.0	3L9H_EMQ:B:602	Fragment Linking
5	0.38461538461538464	0.65	1.0	3L9H_EMQ:B:602	Fragment Linking
5	0.8571428571428571	0.35	1.0	3L9H_EMQ:B:602	Fragment Linking
5	1.0	0.75	0.8666666666666667	3L9H_EMQ:B:602	Fragment Linking
5	0.2857142857142857	0.7	1.0	3L9H_EMQ:B:602	Fragment Linking
5	0.625	0.4	1.0	3L9H_EMQ:B:602	Fragment Linking
5	0.9166666666666666	0.6	1.0	3L9H_EMQ:B:602	Fragment Linking
5	0.9166666666666666	0.6	1.0	3L9H_EMQ:B:602	Fragment Linking
5	0.9166666666666666	0.6	1.0	3L9H_EMQ:B:602	Fragment Linking
5	0.8947368421052632	0.95	1.0	2UYI_K02:A:604	Fragment Linking
5	0.6842105263157895	0.95	1.0	2UYI_K02:A:604	Fragment Linking
5	0.9444444444444444	0.9	1.0	2UYI_K02:A:604	Fragment Linking
5	0.8888888888888888	0.9	1.0	2UYI_K02:A:604	Fragment Linking
5	0.75	1.0	1.0	2UYI_K02:A:604	Fragment Linking
5	0.8421052631578947	0.95	1.0	2UYI_K02:A:604	Fragment Linking
5	1.0	0.95	0.6842105263157895	2UYI_K02:A:604	Fragment Linking
5	0.7777777777777778	0.9	1.0	2UYI_K02:B:604	Fragment Linking
5	0.6	1.0	1.0	2UYI_K02:B:604	Fragment Linking
5	0.85	1.0	1.0	2UYI_K02:B:604	Fragment Linking
5	0.8947368421052632	0.95	1.0	2UYI_K02:B:604	Fragment Linking
5	0.7777777777777778	0.9	1.0	2UYI_K02:B:604	Fragment Linking
5	0.75	0.8	1.0	2UYI_K02:B:604	Fragment Linking
5	1.0	1.0	0.65	2UYI_K02:B:604	Fragment Linking
5	0.0	1.0	0.0	5NCF_8T5:A:201	Fragment Linking
5	0.0	0.75	0.0	5NCF_8T5:A:201	Fragment Linking
5	0.14285714285714285	0.7	1.0	5NCF_8T5:A:201	Fragment Linking
5	0.07692307692307693	0.65	1.0	5NCF_8T5:A:201	Fragment Linking
5	0.0	0.85	0.0	5NCF_8T5:A:201	Fragment Linking
5	0.3888888888888889	0.9	1.0	5NCF_8T5:A:201	Fragment Linking
5	0.4375	0.8	1.0	5NCF_8T5:A:201	Fragment Linking
5	0.125	0.8	1.0	5NCF_8T5:A:201	Fragment Linking
5	0.2727272727272727	0.55	1.0	5NCF_8T5:A:201	Fragment Linking
5	0.15384615384615385	0.65	1.0	5NCF_8T5:A:201	Fragment Linking
5	0.38461538461538464	0.65	1.0	5NCF_8T5:A:201	Fragment Linking
5	0.5	0.7	1.0	5NCF_8T5:A:201	Fragment Linking
5	0.0	1.0	0.0	5NCF_8T5:B:204	Fragment Linking
5	0.0	0.8	0.0	5NCF_8T5:B:204	Fragment Linking
5	0.23076923076923078	0.65	1.0	5NCF_8T5:B:204	Fragment Linking
5	0.125	0.4	1.0	5NCF_8T5:B:204	Fragment Linking
5	0.058823529411764705	0.85	1.0	5NCF_8T5:B:204	Fragment Linking
5	0.46153846153846156	0.65	1.0	5NCF_8T5:B:204	Fragment Linking
5	0.6363636363636364	0.55	1.0	5NCF_8T5:B:204	Fragment Linking
5	0.0	0.8	0.0	5NCF_8T5:B:204	Fragment Linking
5	0.4444444444444444	0.45	1.0	5NCF_8T5:B:204	Fragment Linking
5	0.08333333333333333	0.6	1.0	5NCF_8T5:B:204	Fragment Linking
5	0.3076923076923077	0.65	1.0	5NCF_8T5:B:204	Fragment Linking
5	0.2857142857142857	0.7	1.0	5NCF_8T5:B:204	Fragment Linking
5	1.0	0.8	1.0	3F7H_419:A:1	Fragment Linking
5	0.7222222222222222	0.9	1.0	3F7H_419:A:1	Fragment Linking
5	1.0	0.85	1.0	3F7H_419:A:1	Fragment Linking
5	0.8125	0.8	1.0	3F7H_419:A:1	Fragment Linking
5	0.5882352941176471	0.85	1.0	3F7H_419:A:1	Fragment Linking
5	0.7222222222222222	0.9	1.0	3F7H_419:A:1	Fragment Linking
5	0.0	1.0	0.0	3F7H_419:A:1	Fragment Linking
5	0.9473684210526315	0.95	1.0	3F7H_419:A:1	Fragment Linking
5	0.8235294117647058	0.85	1.0	3F7H_419:A:1	Fragment Linking
5	0.45	1.0	1.0	3F7H_419:A:1	Fragment Linking
5	0.47058823529411764	0.85	1.0	3F7H_419:A:1	Fragment Linking
5	0.35294117647058826	0.85	1.0	3F7H_419:A:1	Fragment Linking
5	0.7894736842105263	0.95	1.0	3F7H_419:A:1	Fragment Linking
5	0.3157894736842105	0.95	1.0	3F7H_419:A:1	Fragment Linking
5	0.5	0.9	1.0	3F7H_419:A:1	Fragment Linking
5	0.3	1.0	1.0	3F7H_419:A:1	Fragment Linking
5	0.6	1.0	1.0	3F7H_419:A:1	Fragment Linking
5	0.6	1.0	1.0	3F7H_419:A:1	Fragment Linking
5	0.3157894736842105	0.95	1.0	3F7H_419:A:1	Fragment Linking
5	0.4444444444444444	0.9	1.0	3F7H_419:A:1	Fragment Linking
5	1.0	0.85	0.7647058823529411	3F7H_419:A:1	Fragment Linking
5	0.625	0.8	1.0	3F7H_419:A:1	Fragment Linking
5	0.4444444444444444	0.9	1.0	3F7H_419:A:1	Fragment Linking
5	0.0	1.0	0.0	3F7H_419:A:1	Fragment Linking
5	0.0	1.0	0.0	3F7H_419:A:1	Fragment Linking
5	1.0	0.65	1.0	3F7H_419:B:1	Fragment Linking
5	0.6842105263157895	0.95	1.0	3F7H_419:B:1	Fragment Linking
5	0.6666666666666666	0.75	1.0	3F7H_419:B:1	Fragment Linking
5	0.7222222222222222	0.9	1.0	3F7H_419:B:1	Fragment Linking
5	0.5555555555555556	0.9	1.0	3F7H_419:B:1	Fragment Linking
5	0.5333333333333333	0.75	1.0	3F7H_419:B:1	Fragment Linking
5	0.0	1.0	0.0	3F7H_419:B:1	Fragment Linking
5	1.0	0.9	1.0	3F7H_419:B:1	Fragment Linking
5	0.7	1.0	1.0	3F7H_419:B:1	Fragment Linking
5	0.6666666666666666	0.9	1.0	3F7H_419:B:1	Fragment Linking
5	0.4444444444444444	0.9	1.0	3F7H_419:B:1	Fragment Linking
5	0.7222222222222222	0.9	1.0	3F7H_419:B:1	Fragment Linking
5	0.6666666666666666	0.9	1.0	3F7H_419:B:1	Fragment Linking
5	0.6111111111111112	0.9	1.0	3F7H_419:B:1	Fragment Linking
5	0.42105263157894735	0.95	1.0	3F7H_419:B:1	Fragment Linking
5	0.75	1.0	1.0	3F7H_419:B:1	Fragment Linking
5	0.5263157894736842	0.95	1.0	3F7H_419:B:1	Fragment Linking
5	0.4444444444444444	0.9	1.0	3F7H_419:B:1	Fragment Linking
5	0.2	1.0	1.0	3F7H_419:B:1	Fragment Linking
5	0.5789473684210527	0.95	1.0	3F7H_419:B:1	Fragment Linking
5	1.0	1.0	0.75	3F7H_419:B:1	Fragment Linking
5	0.5	0.8	1.0	3F7H_419:B:1	Fragment Linking
5	0.7142857142857143	0.7	1.0	3F7H_419:B:1	Fragment Linking
5	0.0	1.0	0.0	3F7H_419:B:1	Fragment Linking
5	0.0	1.0	0.0	3F7H_419:B:1	Fragment Linking
15	0.5	0.5	1.0	5NDU_8V2:A:201	Fragment Linking
15	0.0	0.6	0.0	5NDU_8V2:A:201	Fragment Linking
15	0.18181818181818182	0.55	1.0	5NDU_8V2:A:201	Fragment Linking
15	0.4444444444444444	0.45	1.0	5NDU_8V2:A:201	Fragment Linking
15	0.2	0.5	1.0	5NDU_8V2:A:201	Fragment Linking
15	0.0	0.95	0.0	5NDU_8V2:A:201	Fragment Linking
15	0.2	0.25	1.0	5NDU_8V2:A:201	Fragment Linking
15	0.2	0.25	1.0	5NDU_8V2:A:201	Fragment Linking
15	0.0	0.85	0.0	5NDU_8V2:A:201	Fragment Linking
15	0.15384615384615385	0.65	1.0	5NDU_8V2:A:201	Fragment Linking
15	0.0	1.0	0.0	5NDU_8V2:A:201	Fragment Linking
15	0.2222222222222222	0.9	1.0	5NDU_8V2:A:201	Fragment Linking
15	0.1	0.5	1.0	5NDU_8V2:B:201	Fragment Linking
15	0.2727272727272727	0.55	1.0	5NDU_8V2:B:201	Fragment Linking
15	0.42857142857142855	0.35	1.0	5NDU_8V2:B:201	Fragment Linking
15	0.0	0.1	0.0	5NDU_8V2:B:201	Fragment Linking
15	0.625	0.4	1.0	5NDU_8V2:B:201	Fragment Linking
15	0.4444444444444444	0.45	1.0	5NDU_8V2:B:201	Fragment Linking
15	0.0	0.4	0.0	5NDU_8V2:B:201	Fragment Linking
15	0.2	0.25	1.0	5NDU_8V2:B:201	Fragment Linking
15	0.23529411764705882	0.85	1.0	5NDU_8V2:B:201	Fragment Linking
15	0.0625	0.8	1.0	5NDU_8V2:B:201	Fragment Linking
15	0.0	1.0	0.0	5NDU_8V2:B:201	Fragment Linking
15	0.25	0.8	1.0	5NDU_8V2:B:201	Fragment Linking
15	0.3	1.0	0.16666666666666666	6PB9_PAM:A:301	Fragment Linking
15	0.5	1.0	0.4	6PB9_PAM:A:301	Fragment Linking
15	0.55	1.0	0.9090909090909091	6PB9_PAM:A:301	Fragment Linking
15	0.55	1.0	1.0	6PB9_PAM:A:301	Fragment Linking
15	0.8	1.0	0.875	6PB9_PAM:A:301	Fragment Linking
15	0.85	1.0	1.0	6PB9_PAM:A:301	Fragment Linking
15	0.15	1.0	0.3333333333333333	6PB9_PAM:A:301	Fragment Linking
15	0.25	1.0	1.0	6PB9_PAM:A:301	Fragment Linking
15	0.7368421052631579	0.95	1.0	6PB9_PAM:A:301	Fragment Linking
15	0.75	1.0	0.9333333333333333	6PB9_PAM:A:301	Fragment Linking
15	0.75	1.0	1.0	6PB9_PAM:A:301	Fragment Linking
15	0.3	1.0	0.6666666666666666	6PB9_PAM:A:301	Fragment Linking
15	0.7	1.0	0.9285714285714286	6PB9_PAM:A:301	Fragment Linking
15	0.7	1.0	1.0	6PB9_PAM:A:301	Fragment Linking
15	0.8947368421052632	0.95	1.0	6PB9_PAM:A:301	Fragment Linking
15	0.1	1.0	0.5	6PB9_PAM:A:301	Fragment Linking
15	0.35	1.0	0.8571428571428571	6PB9_PAM:A:301	Fragment Linking
15	0.75	1.0	0.7333333333333333	6PB9_PAM:A:301	Fragment Linking
15	0.2	1.0	0.25	6PB9_PAM:A:301	Fragment Linking
15	0.3	1.0	0.6666666666666666	6PB9_PAM:A:301	Fragment Linking
15	0.3	1.0	0.3333333333333333	6PB9_PAM:A:301	Fragment Linking
15	0.1875	0.8	1.0	2GM1_2AZ:A:371	Fragment Linking
15	0.5714285714285714	0.7	1.0	2GM1_2AZ:A:371	Fragment Linking
15	0.8235294117647058	0.85	1.0	2GM1_2AZ:A:371	Fragment Linking
15	0.7058823529411765	0.85	1.0	2GM1_2AZ:A:371	Fragment Linking
15	0.0	1.0	0.0	2GM1_2AZ:A:371	Fragment Linking
15	0.6153846153846154	0.65	1.0	2GM1_2AZ:A:371	Fragment Linking
15	0.5789473684210527	0.95	1.0	2GM1_2AZ:A:371	Fragment Linking
15	0.75	0.8	1.0	2GM1_2AZ:A:371	Fragment Linking
15	0.0	1.0	0.0	2GM1_2AZ:A:371	Fragment Linking
15	0.3333333333333333	0.9	1.0	2GM1_2AZ:A:371	Fragment Linking
15	0.7058823529411765	0.85	1.0	2GM1_2AZ:A:371	Fragment Linking
15	0.0625	0.8	1.0	2GM1_2AZ:A:371	Fragment Linking
15	0.6666666666666666	0.6	1.0	2GM1_2AZ:A:371	Fragment Linking
15	0.16666666666666666	0.9	1.0	2GM1_2AZ:B:371	Fragment Linking
15	0.5333333333333333	0.75	1.0	2GM1_2AZ:B:371	Fragment Linking
15	0.75	0.8	1.0	2GM1_2AZ:B:371	Fragment Linking
15	0.8235294117647058	0.85	1.0	2GM1_2AZ:B:371	Fragment Linking
15	0.0	1.0	0.0	2GM1_2AZ:B:371	Fragment Linking
15	0.7692307692307693	0.65	1.0	2GM1_2AZ:B:371	Fragment Linking
15	0.6470588235294118	0.85	1.0	2GM1_2AZ:B:371	Fragment Linking
15	0.8571428571428571	0.7	1.0	2GM1_2AZ:B:371	Fragment Linking
15	0.0	1.0	0.0	2GM1_2AZ:B:371	Fragment Linking
15	0.5	0.9	1.0	2GM1_2AZ:B:371	Fragment Linking
15	0.7777777777777778	0.9	1.0	2GM1_2AZ:B:371	Fragment Linking
15	0.07142857142857142	0.7	1.0	2GM1_2AZ:B:371	Fragment Linking
15	0.5	0.6	1.0	2GM1_2AZ:B:371	Fragment Linking
15	0.23076923076923078	0.65	1.0	2GM1_2AZ:D:371	Fragment Linking
15	0.5625	0.8	1.0	2GM1_2AZ:D:371	Fragment Linking
15	0.42105263157894735	0.95	1.0	2GM1_2AZ:D:371	Fragment Linking
15	0.8	0.75	1.0	2GM1_2AZ:D:371	Fragment Linking
15	0.0	1.0	0.0	2GM1_2AZ:D:371	Fragment Linking
15	0.7692307692307693	0.65	1.0	2GM1_2AZ:D:371	Fragment Linking
15	0.47368421052631576	0.95	1.0	2GM1_2AZ:D:371	Fragment Linking
15	0.7647058823529411	0.85	1.0	2GM1_2AZ:D:371	Fragment Linking
15	0.0	1.0	0.0	2GM1_2AZ:D:371	Fragment Linking
15	0.47368421052631576	0.95	1.0	2GM1_2AZ:D:371	Fragment Linking
15	0.4444444444444444	0.9	1.0	2GM1_2AZ:D:371	Fragment Linking
15	0.26666666666666666	0.75	1.0	2GM1_2AZ:D:371	Fragment Linking
15	0.46153846153846156	0.65	1.0	2GM1_2AZ:D:371	Fragment Linking
15	0.5263157894736842	0.95	1.0	2GM1_2AZ:E:371	Fragment Linking
15	0.6	0.75	1.0	2GM1_2AZ:E:371	Fragment Linking
15	0.7692307692307693	0.65	1.0	2GM1_2AZ:E:371	Fragment Linking
15	0.9285714285714286	0.7	1.0	2GM1_2AZ:E:371	Fragment Linking
15	0.0	1.0	0.0	2GM1_2AZ:E:371	Fragment Linking
15	0.9166666666666666	0.6	1.0	2GM1_2AZ:E:371	Fragment Linking
15	0.631578947368421	0.95	1.0	2GM1_2AZ:E:371	Fragment Linking
15	0.9230769230769231	0.65	1.0	2GM1_2AZ:E:371	Fragment Linking
15	0.0	1.0	0.0	2GM1_2AZ:E:371	Fragment Linking
15	0.3333333333333333	0.9	1.0	2GM1_2AZ:E:371	Fragment Linking
15	0.5263157894736842	0.95	1.0	2GM1_2AZ:E:371	Fragment Linking
15	0.15384615384615385	0.65	1.0	2GM1_2AZ:E:371	Fragment Linking
15	0.75	0.8	1.0	2GM1_2AZ:E:371	Fragment Linking
15	1.0	0.95	0.7368421052631579	3L9H_EMQ:A:601	Fragment Linking
15	1.0	0.75	1.0	3L9H_EMQ:A:601	Fragment Linking
15	0.6842105263157895	0.95	0.9230769230769231	3L9H_EMQ:A:601	Fragment Linking
15	0.3333333333333333	0.6	1.0	3L9H_EMQ:A:601	Fragment Linking
15	1.0	0.85	0.7058823529411765	3L9H_EMQ:A:601	Fragment Linking
15	0.47058823529411764	0.85	0.875	3L9H_EMQ:A:601	Fragment Linking
15	0.5625	0.8	1.0	3L9H_EMQ:A:601	Fragment Linking
15	0.8333333333333334	0.6	1.0	3L9H_EMQ:A:601	Fragment Linking
15	0.8	0.75	1.0	3L9H_EMQ:A:601	Fragment Linking
15	0.9230769230769231	0.65	1.0	3L9H_EMQ:A:601	Fragment Linking
15	0.9473684210526315	0.95	0.7222222222222222	3L9H_EMQ:B:602	Fragment Linking
15	0.9444444444444444	0.9	0.9411764705882353	3L9H_EMQ:B:602	Fragment Linking
15	0.5714285714285714	0.7	0.875	3L9H_EMQ:B:602	Fragment Linking
15	0.6153846153846154	0.65	1.0	3L9H_EMQ:B:602	Fragment Linking
15	1.0	0.85	0.6470588235294118	3L9H_EMQ:B:602	Fragment Linking
15	0.7058823529411765	0.85	1.0	3L9H_EMQ:B:602	Fragment Linking
15	0.8	0.75	1.0	3L9H_EMQ:B:602	Fragment Linking
15	0.8181818181818182	0.55	1.0	3L9H_EMQ:B:602	Fragment Linking
15	1.0	0.6	1.0	3L9H_EMQ:B:602	Fragment Linking
15	0.9230769230769231	0.65	1.0	3L9H_EMQ:B:602	Fragment Linking
15	0.85	1.0	1.0	2UYI_K02:A:604	Fragment Linking
15	0.8	1.0	1.0	2UYI_K02:A:604	Fragment Linking
15	0.7	1.0	1.0	2UYI_K02:A:604	Fragment Linking
15	0.95	1.0	1.0	2UYI_K02:A:604	Fragment Linking
15	0.8947368421052632	0.95	1.0	2UYI_K02:A:604	Fragment Linking
15	0.8421052631578947	0.95	1.0	2UYI_K02:A:604	Fragment Linking
15	1.0	1.0	0.45	2UYI_K02:A:604	Fragment Linking
15	0.6	1.0	1.0	2UYI_K02:B:604	Fragment Linking
15	0.8	1.0	1.0	2UYI_K02:B:604	Fragment Linking
15	0.9473684210526315	0.95	1.0	2UYI_K02:B:604	Fragment Linking
15	0.85	1.0	1.0	2UYI_K02:B:604	Fragment Linking
15	0.9	1.0	1.0	2UYI_K02:B:604	Fragment Linking
15	0.85	1.0	1.0	2UYI_K02:B:604	Fragment Linking
15	1.0	1.0	0.5	2UYI_K02:B:604	Fragment Linking
15	0.0	1.0	0.0	5NCF_8T5:A:201	Fragment Linking
15	0.0	0.85	0.0	5NCF_8T5:A:201	Fragment Linking
15	0.35714285714285715	0.7	1.0	5NCF_8T5:A:201	Fragment Linking
15	0.6	0.75	1.0	5NCF_8T5:A:201	Fragment Linking
15	0.05555555555555555	0.9	1.0	5NCF_8T5:A:201	Fragment Linking
15	0.7692307692307693	0.65	1.0	5NCF_8T5:A:201	Fragment Linking
15	0.6875	0.8	1.0	5NCF_8T5:A:201	Fragment Linking
15	0.16666666666666666	0.9	1.0	5NCF_8T5:A:201	Fragment Linking
15	0.38461538461538464	0.65	1.0	5NCF_8T5:A:201	Fragment Linking
15	0.5333333333333333	0.75	1.0	5NCF_8T5:A:201	Fragment Linking
15	0.6923076923076923	0.65	1.0	5NCF_8T5:A:201	Fragment Linking
15	0.0	1.0	0.0	5NCF_8T5:A:201	Fragment Linking
15	0.0	1.0	0.0	5NCF_8T5:B:204	Fragment Linking
15	0.23529411764705882	0.85	1.0	5NCF_8T5:B:204	Fragment Linking
15	0.5625	0.8	1.0	5NCF_8T5:B:204	Fragment Linking
15	0.25	0.8	1.0	5NCF_8T5:B:204	Fragment Linking
15	0.16666666666666666	0.9	1.0	5NCF_8T5:B:204	Fragment Linking
15	0.8	0.75	1.0	5NCF_8T5:B:204	Fragment Linking
15	0.0	1.0	0.0	5NCF_8T5:B:204	Fragment Linking
15	0.0	0.85	0.0	5NCF_8T5:B:204	Fragment Linking
15	0.4	0.75	1.0	5NCF_8T5:B:204	Fragment Linking
15	0.2777777777777778	0.9	1.0	5NCF_8T5:B:204	Fragment Linking
15	0.5882352941176471	0.85	1.0	5NCF_8T5:B:204	Fragment Linking
15	0.7333333333333333	0.75	1.0	5NCF_8T5:B:204	Fragment Linking
15	1.0	0.85	1.0	3F7H_419:A:1	Fragment Linking
15	1.0	0.95	1.0	3F7H_419:A:1	Fragment Linking
15	0.8421052631578947	0.95	1.0	3F7H_419:A:1	Fragment Linking
15	0.75	1.0	1.0	3F7H_419:A:1	Fragment Linking
15	0.6842105263157895	0.95	1.0	3F7H_419:A:1	Fragment Linking
15	0.8421052631578947	0.95	1.0	3F7H_419:A:1	Fragment Linking
15	0.0	1.0	0.0	3F7H_419:A:1	Fragment Linking
15	1.0	0.9	1.0	3F7H_419:A:1	Fragment Linking
15	0.8421052631578947	0.95	1.0	3F7H_419:A:1	Fragment Linking
15	0.8421052631578947	0.95	1.0	3F7H_419:A:1	Fragment Linking
15	0.9444444444444444	0.9	1.0	3F7H_419:A:1	Fragment Linking
15	0.65	1.0	1.0	3F7H_419:A:1	Fragment Linking
15	0.7894736842105263	0.95	1.0	3F7H_419:A:1	Fragment Linking
15	0.75	1.0	1.0	3F7H_419:A:1	Fragment Linking
15	0.5789473684210527	0.95	1.0	3F7H_419:A:1	Fragment Linking
15	0.6	1.0	1.0	3F7H_419:A:1	Fragment Linking
15	0.8	1.0	1.0	3F7H_419:A:1	Fragment Linking
15	0.7894736842105263	0.95	1.0	3F7H_419:A:1	Fragment Linking
15	0.7368421052631579	0.95	1.0	3F7H_419:A:1	Fragment Linking
15	0.65	1.0	1.0	3F7H_419:A:1	Fragment Linking
15	1.0	0.95	0.7894736842105263	3F7H_419:A:1	Fragment Linking
15	0.7222222222222222	0.9	1.0	3F7H_419:A:1	Fragment Linking
15	0.7894736842105263	0.95	1.0	3F7H_419:A:1	Fragment Linking
15	0.0	1.0	0.0	3F7H_419:A:1	Fragment Linking
15	0.0	1.0	0.0	3F7H_419:A:1	Fragment Linking
15	1.0	0.95	1.0	3F7H_419:B:1	Fragment Linking
15	0.85	1.0	1.0	3F7H_419:B:1	Fragment Linking
15	0.75	1.0	1.0	3F7H_419:B:1	Fragment Linking
15	0.7	1.0	1.0	3F7H_419:B:1	Fragment Linking
15	0.7333333333333333	0.75	1.0	3F7H_419:B:1	Fragment Linking
15	0.7058823529411765	0.85	1.0	3F7H_419:B:1	Fragment Linking
15	0.0	1.0	0.0	3F7H_419:B:1	Fragment Linking
15	1.0	0.95	1.0	3F7H_419:B:1	Fragment Linking
15	0.85	1.0	1.0	3F7H_419:B:1	Fragment Linking
15	0.8333333333333334	0.9	1.0	3F7H_419:B:1	Fragment Linking
15	0.5789473684210527	0.95	1.0	3F7H_419:B:1	Fragment Linking
15	0.9473684210526315	0.95	1.0	3F7H_419:B:1	Fragment Linking
15	0.85	1.0	1.0	3F7H_419:B:1	Fragment Linking
15	0.6842105263157895	0.95	1.0	3F7H_419:B:1	Fragment Linking
15	0.8	1.0	1.0	3F7H_419:B:1	Fragment Linking
15	0.65	1.0	1.0	3F7H_419:B:1	Fragment Linking
15	0.7	1.0	1.0	3F7H_419:B:1	Fragment Linking
15	0.6	1.0	1.0	3F7H_419:B:1	Fragment Linking
15	0.7368421052631579	0.95	1.0	3F7H_419:B:1	Fragment Linking
15	0.65	1.0	1.0	3F7H_419:B:1	Fragment Linking
15	1.0	1.0	0.8	3F7H_419:B:1	Fragment Linking
15	0.7368421052631579	0.95	1.0	3F7H_419:B:1	Fragment Linking
15	0.631578947368421	0.95	1.0	3F7H_419:B:1	Fragment Linking
15	0.0	1.0	0.0	3F7H_419:B:1	Fragment Linking
15	0.0	1.0	0.0	3F7H_419:B:1	Fragment Linking
1	0.0	0.25	0.0	5NDU_8V2:A:201	Fragment Linking
1	0.0	0.05	0.0	5NDU_8V2:A:201	Fragment Linking
1	0.0	0.2	0.0	5NDU_8V2:A:201	Fragment Linking
1	0.0	0.25	0.0	5NDU_8V2:A:201	Fragment Linking
1	0.0	0.25	0.0	5NDU_8V2:A:201	Fragment Linking
1	0.0	0.2	0.0	5NDU_8V2:A:201	Fragment Linking
1	0.0	0.15	0.0	5NDU_8V2:A:201	Fragment Linking
1	0.0	0.25	0.0	5NDU_8V2:A:201	Fragment Linking
1	0.0	0.5	0.0	5NDU_8V2:A:201	Fragment Linking
1	0.0	0.35	0.0	5NDU_8V2:A:201	Fragment Linking
1	0.0	1.0	0.0	5NDU_8V2:A:201	Fragment Linking
1	0.0	0.6	0.0	5NDU_8V2:A:201	Fragment Linking
1	0.0	0.2	0.0	5NDU_8V2:B:201	Fragment Linking
1	0.0	0.15	0.0	5NDU_8V2:B:201	Fragment Linking
1	0.0	0.1	0.0	5NDU_8V2:B:201	Fragment Linking
1	0.0	0.05	0.0	5NDU_8V2:B:201	Fragment Linking
1	0.0	0.35	0.0	5NDU_8V2:B:201	Fragment Linking
1	0.0	0.15	0.0	5NDU_8V2:B:201	Fragment Linking
1	0.0	0.1	0.0	5NDU_8V2:B:201	Fragment Linking
1	0.0	0.1	0.0	5NDU_8V2:B:201	Fragment Linking
1	0.0	0.35	0.0	5NDU_8V2:B:201	Fragment Linking
1	0.0	0.35	0.0	5NDU_8V2:B:201	Fragment Linking
1	0.0	1.0	0.0	5NDU_8V2:B:201	Fragment Linking
1	0.0	0.5	0.0	5NDU_8V2:B:201	Fragment Linking
1	0.15	1.0	1.0	6PB9_PAM:A:301	Fragment Linking
1	0.10526315789473684	0.95	1.0	6PB9_PAM:A:301	Fragment Linking
1	0.15789473684210525	0.95	1.0	6PB9_PAM:A:301	Fragment Linking
1	0.21052631578947367	0.95	1.0	6PB9_PAM:A:301	Fragment Linking
1	0.3888888888888889	0.9	1.0	6PB9_PAM:A:301	Fragment Linking
1	0.4444444444444444	0.9	1.0	6PB9_PAM:A:301	Fragment Linking
1	0.1	1.0	1.0	6PB9_PAM:A:301	Fragment Linking
1	0.05	1.0	1.0	6PB9_PAM:A:301	Fragment Linking
1	0.25	1.0	1.0	6PB9_PAM:A:301	Fragment Linking
1	0.35	1.0	1.0	6PB9_PAM:A:301	Fragment Linking
1	0.3333333333333333	0.9	1.0	6PB9_PAM:A:301	Fragment Linking
1	0.1	1.0	1.0	6PB9_PAM:A:301	Fragment Linking
1	0.3	1.0	0.6666666666666666	6PB9_PAM:A:301	Fragment Linking
1	0.1	1.0	1.0	6PB9_PAM:A:301	Fragment Linking
1	0.4444444444444444	0.9	1.0	6PB9_PAM:A:301	Fragment Linking
1	0.1	1.0	1.0	6PB9_PAM:A:301	Fragment Linking
1	0.25	1.0	0.8	6PB9_PAM:A:301	Fragment Linking
1	0.2	1.0	1.0	6PB9_PAM:A:301	Fragment Linking
1	0.1	1.0	0.5	6PB9_PAM:A:301	Fragment Linking
1	0.25	1.0	0.8	6PB9_PAM:A:301	Fragment Linking
1	0.2	1.0	0.5	6PB9_PAM:A:301	Fragment Linking
1	0.2	0.25	1.0	2GM1_2AZ:A:371	Fragment Linking
1	0.0	0.2	0.0	2GM1_2AZ:A:371	Fragment Linking
1	0.0	0.75	0.0	2GM1_2AZ:A:371	Fragment Linking
1	0.14285714285714285	0.7	1.0	2GM1_2AZ:A:371	Fragment Linking
1	0.0	1.0	0.0	2GM1_2AZ:A:371	Fragment Linking
1	0.75	0.2	1.0	2GM1_2AZ:A:371	Fragment Linking
1	0.0	0.85	0.0	2GM1_2AZ:A:371	Fragment Linking
1	0.14285714285714285	0.7	1.0	2GM1_2AZ:A:371	Fragment Linking
1	0.0	1.0	0.0	2GM1_2AZ:A:371	Fragment Linking
1	0.0	0.75	0.0	2GM1_2AZ:A:371	Fragment Linking
1	0.13333333333333333	0.75	1.0	2GM1_2AZ:A:371	Fragment Linking
1	0.0	0.1	0.0	2GM1_2AZ:A:371	Fragment Linking
1	0.0	0.1	0.0	2GM1_2AZ:A:371	Fragment Linking
1	0.0	0.25	0.0	2GM1_2AZ:B:371	Fragment Linking
1	0.0	0.15	0.0	2GM1_2AZ:B:371	Fragment Linking
1	0.0	0.9	0.0	2GM1_2AZ:B:371	Fragment Linking
1	0.0	0.9	0.0	2GM1_2AZ:B:371	Fragment Linking
1	0.0	1.0	0.0	2GM1_2AZ:B:371	Fragment Linking
1	1.0	0.2	1.0	2GM1_2AZ:B:371	Fragment Linking
1	0.0	0.8	0.0	2GM1_2AZ:B:371	Fragment Linking
1	0.15384615384615385	0.65	1.0	2GM1_2AZ:B:371	Fragment Linking
1	0.0	1.0	0.0	2GM1_2AZ:B:371	Fragment Linking
1	0.0	0.85	0.0	2GM1_2AZ:B:371	Fragment Linking
1	0.25	0.6	1.0	2GM1_2AZ:B:371	Fragment Linking
1	0.0	0.15	0.0	2GM1_2AZ:B:371	Fragment Linking
1	0.0	0.05	0.0	2GM1_2AZ:B:371	Fragment Linking
1	0.14285714285714285	0.35	1.0	2GM1_2AZ:D:371	Fragment Linking
1	0.0	0.15	0.0	2GM1_2AZ:D:371	Fragment Linking
1	0.0	0.65	0.0	2GM1_2AZ:D:371	Fragment Linking
1	0.3076923076923077	0.65	1.0	2GM1_2AZ:D:371	Fragment Linking
1	0.0	1.0	0.0	2GM1_2AZ:D:371	Fragment Linking
1	0.5	0.3	1.0	2GM1_2AZ:D:371	Fragment Linking
1	0.058823529411764705	0.85	1.0	2GM1_2AZ:D:371	Fragment Linking
1	0.23529411764705882	0.85	1.0	2GM1_2AZ:D:371	Fragment Linking
1	0.0	1.0	0.0	2GM1_2AZ:D:371	Fragment Linking
1	0.0	0.75	0.0	2GM1_2AZ:D:371	Fragment Linking
1	0.09090909090909091	0.55	1.0	2GM1_2AZ:D:371	Fragment Linking
1	0.0	0.1	0.0	2GM1_2AZ:D:371	Fragment Linking
1	1.0	0.05	1.0	2GM1_2AZ:D:371	Fragment Linking
1	0.0	0.2	0.0	2GM1_2AZ:E:371	Fragment Linking
1	0.0	0.1	0.0	2GM1_2AZ:E:371	Fragment Linking
1	0.0	0.7	0.0	2GM1_2AZ:E:371	Fragment Linking
1	0.21428571428571427	0.7	1.0	2GM1_2AZ:E:371	Fragment Linking
1	0.0	1.0	0.0	2GM1_2AZ:E:371	Fragment Linking
1	0.3333333333333333	0.15	1.0	2GM1_2AZ:E:371	Fragment Linking
1	0.0	0.6	0.0	2GM1_2AZ:E:371	Fragment Linking
1	0.23076923076923078	0.65	1.0	2GM1_2AZ:E:371	Fragment Linking
1	0.0	1.0	0.0	2GM1_2AZ:E:371	Fragment Linking
1	0.0	0.8	0.0	2GM1_2AZ:E:371	Fragment Linking
1	0.0	0.9	0.0	2GM1_2AZ:E:371	Fragment Linking
1	0.0	0.1	0.0	2GM1_2AZ:E:371	Fragment Linking
1	0.0	0.1	0.0	2GM1_2AZ:E:371	Fragment Linking
1	0.9333333333333333	0.75	0.7857142857142857	3L9H_EMQ:A:601	Fragment Linking
1	1.0	0.7	1.0	3L9H_EMQ:A:601	Fragment Linking
1	0.3	0.5	1.0	3L9H_EMQ:A:601	Fragment Linking
1	0.125	0.4	1.0	3L9H_EMQ:A:601	Fragment Linking
1	1.0	0.7	0.8571428571428571	3L9H_EMQ:A:601	Fragment Linking
1	0.2727272727272727	0.55	1.0	3L9H_EMQ:A:601	Fragment Linking
1	0.1	0.5	1.0	3L9H_EMQ:A:601	Fragment Linking
1	0.625	0.4	1.0	3L9H_EMQ:A:601	Fragment Linking
1	0.5	0.3	1.0	3L9H_EMQ:A:601	Fragment Linking
1	0.5	0.2	1.0	3L9H_EMQ:A:601	Fragment Linking
1	1.0	0.85	0.8235294117647058	3L9H_EMQ:B:602	Fragment Linking
1	1.0	0.6	0.9166666666666666	3L9H_EMQ:B:602	Fragment Linking
1	0.2	0.25	1.0	3L9H_EMQ:B:602	Fragment Linking
1	0.16666666666666666	0.3	1.0	3L9H_EMQ:B:602	Fragment Linking
1	1.0	0.7	0.9285714285714286	3L9H_EMQ:B:602	Fragment Linking
1	0.25	0.6	1.0	3L9H_EMQ:B:602	Fragment Linking
1	0.4	0.25	1.0	3L9H_EMQ:B:602	Fragment Linking
1	0.2	0.25	1.0	3L9H_EMQ:B:602	Fragment Linking
1	0.14285714285714285	0.35	1.0	3L9H_EMQ:B:602	Fragment Linking
1	0.0	0.1	0.0	3L9H_EMQ:B:602	Fragment Linking
1	0.25	0.8	1.0	2UYI_K02:A:604	Fragment Linking
1	0.5	0.5	1.0	2UYI_K02:A:604	Fragment Linking
1	0.46153846153846156	0.65	1.0	2UYI_K02:A:604	Fragment Linking
1	0.6923076923076923	0.65	1.0	2UYI_K02:A:604	Fragment Linking
1	0.5714285714285714	0.7	1.0	2UYI_K02:A:604	Fragment Linking
1	0.5714285714285714	0.35	1.0	2UYI_K02:A:604	Fragment Linking
1	1.0	0.9	0.9444444444444444	2UYI_K02:A:604	Fragment Linking
1	0.46153846153846156	0.65	1.0	2UYI_K02:B:604	Fragment Linking
1	0.2	0.75	1.0	2UYI_K02:B:604	Fragment Linking
1	0.4166666666666667	0.6	1.0	2UYI_K02:B:604	Fragment Linking
1	0.5454545454545454	0.55	1.0	2UYI_K02:B:604	Fragment Linking
1	0.5294117647058824	0.85	1.0	2UYI_K02:B:604	Fragment Linking
1	0.45454545454545453	0.55	1.0	2UYI_K02:B:604	Fragment Linking
1	1.0	1.0	0.9	2UYI_K02:B:604	Fragment Linking
1	0.0	1.0	0.0	5NCF_8T5:A:201	Fragment Linking
1	0.0	0.6	0.0	5NCF_8T5:A:201	Fragment Linking
1	0.0	0.5	0.0	5NCF_8T5:A:201	Fragment Linking
1	0.0	0.85	0.0	5NCF_8T5:A:201	Fragment Linking
1	0.0	0.4	0.0	5NCF_8T5:A:201	Fragment Linking
1	0.08333333333333333	0.6	1.0	5NCF_8T5:A:201	Fragment Linking
1	0.0	0.75	0.0	5NCF_8T5:A:201	Fragment Linking
1	0.0	0.5	0.0	5NCF_8T5:A:201	Fragment Linking
1	0.0	0.75	0.0	5NCF_8T5:A:201	Fragment Linking
1	0.0	0.7	0.0	5NCF_8T5:A:201	Fragment Linking
1	0.07142857142857142	0.7	1.0	5NCF_8T5:A:201	Fragment Linking
1	0.0	0.5	0.0	5NCF_8T5:A:201	Fragment Linking
1	0.0	1.0	0.0	5NCF_8T5:B:204	Fragment Linking
1	0.0	0.7	0.0	5NCF_8T5:B:204	Fragment Linking
1	0.0	0.65	0.0	5NCF_8T5:B:204	Fragment Linking
1	0.0	0.7	0.0	5NCF_8T5:B:204	Fragment Linking
1	0.0	0.25	0.0	5NCF_8T5:B:204	Fragment Linking
1	0.0	0.65	0.0	5NCF_8T5:B:204	Fragment Linking
1	0.0	0.8	0.0	5NCF_8T5:B:204	Fragment Linking
1	0.0	0.75	0.0	5NCF_8T5:B:204	Fragment Linking
1	0.0	0.7	0.0	5NCF_8T5:B:204	Fragment Linking
1	0.0	0.75	0.0	5NCF_8T5:B:204	Fragment Linking
1	0.0	0.8	0.0	5NCF_8T5:B:204	Fragment Linking
1	0.0	0.7	0.0	5NCF_8T5:B:204	Fragment Linking
1	0.7647058823529411	0.85	1.0	3F7H_419:A:1	Fragment Linking
1	0.05263157894736842	0.95	1.0	3F7H_419:A:1	Fragment Linking
1	0.0	0.85	0.0	3F7H_419:A:1	Fragment Linking
1	0.0	0.65	0.0	3F7H_419:A:1	Fragment Linking
1	0.0	0.7	0.0	3F7H_419:A:1	Fragment Linking
1	0.0	0.55	0.0	3F7H_419:A:1	Fragment Linking
1	0.0	1.0	0.0	3F7H_419:A:1	Fragment Linking
1	0.2222222222222222	0.9	1.0	3F7H_419:A:1	Fragment Linking
1	0.0	0.85	0.0	3F7H_419:A:1	Fragment Linking
1	0.0	0.65	0.0	3F7H_419:A:1	Fragment Linking
1	0.0	0.65	0.0	3F7H_419:A:1	Fragment Linking
1	0.09090909090909091	0.55	1.0	3F7H_419:A:1	Fragment Linking
1	0.0625	0.8	1.0	3F7H_419:A:1	Fragment Linking
1	0.0	0.85	0.0	3F7H_419:A:1	Fragment Linking
1	0.0	0.8	0.0	3F7H_419:A:1	Fragment Linking
1	0.0	0.9	0.0	3F7H_419:A:1	Fragment Linking
1	0.0625	0.8	1.0	3F7H_419:A:1	Fragment Linking
1	0.07142857142857142	0.7	1.0	3F7H_419:A:1	Fragment Linking
1	0.0	0.75	0.0	3F7H_419:A:1	Fragment Linking
1	0.0	0.75	0.0	3F7H_419:A:1	Fragment Linking
1	0.9473684210526315	0.95	0.7222222222222222	3F7H_419:A:1	Fragment Linking
1	0.06666666666666667	0.75	1.0	3F7H_419:A:1	Fragment Linking
1	0.0	0.8	0.0	3F7H_419:A:1	Fragment Linking
1	0.0	1.0	0.0	3F7H_419:A:1	Fragment Linking
1	0.0	1.0	0.0	3F7H_419:A:1	Fragment Linking
1	0.6875	0.8	1.0	3F7H_419:B:1	Fragment Linking
1	0.0	0.65	0.0	3F7H_419:B:1	Fragment Linking
1	0.0	0.75	0.0	3F7H_419:B:1	Fragment Linking
1	0.0	0.6	0.0	3F7H_419:B:1	Fragment Linking
1	0.0	0.6	0.0	3F7H_419:B:1	Fragment Linking
1	0.0	0.6	0.0	3F7H_419:B:1	Fragment Linking
1	0.0	1.0	0.0	3F7H_419:B:1	Fragment Linking
1	0.4375	0.8	1.0	3F7H_419:B:1	Fragment Linking
1	0.0	0.9	0.0	3F7H_419:B:1	Fragment Linking
1	0.0	0.7	0.0	3F7H_419:B:1	Fragment Linking
1	0.0	0.4	0.0	3F7H_419:B:1	Fragment Linking
1	0.0	0.5	0.0	3F7H_419:B:1	Fragment Linking
1	0.058823529411764705	0.85	1.0	3F7H_419:B:1	Fragment Linking
1	0.0	0.6	0.0	3F7H_419:B:1	Fragment Linking
1	0.0	0.7	0.0	3F7H_419:B:1	Fragment Linking
1	0.0	0.8	0.0	3F7H_419:B:1	Fragment Linking
1	0.2222222222222222	0.9	1.0	3F7H_419:B:1	Fragment Linking
1	0.0	0.8	0.0	3F7H_419:B:1	Fragment Linking
1	0.0	0.85	0.0	3F7H_419:B:1	Fragment Linking
1	0.0	0.65	0.0	3F7H_419:B:1	Fragment Linking
1	1.0	1.0	0.7	3F7H_419:B:1	Fragment Linking
1	0.0	0.85	0.0	3F7H_419:B:1	Fragment Linking
1	0.0625	0.8	1.0	3F7H_419:B:1	Fragment Linking
1	0.0	1.0	0.0	3F7H_419:B:1	Fragment Linking
1	0.0	1.0	0.0	3F7H_419:B:1	Fragment Linking
10	0.1	0.5	1.0	5NDU_8V2:A:201	Fragment Linking
10	0.16666666666666666	0.6	1.0	5NDU_8V2:A:201	Fragment Linking
10	0.375	0.4	1.0	5NDU_8V2:A:201	Fragment Linking
10	0.1	0.5	1.0	5NDU_8V2:A:201	Fragment Linking
10	0.3076923076923077	0.65	1.0	5NDU_8V2:A:201	Fragment Linking
10	0.09090909090909091	0.55	1.0	5NDU_8V2:A:201	Fragment Linking
10	0.25	0.4	1.0	5NDU_8V2:A:201	Fragment Linking
10	0.0	0.3	0.0	5NDU_8V2:A:201	Fragment Linking
10	0.1	0.5	1.0	5NDU_8V2:A:201	Fragment Linking
10	0.06666666666666667	0.75	1.0	5NDU_8V2:A:201	Fragment Linking
10	0.0	1.0	0.0	5NDU_8V2:A:201	Fragment Linking
10	0.125	0.8	1.0	5NDU_8V2:A:201	Fragment Linking
10	0.2857142857142857	0.35	1.0	5NDU_8V2:B:201	Fragment Linking
10	0.1111111111111111	0.45	1.0	5NDU_8V2:B:201	Fragment Linking
10	0.0	0.2	0.0	5NDU_8V2:B:201	Fragment Linking
10	0.3333333333333333	0.45	1.0	5NDU_8V2:B:201	Fragment Linking
10	0.2222222222222222	0.45	1.0	5NDU_8V2:B:201	Fragment Linking
10	0.0	0.35	0.0	5NDU_8V2:B:201	Fragment Linking
10	0.25	0.2	1.0	5NDU_8V2:B:201	Fragment Linking
10	0.1111111111111111	0.45	1.0	5NDU_8V2:B:201	Fragment Linking
10	0.1	0.5	1.0	5NDU_8V2:B:201	Fragment Linking
10	0.0	0.6	0.0	5NDU_8V2:B:201	Fragment Linking
10	0.0	1.0	0.0	5NDU_8V2:B:201	Fragment Linking
10	0.125	0.8	1.0	5NDU_8V2:B:201	Fragment Linking
10	0.3	1.0	0.3333333333333333	6PB9_PAM:A:301	Fragment Linking
10	0.55	1.0	0.6363636363636364	6PB9_PAM:A:301	Fragment Linking
10	0.5	1.0	1.0	6PB9_PAM:A:301	Fragment Linking
10	0.75	1.0	1.0	6PB9_PAM:A:301	Fragment Linking
10	0.75	1.0	1.0	6PB9_PAM:A:301	Fragment Linking
10	0.75	1.0	1.0	6PB9_PAM:A:301	Fragment Linking
10	0.25	1.0	0.4	6PB9_PAM:A:301	Fragment Linking
10	0.25	1.0	0.8	6PB9_PAM:A:301	Fragment Linking
10	0.55	1.0	1.0	6PB9_PAM:A:301	Fragment Linking
10	0.6842105263157895	0.95	1.0	6PB9_PAM:A:301	Fragment Linking
10	0.7647058823529411	0.85	1.0	6PB9_PAM:A:301	Fragment Linking
10	0.35	1.0	0.2857142857142857	6PB9_PAM:A:301	Fragment Linking
10	0.85	1.0	0.7647058823529411	6PB9_PAM:A:301	Fragment Linking
10	0.8	1.0	0.9375	6PB9_PAM:A:301	Fragment Linking
10	0.65	1.0	1.0	6PB9_PAM:A:301	Fragment Linking
10	0.3	1.0	0.16666666666666666	6PB9_PAM:A:301	Fragment Linking
10	0.75	1.0	0.8666666666666667	6PB9_PAM:A:301	Fragment Linking
10	0.5	1.0	0.9	6PB9_PAM:A:301	Fragment Linking
10	0.35	1.0	0.2857142857142857	6PB9_PAM:A:301	Fragment Linking
10	0.25	1.0	0.8	6PB9_PAM:A:301	Fragment Linking
10	0.2	1.0	0.5	6PB9_PAM:A:301	Fragment Linking
10	0.0	0.85	0.0	2GM1_2AZ:A:371	Fragment Linking
10	0.6666666666666666	0.6	1.0	2GM1_2AZ:A:371	Fragment Linking
10	0.7058823529411765	0.85	1.0	2GM1_2AZ:A:371	Fragment Linking
10	0.6666666666666666	0.75	1.0	2GM1_2AZ:A:371	Fragment Linking
10	0.0	1.0	0.0	2GM1_2AZ:A:371	Fragment Linking
10	0.7777777777777778	0.45	1.0	2GM1_2AZ:A:371	Fragment Linking
10	0.47368421052631576	0.95	1.0	2GM1_2AZ:A:371	Fragment Linking
10	0.6428571428571429	0.7	1.0	2GM1_2AZ:A:371	Fragment Linking
10	0.0	1.0	0.0	2GM1_2AZ:A:371	Fragment Linking
10	0.3	1.0	1.0	2GM1_2AZ:A:371	Fragment Linking
10	0.5	1.0	1.0	2GM1_2AZ:A:371	Fragment Linking
10	0.14285714285714285	0.35	1.0	2GM1_2AZ:A:371	Fragment Linking
10	0.7	0.5	1.0	2GM1_2AZ:A:371	Fragment Linking
10	0.26666666666666666	0.75	0.75	2GM1_2AZ:B:371	Fragment Linking
10	0.7272727272727273	0.55	1.0	2GM1_2AZ:B:371	Fragment Linking
10	0.7058823529411765	0.85	1.0	2GM1_2AZ:B:371	Fragment Linking
10	0.8823529411764706	0.85	1.0	2GM1_2AZ:B:371	Fragment Linking
10	0.0	1.0	0.0	2GM1_2AZ:B:371	Fragment Linking
10	1.0	0.35	1.0	2GM1_2AZ:B:371	Fragment Linking
10	0.4117647058823529	0.85	1.0	2GM1_2AZ:B:371	Fragment Linking
10	0.7777777777777778	0.9	1.0	2GM1_2AZ:B:371	Fragment Linking
10	0.0	1.0	0.0	2GM1_2AZ:B:371	Fragment Linking
10	0.3	1.0	1.0	2GM1_2AZ:B:371	Fragment Linking
10	0.6111111111111112	0.9	1.0	2GM1_2AZ:B:371	Fragment Linking
10	0.07142857142857142	0.7	1.0	2GM1_2AZ:B:371	Fragment Linking
10	0.36363636363636365	0.55	1.0	2GM1_2AZ:B:371	Fragment Linking
10	0.16666666666666666	0.9	1.0	2GM1_2AZ:D:371	Fragment Linking
10	0.75	0.6	1.0	2GM1_2AZ:D:371	Fragment Linking
10	0.7058823529411765	0.85	1.0	2GM1_2AZ:D:371	Fragment Linking
10	0.5555555555555556	0.9	1.0	2GM1_2AZ:D:371	Fragment Linking
10	0.0	1.0	0.0	2GM1_2AZ:D:371	Fragment Linking
10	1.0	0.5	1.0	2GM1_2AZ:D:371	Fragment Linking
10	0.47058823529411764	0.85	1.0	2GM1_2AZ:D:371	Fragment Linking
10	0.625	0.8	1.0	2GM1_2AZ:D:371	Fragment Linking
10	0.0	1.0	0.0	2GM1_2AZ:D:371	Fragment Linking
10	0.21052631578947367	0.95	1.0	2GM1_2AZ:D:371	Fragment Linking
10	0.5789473684210527	0.95	1.0	2GM1_2AZ:D:371	Fragment Linking
10	0.18181818181818182	0.55	1.0	2GM1_2AZ:D:371	Fragment Linking
10	0.625	0.4	1.0	2GM1_2AZ:D:371	Fragment Linking
10	0.2	0.5	1.0	2GM1_2AZ:E:371	Fragment Linking
10	0.8	0.5	1.0	2GM1_2AZ:E:371	Fragment Linking
10	0.8235294117647058	0.85	1.0	2GM1_2AZ:E:371	Fragment Linking
10	0.7333333333333333	0.75	1.0	2GM1_2AZ:E:371	Fragment Linking
10	0.0	1.0	0.0	2GM1_2AZ:E:371	Fragment Linking
10	0.8888888888888888	0.45	1.0	2GM1_2AZ:E:371	Fragment Linking
10	0.5	0.9	1.0	2GM1_2AZ:E:371	Fragment Linking
10	0.8571428571428571	0.7	1.0	2GM1_2AZ:E:371	Fragment Linking
10	0.0	1.0	0.0	2GM1_2AZ:E:371	Fragment Linking
10	0.5882352941176471	0.85	1.0	2GM1_2AZ:E:371	Fragment Linking
10	0.4375	0.8	1.0	2GM1_2AZ:E:371	Fragment Linking
10	0.1	0.5	1.0	2GM1_2AZ:E:371	Fragment Linking
10	0.5555555555555556	0.45	1.0	2GM1_2AZ:E:371	Fragment Linking
10	1.0	0.95	0.6842105263157895	3L9H_EMQ:A:601	Fragment Linking
10	1.0	0.85	1.0	3L9H_EMQ:A:601	Fragment Linking
10	0.4666666666666667	0.75	1.0	3L9H_EMQ:A:601	Fragment Linking
10	0.7692307692307693	0.65	1.0	3L9H_EMQ:A:601	Fragment Linking
10	1.0	0.85	0.8235294117647058	3L9H_EMQ:A:601	Fragment Linking
10	0.3333333333333333	0.6	1.0	3L9H_EMQ:A:601	Fragment Linking
10	0.8666666666666667	0.75	1.0	3L9H_EMQ:A:601	Fragment Linking
10	1.0	0.6	1.0	3L9H_EMQ:A:601	Fragment Linking
10	0.75	0.4	1.0	3L9H_EMQ:A:601	Fragment Linking
10	0.9166666666666666	0.6	1.0	3L9H_EMQ:A:601	Fragment Linking
10	1.0	0.95	0.7368421052631579	3L9H_EMQ:B:602	Fragment Linking
10	0.9375	0.8	1.0	3L9H_EMQ:B:602	Fragment Linking
10	0.6428571428571429	0.7	1.0	3L9H_EMQ:B:602	Fragment Linking
10	0.6	0.5	1.0	3L9H_EMQ:B:602	Fragment Linking
10	1.0	1.0	0.65	3L9H_EMQ:B:602	Fragment Linking
10	0.3333333333333333	0.9	1.0	3L9H_EMQ:B:602	Fragment Linking
10	0.6666666666666666	0.6	1.0	3L9H_EMQ:B:602	Fragment Linking
10	0.7777777777777778	0.45	1.0	3L9H_EMQ:B:602	Fragment Linking
10	0.9090909090909091	0.55	1.0	3L9H_EMQ:B:602	Fragment Linking
10	1.0	0.5	1.0	3L9H_EMQ:B:602	Fragment Linking
10	0.8421052631578947	0.95	1.0	2UYI_K02:A:604	Fragment Linking
10	0.6	1.0	1.0	2UYI_K02:A:604	Fragment Linking
10	0.7	1.0	1.0	2UYI_K02:A:604	Fragment Linking
10	0.8333333333333334	0.9	1.0	2UYI_K02:A:604	Fragment Linking
10	0.7894736842105263	0.95	1.0	2UYI_K02:A:604	Fragment Linking
10	0.9473684210526315	0.95	1.0	2UYI_K02:A:604	Fragment Linking
10	1.0	1.0	0.45	2UYI_K02:A:604	Fragment Linking
10	0.7894736842105263	0.95	1.0	2UYI_K02:B:604	Fragment Linking
10	0.631578947368421	0.95	1.0	2UYI_K02:B:604	Fragment Linking
10	0.7	1.0	1.0	2UYI_K02:B:604	Fragment Linking
10	0.8823529411764706	0.85	1.0	2UYI_K02:B:604	Fragment Linking
10	0.95	1.0	1.0	2UYI_K02:B:604	Fragment Linking
10	1.0	0.95	1.0	2UYI_K02:B:604	Fragment Linking
10	1.0	1.0	0.4	2UYI_K02:B:604	Fragment Linking
10	0.0	1.0	0.0	5NCF_8T5:A:201	Fragment Linking
10	0.06666666666666667	0.75	1.0	5NCF_8T5:A:201	Fragment Linking
10	0.17647058823529413	0.85	1.0	5NCF_8T5:A:201	Fragment Linking
10	0.1111111111111111	0.45	1.0	5NCF_8T5:A:201	Fragment Linking
10	0.25	0.8	1.0	5NCF_8T5:A:201	Fragment Linking
10	0.7272727272727273	0.55	1.0	5NCF_8T5:A:201	Fragment Linking
10	0.4666666666666667	0.75	1.0	5NCF_8T5:A:201	Fragment Linking
10	0.0	0.9	0.0	5NCF_8T5:A:201	Fragment Linking
10	0.3076923076923077	0.65	1.0	5NCF_8T5:A:201	Fragment Linking
10	0.0	1.0	0.0	5NCF_8T5:A:201	Fragment Linking
10	0.42857142857142855	0.7	1.0	5NCF_8T5:A:201	Fragment Linking
10	0.5333333333333333	0.75	1.0	5NCF_8T5:A:201	Fragment Linking
10	0.0	1.0	0.0	5NCF_8T5:B:204	Fragment Linking
10	0.14285714285714285	0.7	1.0	5NCF_8T5:B:204	Fragment Linking
10	0.0	1.0	0.0	5NCF_8T5:B:204	Fragment Linking
10	0.18181818181818182	0.55	1.0	5NCF_8T5:B:204	Fragment Linking
10	0.0	0.75	0.0	5NCF_8T5:B:204	Fragment Linking
10	0.8333333333333334	0.6	1.0	5NCF_8T5:B:204	Fragment Linking
10	0.7857142857142857	0.7	1.0	5NCF_8T5:B:204	Fragment Linking
10	0.11764705882352941	0.85	1.0	5NCF_8T5:B:204	Fragment Linking
10	0.4166666666666667	0.6	1.0	5NCF_8T5:B:204	Fragment Linking
10	0.23076923076923078	0.65	1.0	5NCF_8T5:B:204	Fragment Linking
10	0.7857142857142857	0.7	1.0	5NCF_8T5:B:204	Fragment Linking
10	0.5384615384615384	0.65	1.0	5NCF_8T5:B:204	Fragment Linking
10	1.0	0.95	1.0	3F7H_419:A:1	Fragment Linking
10	0.8	1.0	1.0	3F7H_419:A:1	Fragment Linking
10	0.7368421052631579	0.95	1.0	3F7H_419:A:1	Fragment Linking
10	0.95	1.0	1.0	3F7H_419:A:1	Fragment Linking
10	0.6666666666666666	0.9	1.0	3F7H_419:A:1	Fragment Linking
10	0.75	1.0	1.0	3F7H_419:A:1	Fragment Linking
10	0.0	1.0	0.0	3F7H_419:A:1	Fragment Linking
10	1.0	0.95	1.0	3F7H_419:A:1	Fragment Linking
10	0.8421052631578947	0.95	1.0	3F7H_419:A:1	Fragment Linking
10	0.7	1.0	1.0	3F7H_419:A:1	Fragment Linking
10	0.75	1.0	1.0	3F7H_419:A:1	Fragment Linking
10	0.55	1.0	1.0	3F7H_419:A:1	Fragment Linking
10	0.8	1.0	1.0	3F7H_419:A:1	Fragment Linking
10	0.5263157894736842	0.95	1.0	3F7H_419:A:1	Fragment Linking
10	0.5	1.0	1.0	3F7H_419:A:1	Fragment Linking
10	0.7	1.0	1.0	3F7H_419:A:1	Fragment Linking
10	0.7	1.0	1.0	3F7H_419:A:1	Fragment Linking
10	0.55	1.0	1.0	3F7H_419:A:1	Fragment Linking
10	0.4444444444444444	0.9	1.0	3F7H_419:A:1	Fragment Linking
10	0.5	0.9	1.0	3F7H_419:A:1	Fragment Linking
10	1.0	0.95	0.7368421052631579	3F7H_419:A:1	Fragment Linking
10	0.7777777777777778	0.9	1.0	3F7H_419:A:1	Fragment Linking
10	0.6842105263157895	0.95	1.0	3F7H_419:A:1	Fragment Linking
10	0.0	1.0	0.0	3F7H_419:A:1	Fragment Linking
10	0.0	1.0	0.0	3F7H_419:A:1	Fragment Linking
10	1.0	0.85	1.0	3F7H_419:B:1	Fragment Linking
10	0.9	1.0	1.0	3F7H_419:B:1	Fragment Linking
10	0.8421052631578947	0.95	1.0	3F7H_419:B:1	Fragment Linking
10	0.6666666666666666	0.9	1.0	3F7H_419:B:1	Fragment Linking
10	0.75	1.0	1.0	3F7H_419:B:1	Fragment Linking
10	0.8947368421052632	0.95	1.0	3F7H_419:B:1	Fragment Linking
10	0.0	1.0	0.0	3F7H_419:B:1	Fragment Linking
10	1.0	0.95	1.0	3F7H_419:B:1	Fragment Linking
10	0.8	1.0	1.0	3F7H_419:B:1	Fragment Linking
10	0.6666666666666666	0.9	1.0	3F7H_419:B:1	Fragment Linking
10	0.7777777777777778	0.9	1.0	3F7H_419:B:1	Fragment Linking
10	0.631578947368421	0.95	1.0	3F7H_419:B:1	Fragment Linking
10	0.8	1.0	1.0	3F7H_419:B:1	Fragment Linking
10	0.6	1.0	1.0	3F7H_419:B:1	Fragment Linking
10	0.7	1.0	1.0	3F7H_419:B:1	Fragment Linking
10	0.45	1.0	1.0	3F7H_419:B:1	Fragment Linking
10	0.75	1.0	1.0	3F7H_419:B:1	Fragment Linking
10	0.3684210526315789	0.95	1.0	3F7H_419:B:1	Fragment Linking
10	0.5789473684210527	0.95	1.0	3F7H_419:B:1	Fragment Linking
10	0.55	1.0	1.0	3F7H_419:B:1	Fragment Linking
10	1.0	1.0	0.7	3F7H_419:B:1	Fragment Linking
10	0.7777777777777778	0.9	1.0	3F7H_419:B:1	Fragment Linking
10	0.0	1.0	0.0	3F7H_419:B:1	Fragment Linking
10	0.0	1.0	0.0	3F7H_419:B:1	Fragment Linking
10	0.0	1.0	0.0	3F7H_419:B:1	Fragment Linking
20	0.3125	0.8	1.0	5NDU_8V2:A:201	Fragment Linking
20	0.13333333333333333	0.75	1.0	5NDU_8V2:A:201	Fragment Linking
20	0.4166666666666667	0.6	1.0	5NDU_8V2:A:201	Fragment Linking
20	0.3333333333333333	0.3	1.0	5NDU_8V2:A:201	Fragment Linking
20	0.35714285714285715	0.7	1.0	5NDU_8V2:A:201	Fragment Linking
20	0.1111111111111111	0.45	1.0	5NDU_8V2:A:201	Fragment Linking
20	0.1	0.5	1.0	5NDU_8V2:A:201	Fragment Linking
20	0.3076923076923077	0.65	1.0	5NDU_8V2:A:201	Fragment Linking
20	0.06666666666666667	0.75	1.0	5NDU_8V2:A:201	Fragment Linking
20	0.26666666666666666	0.75	1.0	5NDU_8V2:A:201	Fragment Linking
20	0.0	1.0	0.0	5NDU_8V2:A:201	Fragment Linking
20	0.4117647058823529	0.85	1.0	5NDU_8V2:A:201	Fragment Linking
20	0.2727272727272727	0.55	1.0	5NDU_8V2:B:201	Fragment Linking
20	0.5	0.6	1.0	5NDU_8V2:B:201	Fragment Linking
20	0.16666666666666666	0.3	1.0	5NDU_8V2:B:201	Fragment Linking
20	0.16666666666666666	0.3	1.0	5NDU_8V2:B:201	Fragment Linking
20	0.2	0.75	1.0	5NDU_8V2:B:201	Fragment Linking
20	0.0	0.5	0.0	5NDU_8V2:B:201	Fragment Linking
20	0.5	0.3	1.0	5NDU_8V2:B:201	Fragment Linking
20	0.1	0.5	1.0	5NDU_8V2:B:201	Fragment Linking
20	0.0	0.75	0.0	5NDU_8V2:B:201	Fragment Linking
20	0.17647058823529413	0.85	1.0	5NDU_8V2:B:201	Fragment Linking
20	0.0	1.0	0.0	5NDU_8V2:B:201	Fragment Linking
20	0.4444444444444444	0.9	1.0	5NDU_8V2:B:201	Fragment Linking
20	0.25	1.0	0.6	6PB9_PAM:A:301	Fragment Linking
20	0.4	1.0	0.5	6PB9_PAM:A:301	Fragment Linking
20	0.7	1.0	0.8571428571428571	6PB9_PAM:A:301	Fragment Linking
20	0.6	1.0	1.0	6PB9_PAM:A:301	Fragment Linking
20	0.85	1.0	0.9411764705882353	6PB9_PAM:A:301	Fragment Linking
20	0.9	1.0	1.0	6PB9_PAM:A:301	Fragment Linking
20	0.45	1.0	0.1111111111111111	6PB9_PAM:A:301	Fragment Linking
20	0.35	1.0	0.8571428571428571	6PB9_PAM:A:301	Fragment Linking
20	0.75	1.0	0.9333333333333333	6PB9_PAM:A:301	Fragment Linking
20	0.95	1.0	1.0	6PB9_PAM:A:301	Fragment Linking
20	0.9	1.0	1.0	6PB9_PAM:A:301	Fragment Linking
20	0.25	1.0	0.2	6PB9_PAM:A:301	Fragment Linking
20	0.9	1.0	0.6666666666666666	6PB9_PAM:A:301	Fragment Linking
20	0.9	1.0	0.8888888888888888	6PB9_PAM:A:301	Fragment Linking
20	0.65	1.0	0.8461538461538461	6PB9_PAM:A:301	Fragment Linking
20	0.35	1.0	0.2857142857142857	6PB9_PAM:A:301	Fragment Linking
20	0.6	1.0	0.5833333333333334	6PB9_PAM:A:301	Fragment Linking
20	0.55	1.0	0.9090909090909091	6PB9_PAM:A:301	Fragment Linking
20	0.15	1.0	0.3333333333333333	6PB9_PAM:A:301	Fragment Linking
20	0.35	1.0	0.7142857142857143	6PB9_PAM:A:301	Fragment Linking
20	0.35	1.0	0.2857142857142857	6PB9_PAM:A:301	Fragment Linking
20	0.2631578947368421	0.95	1.0	2GM1_2AZ:A:371	Fragment Linking
20	0.5	0.7	1.0	2GM1_2AZ:A:371	Fragment Linking
20	0.625	0.8	1.0	2GM1_2AZ:A:371	Fragment Linking
20	0.8571428571428571	0.7	1.0	2GM1_2AZ:A:371	Fragment Linking
20	0.0	1.0	0.0	2GM1_2AZ:A:371	Fragment Linking
20	0.6666666666666666	0.75	1.0	2GM1_2AZ:A:371	Fragment Linking
20	0.5	0.9	1.0	2GM1_2AZ:A:371	Fragment Linking
20	0.8947368421052632	0.95	1.0	2GM1_2AZ:A:371	Fragment Linking
20	0.0	1.0	0.0	2GM1_2AZ:A:371	Fragment Linking
20	0.3684210526315789	0.95	1.0	2GM1_2AZ:A:371	Fragment Linking
20	0.631578947368421	0.95	1.0	2GM1_2AZ:A:371	Fragment Linking
20	0.38461538461538464	0.65	1.0	2GM1_2AZ:A:371	Fragment Linking
20	0.5384615384615384	0.65	1.0	2GM1_2AZ:A:371	Fragment Linking
20	0.29411764705882354	0.85	1.0	2GM1_2AZ:B:371	Fragment Linking
20	0.5882352941176471	0.85	1.0	2GM1_2AZ:B:371	Fragment Linking
20	0.5714285714285714	0.7	1.0	2GM1_2AZ:B:371	Fragment Linking
20	0.8888888888888888	0.9	1.0	2GM1_2AZ:B:371	Fragment Linking
20	0.0	1.0	0.0	2GM1_2AZ:B:371	Fragment Linking
20	0.7272727272727273	0.55	1.0	2GM1_2AZ:B:371	Fragment Linking
20	0.47058823529411764	0.85	1.0	2GM1_2AZ:B:371	Fragment Linking
20	0.8	0.75	1.0	2GM1_2AZ:B:371	Fragment Linking
20	0.0	1.0	0.0	2GM1_2AZ:B:371	Fragment Linking
20	0.6842105263157895	0.95	1.0	2GM1_2AZ:B:371	Fragment Linking
20	0.7368421052631579	0.95	1.0	2GM1_2AZ:B:371	Fragment Linking
20	0.1875	0.8	1.0	2GM1_2AZ:B:371	Fragment Linking
20	0.6666666666666666	0.75	1.0	2GM1_2AZ:B:371	Fragment Linking
20	0.07142857142857142	0.7	1.0	2GM1_2AZ:D:371	Fragment Linking
20	0.8125	0.8	1.0	2GM1_2AZ:D:371	Fragment Linking
20	0.7333333333333333	0.75	1.0	2GM1_2AZ:D:371	Fragment Linking
20	0.6428571428571429	0.7	1.0	2GM1_2AZ:D:371	Fragment Linking
20	0.0	1.0	0.0	2GM1_2AZ:D:371	Fragment Linking
20	0.8	0.5	1.0	2GM1_2AZ:D:371	Fragment Linking
20	0.6923076923076923	0.65	1.0	2GM1_2AZ:D:371	Fragment Linking
20	0.75	0.8	1.0	2GM1_2AZ:D:371	Fragment Linking
20	0.0	1.0	0.0	2GM1_2AZ:D:371	Fragment Linking
20	0.5	0.9	1.0	2GM1_2AZ:D:371	Fragment Linking
20	0.631578947368421	0.95	1.0	2GM1_2AZ:D:371	Fragment Linking
20	0.4117647058823529	0.85	1.0	2GM1_2AZ:D:371	Fragment Linking
20	0.6363636363636364	0.55	1.0	2GM1_2AZ:D:371	Fragment Linking
20	0.3157894736842105	0.95	1.0	2GM1_2AZ:E:371	Fragment Linking
20	0.6428571428571429	0.7	1.0	2GM1_2AZ:E:371	Fragment Linking
20	0.8421052631578947	0.95	1.0	2GM1_2AZ:E:371	Fragment Linking
20	0.8823529411764706	0.85	1.0	2GM1_2AZ:E:371	Fragment Linking
20	0.0	1.0	0.0	2GM1_2AZ:E:371	Fragment Linking
20	0.8333333333333334	0.6	1.0	2GM1_2AZ:E:371	Fragment Linking
20	0.7647058823529411	0.85	1.0	2GM1_2AZ:E:371	Fragment Linking
20	1.0	0.55	1.0	2GM1_2AZ:E:371	Fragment Linking
20	0.0	1.0	0.0	2GM1_2AZ:E:371	Fragment Linking
20	0.5882352941176471	0.85	1.0	2GM1_2AZ:E:371	Fragment Linking
20	0.6470588235294118	0.85	1.0	2GM1_2AZ:E:371	Fragment Linking
20	0.26666666666666666	0.75	1.0	2GM1_2AZ:E:371	Fragment Linking
20	0.75	0.8	1.0	2GM1_2AZ:E:371	Fragment Linking
20	1.0	0.95	0.8421052631578947	3L9H_EMQ:A:601	Fragment Linking
20	1.0	0.85	0.9411764705882353	3L9H_EMQ:A:601	Fragment Linking
20	0.5882352941176471	0.85	1.0	3L9H_EMQ:A:601	Fragment Linking
20	0.8333333333333334	0.6	1.0	3L9H_EMQ:A:601	Fragment Linking
20	1.0	1.0	0.7	3L9H_EMQ:A:601	Fragment Linking
20	0.35294117647058826	0.85	0.8333333333333334	3L9H_EMQ:A:601	Fragment Linking
20	0.5	0.6	1.0	3L9H_EMQ:A:601	Fragment Linking
20	0.9230769230769231	0.65	1.0	3L9H_EMQ:A:601	Fragment Linking
20	0.9285714285714286	0.7	1.0	3L9H_EMQ:A:601	Fragment Linking
20	0.9166666666666666	0.6	1.0	3L9H_EMQ:A:601	Fragment Linking
20	1.0	1.0	0.6	3L9H_EMQ:B:602	Fragment Linking
20	0.9411764705882353	0.85	0.9375	3L9H_EMQ:B:602	Fragment Linking
20	0.6470588235294118	0.85	1.0	3L9H_EMQ:B:602	Fragment Linking
20	0.8823529411764706	0.85	1.0	3L9H_EMQ:B:602	Fragment Linking
20	1.0	0.9	0.7777777777777778	3L9H_EMQ:B:602	Fragment Linking
20	0.6470588235294118	0.85	0.8181818181818182	3L9H_EMQ:B:602	Fragment Linking
20	0.8	0.75	1.0	3L9H_EMQ:B:602	Fragment Linking
20	0.8	0.75	1.0	3L9H_EMQ:B:602	Fragment Linking
20	1.0	0.65	1.0	3L9H_EMQ:B:602	Fragment Linking
20	0.8666666666666667	0.75	1.0	3L9H_EMQ:B:602	Fragment Linking
20	0.9	1.0	1.0	2UYI_K02:A:604	Fragment Linking
20	0.9	1.0	1.0	2UYI_K02:A:604	Fragment Linking
20	0.7	1.0	1.0	2UYI_K02:A:604	Fragment Linking
20	0.9473684210526315	0.95	1.0	2UYI_K02:A:604	Fragment Linking
20	0.85	1.0	1.0	2UYI_K02:A:604	Fragment Linking
20	0.8333333333333334	0.9	1.0	2UYI_K02:A:604	Fragment Linking
20	1.0	1.0	0.5	2UYI_K02:A:604	Fragment Linking
20	0.9	1.0	1.0	2UYI_K02:B:604	Fragment Linking
20	0.65	1.0	1.0	2UYI_K02:B:604	Fragment Linking
20	0.95	1.0	1.0	2UYI_K02:B:604	Fragment Linking
20	0.9	1.0	1.0	2UYI_K02:B:604	Fragment Linking
20	0.9	1.0	1.0	2UYI_K02:B:604	Fragment Linking
20	0.9	1.0	1.0	2UYI_K02:B:604	Fragment Linking
20	1.0	1.0	0.6	2UYI_K02:B:604	Fragment Linking
20	0.0	1.0	0.0	5NCF_8T5:A:201	Fragment Linking
20	0.11764705882352941	0.85	1.0	5NCF_8T5:A:201	Fragment Linking
20	0.6666666666666666	0.6	1.0	5NCF_8T5:A:201	Fragment Linking
20	0.0	1.0	0.0	5NCF_8T5:A:201	Fragment Linking
20	0.1111111111111111	0.9	1.0	5NCF_8T5:A:201	Fragment Linking
20	0.7142857142857143	0.7	1.0	5NCF_8T5:A:201	Fragment Linking
20	0.5555555555555556	0.9	1.0	5NCF_8T5:A:201	Fragment Linking
20	0.10526315789473684	0.95	1.0	5NCF_8T5:A:201	Fragment Linking
20	0.35294117647058826	0.85	1.0	5NCF_8T5:A:201	Fragment Linking
20	0.5	0.9	1.0	5NCF_8T5:A:201	Fragment Linking
20	0.0	1.0	0.0	5NCF_8T5:A:201	Fragment Linking
20	0.4666666666666667	0.75	1.0	5NCF_8T5:A:201	Fragment Linking
20	0.0	1.0	0.0	5NCF_8T5:B:204	Fragment Linking
20	0.05	1.0	1.0	5NCF_8T5:B:204	Fragment Linking
20	0.5384615384615384	0.65	1.0	5NCF_8T5:B:204	Fragment Linking
20	0.46153846153846156	0.65	1.0	5NCF_8T5:B:204	Fragment Linking
20	0.3333333333333333	0.9	1.0	5NCF_8T5:B:204	Fragment Linking
20	0.75	0.8	1.0	5NCF_8T5:B:204	Fragment Linking
20	0.5	0.8	1.0	5NCF_8T5:B:204	Fragment Linking
20	0.11764705882352941	0.85	1.0	5NCF_8T5:B:204	Fragment Linking
20	0.4444444444444444	0.9	1.0	5NCF_8T5:B:204	Fragment Linking
20	0.2857142857142857	0.7	1.0	5NCF_8T5:B:204	Fragment Linking
20	0.6470588235294118	0.85	1.0	5NCF_8T5:B:204	Fragment Linking
20	0.4117647058823529	0.85	1.0	5NCF_8T5:B:204	Fragment Linking
20	1.0	1.0	1.0	3F7H_419:A:1	Fragment Linking
20	1.0	1.0	1.0	3F7H_419:A:1	Fragment Linking
20	0.8947368421052632	0.95	1.0	3F7H_419:A:1	Fragment Linking
20	0.9473684210526315	0.95	1.0	3F7H_419:A:1	Fragment Linking
20	0.5263157894736842	0.95	1.0	3F7H_419:A:1	Fragment Linking
20	0.75	1.0	1.0	3F7H_419:A:1	Fragment Linking
20	0.0	1.0	0.0	3F7H_419:A:1	Fragment Linking
20	1.0	0.95	1.0	3F7H_419:A:1	Fragment Linking
20	0.8421052631578947	0.95	1.0	3F7H_419:A:1	Fragment Linking
20	0.75	1.0	1.0	3F7H_419:A:1	Fragment Linking
20	0.85	1.0	1.0	3F7H_419:A:1	Fragment Linking
20	0.7894736842105263	0.95	1.0	3F7H_419:A:1	Fragment Linking
20	0.95	1.0	1.0	3F7H_419:A:1	Fragment Linking
20	0.85	1.0	1.0	3F7H_419:A:1	Fragment Linking
20	0.7368421052631579	0.95	1.0	3F7H_419:A:1	Fragment Linking
20	0.7368421052631579	0.95	1.0	3F7H_419:A:1	Fragment Linking
20	0.7368421052631579	0.95	1.0	3F7H_419:A:1	Fragment Linking
20	0.65	1.0	1.0	3F7H_419:A:1	Fragment Linking
20	0.65	1.0	1.0	3F7H_419:A:1	Fragment Linking
20	0.7368421052631579	0.95	1.0	3F7H_419:A:1	Fragment Linking
20	1.0	0.95	0.6842105263157895	3F7H_419:A:1	Fragment Linking
20	0.631578947368421	0.95	1.0	3F7H_419:A:1	Fragment Linking
20	0.7894736842105263	0.95	1.0	3F7H_419:A:1	Fragment Linking
20	0.0	1.0	0.0	3F7H_419:A:1	Fragment Linking
20	0.0	1.0	0.0	3F7H_419:A:1	Fragment Linking
20	1.0	1.0	1.0	3F7H_419:B:1	Fragment Linking
20	0.7894736842105263	0.95	1.0	3F7H_419:B:1	Fragment Linking
20	0.85	1.0	1.0	3F7H_419:B:1	Fragment Linking
20	0.8421052631578947	0.95	1.0	3F7H_419:B:1	Fragment Linking
20	0.55	1.0	1.0	3F7H_419:B:1	Fragment Linking
20	0.6666666666666666	0.9	1.0	3F7H_419:B:1	Fragment Linking
20	0.0	1.0	0.0	3F7H_419:B:1	Fragment Linking
20	1.0	1.0	1.0	3F7H_419:B:1	Fragment Linking
20	0.95	1.0	1.0	3F7H_419:B:1	Fragment Linking
20	0.7368421052631579	0.95	1.0	3F7H_419:B:1	Fragment Linking
20	0.9	1.0	1.0	3F7H_419:B:1	Fragment Linking
20	0.7368421052631579	0.95	1.0	3F7H_419:B:1	Fragment Linking
20	0.85	1.0	1.0	3F7H_419:B:1	Fragment Linking
20	0.75	1.0	1.0	3F7H_419:B:1	Fragment Linking
20	0.8	1.0	1.0	3F7H_419:B:1	Fragment Linking
20	0.7777777777777778	0.9	1.0	3F7H_419:B:1	Fragment Linking
20	0.0	1.0	0.0	3F7H_419:B:1	Fragment Linking
20	0.65	1.0	1.0	3F7H_419:B:1	Fragment Linking
20	0.55	1.0	1.0	3F7H_419:B:1	Fragment Linking
20	0.8	1.0	1.0	3F7H_419:B:1	Fragment Linking
20	1.0	1.0	0.7	3F7H_419:B:1	Fragment Linking
20	0.7894736842105263	0.95	1.0	3F7H_419:B:1	Fragment Linking
20	0.7368421052631579	0.95	1.0	3F7H_419:B:1	Fragment Linking
20	0.0	1.0	0.0	3F7H_419:B:1	Fragment Linking
20	0.0	1.0	0.0	3F7H_419:B:1	Fragment Linking
