# Supplementary material for: Structure-based drug design with equivariant diffusion models
Source: Nat Comput Sci. 2024 Dec 9;4(12):899–909. doi: 10.1038/s43588-024-00737-x (PMC11659159; doi:10.1038/s43588-024-00737-x)
Supplement: Supplementary file 5 — Source data for Extended Data Fig. 2b–d,f. [file 43588_2024_737_MOESM5_ESM.zip]

Archive with 8 entries (8 files):
- extended_data_fig_2B.csv
- __MACOSX/._extended_data_fig_2B.csv
- extended_data_fig_2C.csv
- __MACOSX/._extended_data_fig_2C.csv
- extended_data_fig_2D.csv
- __MACOSX/._extended_data_fig_2D.csv
- extended_data_fig_2F.csv
- __MACOSX/._extended_data_fig_2F.csv
