# Supplementary material for: Structure-based drug design with equivariant diffusion models
Source: Nat Comput Sci. 2024 Dec 9;4(12):899–909. doi: 10.1038/s43588-024-00737-x (PMC11659159; doi:10.1038/s43588-024-00737-x)
Supplement: Supplementary file 5 — Source data for Extended Data Fig. 2b–d,f. [file 43588_2024_737_MOESM5_ESM.zip › extended_data_fig_2B.csv]

Generation 1	Generation 2	Generation 3	Generation 4	Generation 5	Generation 6	Generation 7	Generation 8
0.34765879149350737	0.350374288014134	0.3217240668677414	0.4107768336027847	0.4012958848483908	0.403921825629323	0.4351402172367027	0.3955691681667212
0.34765879149350737	0.350374288014134	0.3217240668677414	0.4107768336027847	0.4012958848483908	0.403921825629323	0.4351402172367027	0.3955691681667212
0.34765879149350737	0.350374288014134	0.31953122607781875	0.4107768336027847	0.4012958848483908	0.403921825629323	0.4351402172367027	0.3955691681667212
0.34765879149350737	0.350374288014134	0.2942502337819279	0.4107768336027847	0.4012958848483908	0.4064926282010084	0.4469406629192935	0.3007365650169588
0.34765879149350737	0.34765879149350737	0.3217240668677414	0.4107768336027847	0.4012958848483908	0.403921825629323	0.43321408041645326	0.22168783154257013
0.34765879149350737	0.350374288014134	0.3217240668677414	0.4080887128140878	0.4012958848483908	0.403921825629323	0.43321408041645326	0.22168783154257013
0.34765879149350737	0.350374288014134	0.3217240668677414	0.4107768336027847	0.4012958848483908	0.403921825629323	0.4351402172367027	0.22168783154257013
0.34765879149350737	0.350374288014134	0.3217240668677414	0.4080887128140878	0.4012958848483908	0.403921825629323	0.4351402172367027	0.3007365650169588
0.34765879149350737	0.350374288014134	0.3217240668677414	0.4107768336027847	0.4012958848483908	0.403921825629323	0.4351402172367027	0.22168783154257013
0.34765879149350737	0.350374288014134	0.3217240668677414	0.4107768336027847	0.4012958848483908	0.403921825629323	0.4351402172367027	0.22168783154257013
0.34765879149350737	0.350374288014134	0.3217240668677414	0.4107768336027847	0.4012958848483908	0.403921825629323	0.43698017526565974	0.22168783154257013
0.34765879149350737	0.350374288014134	0.3217240668677414	0.4107768336027847	0.4012958848483908	0.403921825629323	0.4351402172367027	0.2814637500176353
0.3638617460281841	0.350374288014134	0.3217240668677414	0.4107768336027847	0.4012958848483908	0.403921825629323	0.44524958126752606	0.3955691681667212
0.3581060162602756	0.34765879149350737	0.3217240668677414	0.4107768336027847	0.4012958848483908	0.403921825629323	0.43120254406189895	0.22168783154257013
0.34765879149350737	0.350374288014134	0.3217240668677414	0.4080887128140878	0.4012958848483908	0.403921825629323	0.4351402172367027	0.22168783154257013
0.34765879149350737	0.350374288014134	0.3217240668677414	0.4107768336027847	0.4012958848483908	0.403921825629323	0.4351402172367027	0.3007365650169588
0.3393626768683477	0.350374288014134	0.3217240668677414	0.4080887128140878	0.4012958848483908	0.403921825629323	0.43321408041645326	0.22016418086867348
0.34765879149350737	0.34765879149350737	0.3217240668677414	0.4107768336027847	0.4012958848483908	0.4064926282010084	0.4351402172367027	0.3007365650169588
0.34765879149350737	0.34765879149350737	0.2942502337819279	0.4107768336027847	0.4012958848483908	0.42800509516929613	0.43321408041645326	0.39645163902597735
0.350374288014134	0.350374288014134	0.3217240668677414	0.4107768336027847	0.4012958848483908	0.403921825629323	0.43321408041645326	0.39645163902597735
0.4196196419821778	0.350374288014134	0.31953122607781875	0.4107768336027847	0.4012958848483908	0.403921825629323	0.44524958126752606	0.3007365650169588
0.3581060162602756	0.350374288014134	0.3217240668677414	0.4107768336027847	0.4012958848483908	0.403921825629323	0.43321408041645326	0.22168783154257013
0.39584121401776123	0.34765879149350737	0.2942502337819279	0.4107768336027847	0.4012958848483908	0.4064926282010084	0.4351402172367027	0.39645163902597735
0.3104644299684539	0.350374288014134	0.3217240668677414	0.4107768336027847	0.4012958848483908	0.4064926282010084	0.4351402172367027	0.3955691681667212
0.23227652027628348	0.350374288014134	0.3217240668677414	0.4107768336027847	0.4012958848483908	0.4064926282010084	0.43321408041645326	0.22168783154257013
0.3733934960925431	0.350374288014134	0.2942502337819279	0.4080887128140878	0.4012958848483908	0.403921825629323	0.43321408041645326	0.3007365650169588
0.330092787836268	0.350374288014134	0.3217240668677414	0.4107768336027847	0.4012958848483908	0.403921825629323	0.4351402172367027	0.22168783154257013
0.3636581569202108	0.350374288014134	0.2942502337819279	0.4107768336027847	0.4012958848483908	0.403921825629323	0.43698017526565974	0.3955691681667212
0.3373518183580249	0.34765879149350737	0.28879070320824346	0.4107768336027847	0.4012958848483908	0.403921825629323	0.4351402172367027	0.22168783154257013
0.2844010558109659	0.350374288014134	0.3217240668677414	0.4080887128140878	0.4012958848483908	0.403921825629323	0.4351402172367027	0.3955691681667212
0.3373518183580249	0.34765879149350737	0.31953122607781875	0.4107768336027847	0.4012958848483908	0.403921825629323	0.43321408041645326	0.3007365650169588
0.3373518183580249	0.34765879149350737	0.2942502337819279	0.4107768336027847	0.4012958848483908	0.403921825629323	0.43698017526565974	0.3955691681667212
0.3642290481575852	0.350374288014134	0.3217240668677414	0.4107768336027847	0.4012958848483908	0.403921825629323	0.4351402172367027	0.22168783154257013
0.37466578436972936	0.350374288014134	0.3217240668677414	0.4080887128140878	0.4012958848483908	0.403921825629323	0.4351402172367027	0.3955691681667212
0.3452192321665251	0.34765879149350737	0.3217240668677414	0.4107768336027847	0.4012958848483908	0.403921825629323	0.43321408041645326	0.3955691681667212
0.3552476831790511	0.350374288014134	0.3217240668677414	0.4107768336027847	0.4012958848483908	0.403921825629323	0.43321408041645326	0.22168783154257013
0.27524097780118895	0.34765879149350737	0.3217240668677414	0.4107768336027847	0.4012958848483908	0.403921825629323	0.43321408041645326	0.22168783154257013
0.400541738454031	0.34765879149350737	0.2942502337819279	0.4107768336027847	0.4012958848483908	0.403921825629323	0.43698017526565974	0.22168783154257013
0.41603277287271717	0.34765879149350737	0.3217240668677414	0.4080887128140878	0.4012958848483908	0.403921825629323	0.43321408041645326	0.3955691681667212
0.3830600100887118	0.34765879149350737	0.2942502337819279	0.40542347754229824	0.4012958848483908	0.42800509516929613	0.4351402172367027	0.3955691681667212
0.30031256509466997	0.34765879149350737	0.3217240668677414	0.4080887128140878	0.4012958848483908	0.403921825629323	0.4351402172367027	0.3955691681667212
0.23729270682090953	0.34765879149350737	0.3217240668677414	0.4107768336027847	0.4012958848483908	0.403921825629323	0.4351402172367027	0.3007365650169588
	0.34765879149350737	0.3217240668677414	0.4107768336027847	0.4012958848483908	0.403921825629323	0.43698017526565974	0.22168783154257013
0.34527464412309855	0.350374288014134	0.3217240668677414	0.4107768336027847	0.4012958848483908	0.403921825629323	0.4351402172367027	0.39645163902597735
0.42935015000305776	0.34765879149350737	0.3217240668677414	0.4107768336027847	0.4012958848483908	0.4064926282010084	0.4351402172367027	0.22016418086867348
0.3832341639204863	0.350374288014134	0.3217240668677414	0.4107768336027847	0.4012958848483908	0.403921825629323	0.43321408041645326	0.22168783154257013
0.3642290481575852	0.350374288014134	0.2942502337819279	0.4107768336027847	0.4012958848483908	0.4064926282010084	0.43321408041645326	0.22168783154257013
0.22065712531407153	0.350374288014134	0.2921260504701674	0.4107768336027847	0.4012958848483908	0.403921825629323	0.4351402172367027	0.22168783154257013
	0.34765879149350737	0.3217240668677414	0.4107768336027847	0.4012958848483908	0.403921825629323	0.4351402172367027	0.3007365650169588
0.33264393328940667	0.350374288014134	0.3217240668677414	0.4107768336027847	0.4012958848483908	0.4064926282010084	0.4351402172367027	0.22168783154257013
0.3627111716311752	0.34765879149350737	0.3217240668677414	0.4080887128140878	0.4012958848483908	0.42800509516929613	0.43321408041645326	0.3934342822339677
0.4099353226140195	0.350374288014134	0.3217240668677414	0.4107768336027847	0.4012958848483908	0.403921825629323	0.4351402172367027	0.3007365650169588
0.2757758304368906	0.350374288014134	0.3217240668677414	0.4107768336027847	0.4012958848483908	0.403921825629323	0.4351402172367027	0.3007365650169588
0.4241972454911133	0.34765879149350737	0.3217240668677414	0.4107768336027847	0.4012958848483908	0.403921825629323	0.43321408041645326	0.22168783154257013
0.26960645515836723	0.350374288014134	0.2942502337819279	0.4107768336027847	0.4012958848483908	0.403921825629323	0.44524958126752606	0.3955691681667212
0.40751781241507085	0.34765879149350737	0.31953122607781875	0.4107768336027847	0.4012958848483908	0.403921825629323	0.4351402172367027	0.22168783154257013
0.26986345527142136	0.34765879149350737	0.3217240668677414	0.4107768336027847	0.4012958848483908	0.403921825629323	0.4351402172367027	0.22168783154257013
0.3223507723828268	0.350374288014134	0.3217240668677414	0.4107768336027847	0.4012958848483908	0.403921825629323	0.43321408041645326	0.3955691681667212
0.2843050080952431	0.350374288014134	0.3217240668677414	0.4107768336027847	0.4012958848483908	0.403921825629323	0.43321408041645326	0.3955691681667212
0.38561384482483313	0.350374288014134	0.3217240668677414	0.4107768336027847	0.4012958848483908	0.403921825629323	0.4351402172367027	0.39645163902597735
0.3299487730509646	0.34765879149350737	0.3217240668677414	0.4107768336027847	0.4012958848483908	0.403921825629323	0.4351402172367027	0.22168783154257013
0.3085119354504002	0.350374288014134	0.3217240668677414	0.4080887128140878	0.4012958848483908	0.403921825629323	0.43321408041645326	0.3007365650169588
0.41999109040376587	0.34765879149350737	0.3217240668677414	0.4080887128140878	0.4012958848483908	0.403921825629323	0.43321408041645326	0.3955691681667212
0.18215382955171652	0.350374288014134	0.2942502337819279	0.4080887128140878	0.4012958848483908	0.403921825629323	0.43321408041645326	0.22168783154257013
0.24841039087255373	0.34765879149350737	0.3217240668677414	0.4107768336027847	0.4012958848483908	0.403921825629323	0.4351402172367027	0.22168783154257013
0.38310776132785895	0.350374288014134	0.3217240668677414	0.4107768336027847	0.4012958848483908	0.4064926282010084	0.43321408041645326	0.22168783154257013
0.23824521028037815	0.350374288014134	0.3217240668677414	0.4107768336027847	0.4012958848483908	0.403921825629323	0.4351402172367027	0.22168783154257013
0.423573618750211	0.350374288014134	0.3217240668677414	0.4107768336027847	0.4012958848483908	0.4064926282010084	0.43321408041645326	0.22168783154257013
0.4062197912964869	0.350374288014134	0.3217240668677414	0.4107768336027847	0.4012958848483908	0.403921825629323	0.44524958126752606	0.22168783154257013
0.32366168187299327	0.350374288014134	0.3217240668677414	0.4107768336027847	0.4012958848483908	0.403921825629323	0.4351402172367027	0.3007365650169588
0.30450515930708216	0.350374288014134	0.3217240668677414	0.4080887128140878	0.4012958848483908	0.403921825629323	0.4351402172367027	0.2986696158895979
0.2973758689804265	0.350374288014134	0.3217240668677414	0.4107768336027847	0.4012958848483908	0.403921825629323	0.44524958126752606	0.3955691681667212
	0.34765879149350737	0.3217240668677414	0.4107768336027847	0.4012958848483908	0.403921825629323	0.4351402172367027	0.3955691681667212
0.23481419025341044	0.350374288014134	0.3217240668677414	0.4107768336027847	0.4012958848483908	0.403921825629323	0.43698017526565974	0.3955691681667212
	0.350374288014134	0.3217240668677414	0.4107768336027847	0.4012958848483908	0.403921825629323	0.43321408041645326	0.22168783154257013
0.4098032265557702	0.34765879149350737	0.3217240668677414	0.4107768336027847	0.4012958848483908	0.403921825629323	0.43321408041645326	0.22168783154257013
0.36226050538872223	0.34765879149350737	0.3217240668677414	0.4107768336027847	0.4012958848483908	0.403921825629323	0.43321408041645326	0.3007365650169588
0.22755617321823957	0.350374288014134	0.3217240668677414	0.4107768336027847	0.4012958848483908	0.403921825629323	0.4351402172367027	0.22168783154257013
0.22755063162428538	0.350374288014134	0.3217240668677414	0.4107768336027847	0.4012958848483908	0.403921825629323	0.4351402172367027	0.22168783154257013
0.2893267314082278	0.350374288014134	0.2942502337819279	0.4107768336027847	0.4012958848483908	0.403921825629323	0.43321408041645326	0.22168783154257013
0.40462563594697887	0.350374288014134	0.3217240668677414	0.4107768336027847	0.4012958848483908	0.403921825629323	0.4351402172367027	0.22168783154257013
0.2726125624851359	0.350374288014134	0.3217240668677414	0.40535083102470254	0.4012958848483908	0.4064926282010084	0.43321408041645326	0.22168783154257013
0.13853071546455673	0.350374288014134	0.3217240668677414	0.4107768336027847	0.4012958848483908	0.4064926282010084	0.4351402172367027	0.22168783154257013
0.3140727673445417	0.34765879149350737	0.2942502337819279	0.4080887128140878	0.4012958848483908	0.403921825629323	0.43321408041645326	0.22168783154257013
	0.350374288014134	0.3217240668677414	0.4107768336027847	0.4012958848483908	0.403921825629323	0.43321408041645326	0.3955691681667212
	0.350374288014134	0.3217240668677414	0.4107768336027847	0.4012958848483908	0.403921825629323	0.43698017526565974	0.39645163902597735
	0.3531081545631405	0.3217240668677414	0.4107768336027847	0.4012958848483908	0.403921825629323	0.4351402172367027	0.2907111497791339
	0.350374288014134	0.31953122607781875	0.40535083102470254	0.4012958848483908	0.403921825629323	0.43321408041645326	0.22168783154257013
	0.34765879149350737	0.2942502337819279	0.4107768336027847	0.4012958848483908	0.403921825629323	0.4351402172367027	0.3955691681667212
	0.350374288014134	0.3217240668677414	0.4107768336027847	0.4012958848483908	0.403921825629323	0.4351402172367027	0.22168783154257013
	0.37675496082884474	0.3217240668677414	0.4107768336027847	0.4012958848483908	0.403921825629323	0.43321408041645326	0.22168783154257013
	0.34765879149350737	0.3217240668677414	0.4107768336027847	0.4012958848483908	0.403921825629323	0.4351402172367027	0.3955691681667212
	0.350374288014134	0.3217240668677414	0.4080887128140878	0.4012958848483908	0.403921825629323	0.4351402172367027	0.22168783154257013
	0.350374288014134	0.3217240668677414	0.4080887128140878	0.4012958848483908	0.403921825629323	0.4351402172367027	0.3955691681667212
	0.350374288014134	0.2942502337819279	0.4107768336027847	0.4012958848483908	0.403921825629323	0.4351402172367027	0.3955691681667212
	0.350374288014134	0.3217240668677414	0.4107768336027847	0.4012958848483908	0.403921825629323	0.4351402172367027	0.22168783154257013
	0.350374288014134	0.2942502337819279	0.4107768336027847	0.4012958848483908	0.403921825629323	0.43321408041645326	0.3955691681667212
	0.350374288014134	0.3217240668677414	0.4107768336027847	0.4012958848483908	0.403921825629323	0.4351402172367027	0.3955691681667212
	0.350374288014134	0.3217240668677414	0.4080887128140878	0.4012958848483908	0.403921825629323	0.4351402172367027	0.22168783154257013
	0.350374288014134	0.3217240668677414	0.4107768336027847	0.4012958848483908	0.403921825629323	0.43321408041645326	0.3007365650169588
	0.350374288014134	0.3217240668677414	0.4107768336027847	0.4012958848483908	0.403921825629323	0.4351402172367027	0.22168783154257013
	0.37675496082884474	0.3850157511285818	0.45639207957270955	0.4012958848483908	0.46872553226470764	0.459344700363291	0.296017222726775
	0.350374288014134	0.3217240668677414	0.39270094783690657	0.4012958848483908	0.403921825629323	0.3815423935453763	0.38575475719324254
	0.3531081545631405	0.3217240668677414	0.4364414037864642	0.4012958848483908	0.403921825629323	0.4469406629192935	0.3109506807504341
	0.34765879149350737	0.4246078694877876	0.40542347754229824	0.44422295024510716	0.403921825629323	0.49884217412644366	0.22168783154257013
	0.34765879149350737	0.31953122607781875	0.40542347754229824	0.4012958848483908	0.4012958848483908	0.4469406629192935	0.22168783154257013
	0.33260385853666224	0.31953122607781875	0.4107768336027847	0.403921825629323	0.4064926282010084	0.4258318361721353	0.42643818237832787
	0.34765879149350737	0.3217240668677414	0.44338983882994104	0.4012958848483908	0.403921825629323	0.4428563484441803	0.3007365650169588
	0.350374288014134	0.31953122607781875	0.4107768336027847	0.4012958848483908	0.403921825629323	0.47515734393382303	0.3816577392255221
	0.34765879149350737	0.32982983569281915	0.4080887128140878	0.409729940246859	0.403921825629323	0.4351402172367027	0.4330647486537891
	0.350374288014134	0.348557931125347	0.46817881884036777	0.4012958848483908	0.403921825629323	0.43321408041645326	0.39645163902597735
	0.34765879149350737	0.3217240668677414	0.4080887128140878	0.4012958848483908	0.4375982120557733	0.36789650008811514	0.3937268444228358
	0.34765879149350737	0.3562534020451413	0.4107768336027847	0.403921825629323	0.4194752676671162	0.3971780910238195	0.3007365650169588
	0.34765879149350737	0.4246078694877876	0.4107768336027847	0.403921825629323	0.42800509516929613	0.43321408041645326	0.40709254755069135
	0.350374288014134	0.4336945816747452	0.42803883889221167	0.42800509516929613	0.403921825629323	0.43216708100700624	0.21147266636747006
	0.350374288014134	0.32547429433045183	0.3613711153590402	0.403921825629323	0.44422295024510716	0.43216708100700624	0.3969332880832206
	0.375795274045986	0.4246078694877876	0.3997968363940332	0.4012958848483908	0.4012958848483908	0.43693443261657944	0.21429760094569572
	0.3531081545631405	0.32982983569281915	0.42568153684990095	0.4012958848483908	0.403921825629323	0.4201663247607497	0.39645163902597735
	0.38590296939359614	0.35014051512128985	0.4222402812729849	0.4012958848483908	0.403921825629323	0.48744418600445	0.22168783154257013
	0.3531081545631405	0.3217240668677414	0.4080887128140878	0.403921825629323	0.4415563384622939	0.4351402172367027	0.22168783154257013
	0.350374288014134	0.3217240668677414	0.4107768336027847	0.4012958848483908	0.4012958848483908	0.4351402172367027	0.39656995062820244
	0.350374288014134	0.4246078694877876	0.4107768336027847	0.42048646224877373	0.403921825629323	0.40992189628766224	0.3985109051521962
	0.34765879149350737	0.3238803854272585	0.40521410122659285	0.4012958848483908	0.403921825629323	0.39727415388119725	0.2907111497791339
	0.34765879149350737	0.3238803854272585	0.40535083102470254	0.403921825629323	0.403921825629323	0.4351402172367027	0.3007365650169588
	0.350374288014134	0.3217240668677414	0.29174974658242475	0.403921825629323	0.4375982120557733	0.44524958126752606	0.22653514194713706
	0.350374288014134	0.31953122607781875	0.4107768336027847	0.403921825629323	0.403921825629323	0.42245849699303273	0.3930522236090767
	0.350374288014134	0.3217240668677414	0.4107768336027847	0.4012958848483908	0.403921825629323	0.43698017526565974	0.22671485584325804
	0.350374288014134	0.3217240668677414	0.43018698702066976	0.4012958848483908	0.403921825629323	0.4732611204613181	0.4057894485918819
	0.350374288014134	0.44925538762607475	0.4080887128140878	0.4012958848483908	0.403921825629323	0.4351402172367027	0.3955691681667212
	0.350374288014134	0.4246078694877876	0.40542347754229824	0.4012958848483908	0.403921825629323	0.48196556138771807	0.21338978279091916
	0.34765879149350737	0.420407058187592	0.40535083102470254	0.4012958848483908	0.4012958848483908	0.43430794537321304	0.38575475719324254
	0.350374288014134	0.38782104574721565	0.40535083102470254	0.4012958848483908	0.403921825629323	0.4369990910956558	0.37615547905297375
	0.350374288014134	0.31953122607781875	0.4026290642703904	0.403921825629323	0.4375982120557733	0.4542132579034639	0.22168783154257013
	0.350374288014134	0.41935852891003034	0.4107768336027847	0.403921825629323	0.46872553226470764	0.43321408041645326	0.2884971825564005
	0.350374288014134	0.3217240668677414	0.42568153684990095	0.409729940246859	0.3313389453709011	0.4461893718618969	0.38575475719324254
	0.350374288014134	0.4343607166651107	0.42803883889221167	0.4012958848483908	0.42800509516929613	0.4972054706521589	0.3937268444228358
	0.350374288014134	0.341518947104446	0.4107768336027847	0.4012958848483908	0.403921825629323	0.43698017526565974	0.38575475719324254
	0.3531081545631405	0.30624327252404326	0.44338983882994104	0.403921825629323	0.403921825629323	0.41902397141511977	0.21429760094569572
	0.350374288014134	0.3217240668677414	0.4107768336027847	0.4221237523911533	0.3442340014523255	0.47515734393382303	0.22168783154257013
	0.38419739498970457	0.3217240668677414	0.40542347754229824	0.42800509516929613	0.4012958848483908	0.41902397141511977	0.3041565965049035
	0.34765879149350737	0.3217240668677414	0.39270094783690657	0.4012958848483908	0.403921825629323	0.47055648852489473	0.2986696158895979
	0.34765879149350737	0.3217240668677414	0.4080887128140878	0.409729940246859	0.42800509516929613	0.43740464429306025	0.40709254755069135
	0.34765879149350737	0.35014051512128985	0.39270094783690657	0.4012958848483908	0.403921825629323	0.47515734393382303	0.1815167878947471
	0.350374288014134	0.31953122607781875	0.4080887128140878	0.4012958848483908	0.4375982120557733	0.4270918613499026	0.46695090372219444
	0.34765879149350737	0.31345355313506856	0.4080887128140878	0.403921825629323	0.403921825629323	0.43321408041645326	0.2462414599147523
	0.350374288014134	0.31345355313506856	0.40535083102470254	0.4415563384622939	0.403921825629323	0.4351402172367027	0.2907111497791339
	0.350374288014134	0.3217240668677414	0.4452404909012025	0.46007000804875564	0.4082370098646033	0.4351402172367027	0.39645163902597735
	0.350374288014134	0.4246078694877876	0.4107768336027847	0.44422295024510716	0.403921825629323	0.4603297946870948	0.22751255107316296
	0.350374288014134	0.3217240668677414	0.42568153684990095	0.4221237523911533	0.4057894485918819	0.4469406629192935	0.4457166969612275
	0.350374288014134	0.44925538762607475	0.4107768336027847	0.4012958848483908	0.42800509516929613	0.4351402172367027	0.20184276804647366
	0.350374288014134	0.3217240668677414	0.4107768336027847	0.4415563384622939	0.403921825629323	0.3958640623467485	0.40521587217644656
	0.350374288014134	0.34190469224356823	0.4196851638211442	0.4012958848483908	0.403921825629323	0.40140253738691284	0.3007365650169588
	0.350374288014134	0.41935852891003034	0.4080887128140878	0.4012958848483908	0.4012958848483908	0.4732611204613181	0.40521587217644656
	0.29197465515119736	0.3217240668677414	0.3613711153590402	0.4221237523911533	0.4524744059237993	0.43321408041645326	0.21429760094569572
	0.350374288014134	0.3217240668677414	0.4080887128140878	0.4012958848483908	0.44422295024510716	0.41902397141511977	0.4351788325972695
	0.34765879149350737	0.3217240668677414	0.40535083102470254	0.4012958848483908	0.4012958848483908	0.4351402172367027	0.3984344974040729
	0.350374288014134	0.3217240668677414	0.40535083102470254	0.4358028247328201	0.42800509516929613	0.4465794126670181	0.3104300664133666
	0.350374288014134	0.4246078694877876	0.4080887128140878	0.4012958848483908	0.403921825629323	0.4247163161491449	0.45420799648605636
	0.34765879149350737	0.4246078694877876	0.4107768336027847	0.4012958848483908	0.403921825629323	0.43430794537321304	0.22168783154257013
	0.350374288014134	0.34368840140767387	0.4026290642703904	0.4012958848483908	0.403921825629323	0.48744418600445	0.21429760094569572
	0.350374288014134	0.3217240668677414	0.44338983882994104	0.4012958848483908	0.4064926282010084	0.43199549404694265	0.3007365650169588
	0.350374288014134	0.3217240668677414	0.42803883889221167	0.403921825629323	0.4375982120557733	0.4351402172367027	0.2223462794730882
	0.350374288014134	0.4246078694877876	0.40542347754229824	0.3185961347521961	0.403921825629323	0.42457222693863755	0.22404207584170244
	0.350374288014134	0.31953122607781875	0.4026290642703904	0.4415563384622939	0.403921825629323	0.4559036714922878	0.4281741124762078
	0.34765879149350737	0.41935852891003034	0.38969500250924405	0.4012958848483908	0.40547989515395705	0.4732611204613181	0.43280780662016854
	0.350374288014134	0.35014051512128985	0.4107768336027847	0.4012958848483908	0.4012958848483908	0.43321408041645326	0.4012958848483908
	0.350374288014134	0.427927206020885	0.4120312665447715	0.4012958848483908	0.403921825629323	0.3958640623467485	0.3944624902077504
	0.350374288014134	0.3217240668677414	0.4107768336027847	0.403921825629323	0.403921825629323	0.42245849699303273	0.2907111497791339
	0.3531081545631405	0.32982983569281915	0.43018698702066976	0.4375982120557733	0.403921825629323	0.4731587940787755	0.30467415490051697
	0.34765879149350737	0.41935852891003034	0.40914815118316933	0.409729940246859	0.403921825629323	0.41902397141511977	0.21266557594505636
	0.350374288014134	0.31953122607781875	0.4080887128140878	0.4012958848483908	0.4468168817257874	0.4233234588703613	0.3930522236090767
	0.350374288014134	0.3217240668677414	0.4107768336027847	0.3261602245625972	0.403921825629323	0.3785880622700381	0.4102950054832963
	0.34765879149350737	0.3217240668677414	0.4080887128140878	0.4415563384622939	0.403921825629323	0.4858026531981984	0.40709254755069135
	0.350374288014134	0.46656364687138013	0.40542347754229824	0.4012958848483908	0.403921825629323	0.39600893134070153	0.22168783154257013
	0.350374288014134	0.41935852891003034	0.4107768336027847	0.42800509516929613	0.403921825629323	0.4253187062848701	0.30467415490051697
	0.350374288014134	0.3217240668677414	0.4107768336027847	0.4358028247328201	0.41545285252043895	0.409383247483542	0.3007365650169588
	0.3531081545631405	0.2867929093739113	0.4080887128140878	0.4012958848483908	0.42800509516929613	0.4247163161491449	0.3831653689031567
	0.350374288014134	0.32982983569281915	0.4107768336027847	0.4358028247328201	0.44422295024510716	0.43321408041645326	0.40709254755069135
	0.350374288014134	0.4058206651394303	0.3847011889675899	0.4012958848483908	0.403921825629323	0.41193158785751677	0.23393568122805156
	0.350374288014134	0.35942053855569644	0.40535083102470254	0.403921825629323	0.46872553226470764	0.4712712509916138	0.4012958848483908
	0.350374288014134	0.34368840140767387	0.4080887128140878	0.403921825629323	0.42800509516929613	0.44524958126752606	0.21429760094569572
	0.34765879149350737	0.32982983569281915	0.4332653975310633	0.4012958848483908	0.4064926282010084	0.43321408041645326	0.40709254755069135
	0.350374288014134	0.3571661490305619	0.42803883889221167	0.4012958848483908		0.42245849699303273	0.2907111497791339
	0.34765879149350737	0.31953122607781875	0.4196851638211442	0.4012958848483908	0.4468168817257874	0.48744418600445	0.38575475719324254
	0.350374288014134	0.38782104574721565	0.4080887128140878	0.4012958848483908	0.403921825629323	0.4732611204613181	0.3237399640106793
	0.37295934297398636	0.3217240668677414	0.3997968363940332	0.41069130773731916	0.4064926282010084	0.43740464429306025	0.40176663883455743
	0.350374288014134	0.3217240668677414	0.3500555380596857	0.4012958848483908	0.403921825629323	0.43321408041645326	0.274538987488721
	0.350374288014134	0.3217240668677414	0.4107768336027847	0.4012958848483908	0.403921825629323	0.4494580956710257	0.39645163902597735
	0.350374288014134	0.4221237523911533	0.4026290642703904	0.4012958848483908	0.403921825629323	0.44524958126752606	0.29903967222774075
	0.350374288014134	0.3217240668677414	0.4107768336027847	0.403921825629323	0.403921825629323	0.42245849699303273	0.23864477736902406
	0.350374288014134	0.3217240668677414	0.4080887128140878	0.403921825629323	0.403921825629323	0.4067756883366821	0.22168783154257013
	0.34765879149350737	0.3217240668677414	0.4080887128140878	0.4012958848483908	0.42800509516929613	0.47515734393382303	0.4248076710630973
	0.34765879149350737	0.32982983569281915	0.4107768336027847	0.4012958848483908	0.42800509516929613	0.4428563484441803	0.4280490417957188
	0.350374288014134	0.3217240668677414	0.4107768336027847	0.4012958848483908	0.4064926282010084	0.47515734393382303	0.2868332803529054
	0.34765879149350737	0.3217240668677414	0.4196851638211442	0.3890458655355541	0.403921825629323	0.4288480306756124	0.2940784337188514
	0.350374288014134	0.3217240668677414	0.4080887128140878	0.4012958848483908	0.4082370098646033	0.4434782507349133	0.2979165508233631
	0.34765879149350737	0.456045276502326	0.4222402812729849	0.4012958848483908	0.42800509516929613	0.41603572273808326	0.21429760094569572
	0.34765879149350737	0.3217240668677414	0.42803883889221167	0.4012958848483908	0.4064926282010084	0.4351402172367027	0.3372976436861985
	0.350374288014134	0.3217240668677414	0.40535083102470254	0.4012958848483908	0.42800509516929613	0.4116385514846338	0.3007365650169588
	0.350374288014134	0.3217240668677414	0.4107768336027847	0.4012958848483908	0.403921825629323	0.4067756883366821	0.3955691681667212
	0.3531081545631405	0.38086783921857587	0.4082370098646033	0.48570231313888484	0.4221608285756105	0.43524383258275484	0.46215342294277256
	0.38803701197851304	0.3627274955541995	0.45913668597394725	0.46817881884036777	0.4696707659798919	0.4195234579284677	0.389503086581035
	0.34765879149350737	0.40345026191526867	0.4545944532528989	0.47801464521749876	0.31089265652682463	0.4354364915083492	0.42693496763957806
	0.31282809060811834	0.4570980629638405	0.41270949216187397	0.4779084416280924	0.32277867451500525	0.3164468572800077	0.437075225684313
	0.3485617288598518	0.3572217768633015	0.4023590959371174	0.3923619320890331	0.41569558896470216	0.43162413016443113	0.31320455509473305
	0.350374288014134	0.3509091339727361	0.48233083524851283	0.4501871619361036	0.4446113541695394	0.42939581116658204	0.4532461612023325
	0.3485617288598518	0.3108480330968469	0.4451958092396801	0.4658015330119925	0.38826403455509745	0.4168421338650266	0.43344385891280396
	0.34765879149350737	0.45550357942252684	0.401066172415395	0.47802056828065775	0.43060271962828806	0.432264495066555	0.46695090372219444
	0.34765879149350737	0.3572217768633015	0.4189500577614327	0.49546568771663824	0.34404920072392114	0.4944123874003272	0.3809575282366753
	0.350374288014134	0.32982983569281915	0.4501698316976684	0.44983407307793827	0.47961289879813884	0.4830584065442289	0.4380416450523985
	0.350374288014134	0.32340505723426816	0.42803883889221167	0.4330852757440756	0.4423649079606701	0.4537491280828537	0.33179450379686604
	0.3636581569202108	0.4526244250589804	0.3877910846453998	0.4375982120557733	0.45467465068921614	0.48817397621580455	0.4062168253061028
	0.34765879149350737	0.3177986843463877	0.4364414037864642	0.45281517864404064	0.4415563384622939	0.42539819886011815	0.4553257754584827
	0.350374288014134	0.373126012603201	0.31360370121358394	0.3982967613004134	0.4221608285756105	0.349437993275805	0.4380416450523985
	0.3920833041288076	0.43552523641507196	0.4412123967379287	0.407029026403594	0.47060241197418057	0.4706863384440027	0.45966989972053574
	0.350374288014134	0.4770599745208073	0.4660808932967136	0.4356290529196636	0.47961289879813884	0.4672895061140653	0.23265380591499274
	0.350374288014134	0.3217240668677414	0.41013705607167683	0.4800970559083313	0.4363237840655519	0.40191588794911154	0.3103421401040574
	0.3531081545631405	0.4219011239988988	0.42568153684990095	0.45491959211100913	0.4763333061917426	0.5098939905690557	0.46045546813016625
	0.34765879149350737	0.4647403018717825	0.34619409582187477	0.48081082447711687	0.403921825629323	0.4579107455347405	0.44285785529602517
	0.334292710715725	0.35014051512128985	0.39577478242549297	0.45681319422998057	0.41855328951290593	0.43403495172817963	0.44585590223911686
	0.350374288014134	0.32769096172875634	0.4417685780972804	0.46772419640399043	0.3971160129812102	0.47474129624212996	0.489090130745717
	0.360422280947812	0.4219667332920923	0.42568153684990095	0.4843408340991948	0.44616306552162904	0.5077317980722391	0.4330647486537891
	0.3723437049445744	0.4342006479651453	0.3997009503095607	0.49546568771663824	0.40007364923856253	0.4247163161491449	0.48158023923710314
	0.36642086719224065	0.427927206020885	0.4392118683285987	0.4238747964629235	0.41749822701967865	0.43281352900353276	0.45761235240302595
	0.29368062378131327	0.41113104128103595	0.42092412542516594	0.4415563384622939	0.44422295024510716	0.4491284496731823	0.4643735657544704
	0.30265831943974447	0.38782104574721565	0.4525243683424491	0.42836797162954254	0.4267391476270089	0.4682552125068007	0.49920483967261614
	0.34765879149350737	0.40196195173106786	0.4467110876979008	0.48160199316210284	0.41061764279346924	0.5052173501040197	0.30956786353600363
	0.3373518183580249	0.4647403018717825	0.44910646123560405	0.44208878837129434	0.4337364507743783	0.4010558793470104	0.45118598925621695
	0.3123630110404137	0.3108480330968469	0.3953077824359762	0.3839272041463594	0.4221608285756105	0.4617757748144742
	0.34765879149350737	0.31097912350419166	0.4076020277100906	0.43875605992290195	0.4325682691462717	0.34113089266947205	0.21020777661025503
	0.34765879149350737	0.44455961668182437	0.3329413562867011	0.505019465671297	0.33139596582211667	0.42700750267550064	0.4163758327957633
	0.34765879149350737	0.32982983569281915	0.4658015330119925	0.4616673157164624	0.29311775133722434	0.361730384627616	0.31426127835551276
	0.34765879149350737	0.39050986280240385	0.40591949792368637	0.4012958848483908	0.3878212278419674	0.4541633785715453	0.4301479635526995
	0.3608256469854959	0.3217240668677414	0.4080887128140878	0.47421651991618907	0.3890458655355541	0.43720107705951267	0.39938073866683355
	0.36463654757570774	0.4749649938298027	0.4419234920795183	0.4012958848483908	0.39779947990942316	0.46180924241842974	0.41321392471345036
	0.3531081545631405	0.3816345928388925	0.42925136439129064	0.44422295024510716	0.4431626266354609	0.4371004321005323	0.47101057491689896
	0.350374288014134	0.24717181657483603	0.34281235230230905	0.44704328640762514	0.40521410122659285	0.3386823401800786	0.31676395349451364
	0.37675496082884474	0.4338359659764846	0.40270957991260437	0.47088786374356617	0.4457134139843579	0.4723184123602207	0.49432311793216704
	0.3623894989254381	0.34368840140767387	0.42640432398832984	0.45068499422887437	0.3185961347521961	0.45492200701525426	0.26523719275925384
	0.34765879149350737	0.4596760190727127	0.4107768336027847	0.48570231313888484	0.30849632869196664	0.49692364939663614	0.45359841953286695
	0.34765879149350737	0.4609635021759058	0.4008233223906505	0.4092230268542226	0.47801464521749876	0.4005506368668616	0.45206507130273577
	0.350374288014134	0.4747078234346047	0.43040573418147754	0.44422295024510716	0.2955277707405351	0.34148678516731723	0.4754901064203144
	0.34765879149350737	0.40058283400299316	0.43831367744805255	0.3890458655355541	0.42720842112462876	0.3395721563854397	0.29519525944609015
	0.40251228999431593	0.4545050101980724	0.4219667332920923	0.3890458655355541	0.403921825629323	0.45443019721466155	0.4550514455332572
	0.3373518183580249	0.3238205483582885	0.4246078694877876	0.4111653749055194	0.4689024164636778	0.4695837641342645	0.19867559407314847
	0.36354632224736083	0.4239360766451316	0.40547053745057193	0.42063167332529106	0.39866157301389044	0.4623747829187392	0.4329387705848438
	0.3485617288598518	0.3130658051253844	0.3919515222236166	0.42966436821538456	0.4755569296201926	0.5234738637248622	0.4929921686619974
	0.350374288014134	0.4333512553476707	0.4023590959371174	0.3905273571759285	0.45164589770036356	0.3463259959046233	0.3938963662089809
	0.3531081545631405	0.4749649938298027	0.4222402812729849	0.4752096034171149	0.5086618934970079	0.449376929180217	0.46996674428463947
	0.35835358488528385	0.456045276502326	0.4120312665447715	0.4658015330119925	0.4485081362065549	0.4984406025539831	0.4563497449213825
	0.3719112832662412	0.31953122607781875	0.40535083102470254	0.42600482453808075	0.44022608573059424	0.5199174326096052	0.46695090372219444
	0.38419739498970457	0.402193145552738	0.41295345620495755	0.47632514655542346	0.4221608285756105	0.46295912336959805	0.4161603056261978
	0.3581060162602756	0.3785666563468333	0.45639207957270955	0.4012958848483908	0.4428421067681754	0.47515734393382303	0.22825902492689235
	0.350374288014134	0.3332540763650336	0.42568153684990095	0.454485399562011	0.47801464521749876	0.5061557380719536	0.3153921643566605
	0.3531081545631405	0.40817060558005186	0.44536776249934046	0.43646660007294025	0.4949564509882086	0.47810903235520635	0.4640154970487496
	0.375795274045986	0.3217240668677414	0.4646337105205572	0.5166331664738804	0.424000551483835	0.4428563484441803	0.3212494347116621
	0.350374288014134	0.4335509192553555	0.4214939671945037	0.3890458655355541	0.4690258585068774	0.47837575484607964	0.4747094046148179
	0.350374288014134	0.4626270920164123	0.4170662806017418	0.4343607166651107	0.47632514655542346	0.503168803383718	0.3781835232326582
	0.35835358488528385	0.4343607166651107	0.4026290642703904	0.40820414782657777	0.42296094420781677	0.424902724216696	0.46653023845465685
	0.34765879149350737	0.3692731753624866	0.4291802258238479	0.42282209349641087	0.4118375105819069	0.42589468851551776	0.3480373172253098
	0.34765879149350737	0.32982983569281915	0.43563389987383333	0.3962063317000761	0.41569558896470216	0.38714701923664163	0.2994996706550074
	0.350374288014134	0.456045276502326	0.4417685780972804	0.4468168817257874	0.38926486548047745	0.4247163161491449	0.33214999038758164
	0.34765879149350737	0.42046270159906846	0.45792891618372994	0.4126117641506873	0.43095890558094363	0.4856827446644531	0.406915733608047
	0.34765879149350737	0.41824478182452984	0.4658015330119924	0.39878543807540523	0.49559168962589223	0.38645564330002635	0.5067531252192936
	0.350374288014134	0.4370928080820182	0.4222402812729849	0.3653092145986555	0.34793273698606075	0.4878082516428429	0.4158491112168216
	0.41648232168719995	0.35014051512128985	0.42803883889221167	0.4436803940648293	0.4392317995312966	0.44640452777108125	0.47464066907990726
	0.3512097515988794	0.45413572699798116	0.45927659463585435	0.403921825629323	0.47801464521749876	0.44054011968334356	0.23057037741635167
	0.375795274045986	0.45504135425275843	0.464748305258703	0.46007000804875564	0.4516935997222137	0.47515734393382303	0.3928982201888852
	0.350374288014134	0.3350639041397753	0.44254825289403016	0.4597421986535935	0.45271650051829515	0.5013586491569824	0.4238171455913838
	0.38515241021778035	0.3238803854272585	0.41495070906547654	0.49546568771663824	0.31594534701325155	0.3449991507891951	0.3005415845957603
	0.36262644692527896	0.19319783923209938	0.49984954027974693	0.4375982120557733	0.4336283625263259	0.43005773934097064	0.49578717353937934
	0.37983772702643676	0.456045276502326	0.3974477382435383	0.4375982120557733	0.44422295024510716	0.40766114245519686	0.45430043948360566
	0.37675496082884474	0.41807458240302586	0.45816487149667456	0.4415563384622939	0.42039797589424466	0.386310207629558	0.12076170837876303
	0.37675496082884474	0.3444933361268047	0.42803883889221167	0.409729940246859	0.4635039588357341	0.4353624646514472	0.2853750917769947
	0.34765879149350737	0.4221237523911533	0.4380957456247168	0.45378916790369417	0.43769654494726595	0.4124032053419018	0.22201767620890428
	0.350374288014134	0.4315674016304436	0.3900507859460048	0.3769833064882403	0.42362104078434837	0.4494580956710257	0.2899017164116218
	0.38590296939359614	0.44724353761735125	0.42013596018529176	0.45803396771830956	0.47821207140408656	0.5021295206325453	0.23393568122805156
	0.350374288014134	0.401765079737331	0.4303182901895734	0.3222388850765368	0.3604134184980762	0.40364900537491377	0.4600946694093156
	0.31854918096755314	0.34159849562728517	0.3886301893035217	0.46947823744892087	0.42204707068414643	0.4823316689523986	0.49575379019785304
	0.350374288014134	0.43283329717723823	0.41813844013940066	0.3890458655355541	0.4567273725417092	0.5188473633914713	0.3712970769749858
	0.2271416282571956	0.38782104574721565	0.40535083102470254	0.4485081362065549	0.3890458655355541	0.4301951493701183	0.45246647336317763
	0.40326785633554507	0.44857741124477624	0.3962272849671009	0.4936165708102144	0.44422295024510716	0.44636301976967835	0.37786540402984425
	0.37123454833741576	0.43552523641507196	0.4147791247892039	0.41069130773731916	0.3878212278419674	0.4946786411764703	0.3321025571944639
	0.34765879149350737	0.3518436804590385	0.4579235793954559	0.37328870688158916	0.4043868609952545	0.33831206778202433	0.45788501719723196
	0.350374288014134	0.4456632946188018	0.4156334371774603	0.4827629495009822	0.403921825629323	0.41661292304183084	0.43874497335455337
	0.3399775318669036	0.43468566234941325	0.40685992830307915	0.4221237523911533	0.4132259741872021	0.4884770563908933	0.5075107127542995
	0.3280361662021997	0.3836464340413989	0.4219667332920923	0.403921825629323	0.29610209066823295	0.48772593324108915	0.4351788325972695
	0.3373518183580249	0.4085251129259412	0.4150440829199934	0.4457531330014656	0.4637356009329227	0.4684057548785461	0.415026490283311
	0.34765879149350737	0.4221237523911533	0.45337214893021416	0.403921825629323	0.42063167332529106	0.3968513486322265	0.41122782695105353
	0.35850208711782466	0.48097497397170086	0.464748305258703	0.39299424839622027	0.46231744547539105	0.47847614535050714	0.2381474183071537
	0.350374288014134	0.47802056828065775	0.40521410122659285	0.4571278518442476	0.403921825629323	0.4680736382240738	0.44983104089654175
	0.37295934297398636	0.4903022086292145	0.4501627675489127	0.4012958848483908	0.44819417498641645	0.48250719063884673	0.4783740276429692
	0.34765879149350737	0.4239265323675657	0.43398095751772114	0.4595663650198416	0.36284352526780517	0.36235838929211894	0.320714541596005
	0.30712486236358194	0.4343607166651107	0.4080887128140878	0.403921825629323	0.28506759931346104	0.4447284809103804	0.45408594990053963
	0.350374288014134	0.32769096172875634	0.39900068877060857	0.3178481502218825	0.4375982120557733	0.42457222693863755	0.45415148368645053
	0.350374288014134	0.4508337885026726	0.30775120941190554	0.49688371236489176	0.44819417498641645	0.48419956614824256	0.4330647486537891
	0.350374288014134	0.3322507108324365	0.3465810358277475	0.4221608285756105	0.3888311860577046	0.3100842792622427	0.41716802736181086
	0.34765879149350737	0.4655955668089297	0.42568153684990095	0.3811661970779527	0.4171956200713951	0.48733250681897244	0.31464899104128624
	0.350374288014134	0.3885331257667047	0.39922815871611855	0.46519628714613837	0.5133499246026031	0.5076303870076153	0.3118451657659749
	0.3531081545631405	0.44388198275218366	0.4235593135055956	0.44610410328063255	0.4581210601908678	0.42446192755104534	0.43568290319808883
	0.40251228999431593	0.3898653892858668	0.30900713360169163	0.4346363459907124	0.5017012052817286	0.4749720052853943	0.48694182442143336
	0.350374288014134	0.43682867703794726	0.3098310102191015	0.38907259152797863	0.3804607598054574	0.31603335127217264	0.5133784048825207
	0.350374288014134	0.4603930371188082	0.4076412738399649	0.4219595938970186	0.3914549159268664	0.49155170404759635	0.3735861890399745
	0.3531081545631405	0.4866223843084582	0.4688393313533559	0.5023453884049646	0.32294665364092556	0.5079792285789413	0.4865244544339052
	0.350374288014134	0.3773093380411806	0.46758942369574197	0.31880197332060567	0.47961289879813884	0.5040342151004276	0.41090567667229877
	0.3608256469854959	0.41759339247876376	0.4390845559311419	0.42054643070277276	0.449747373801879	0.43969062591629965	0.4264726081906769
	0.3902313232854462	0.40770510862899073	0.36888149625251504	0.44791035499099263	0.5009702938579703	0.31721350327117226	0.5248890137462174
	0.39480321185904627	0.465617330695403	0.290773637290439	0.4355945178790823	0.48833186813381285	0.4251462017617832	0.42254039392529813
	0.34765879149350737	0.43301159368742526	0.4334591571404969	0.4144186445688172	0.47632514655542346	0.3377040854431676	0.4691012966235333
	0.3465933565666608	0.36280648496520534	0.43323451899879856	0.4270727306257475	0.388336612935743	0.5068525407006779	0.36546897677689066
	0.37949877128700793	0.3494711946323294	0.48085590541549417	0.47428642276313343	0.43274119355460816	0.5167429203378336	0.5007749477361325
	0.3974677672954729	0.42885414336294264	0.31289189173437043	0.4843408340991948	0.40511349447918615	0.4353606774845782	0.47721658745265966
	0.34032954638300084	0.47393231606167996	0.4671548564456203	0.4746402874033899	0.2842104254845779	0.36194896719442493	0.5069511409746885
	0.2615067730979665	0.47891213743548045	0.48905976894668063	0.459122101486384	0.3881488696881556	0.513271804275503	0.44271929306762314
	0.30980354201019156	0.42437163920488286	0.3636838040784443	0.42725501757369844	0.43201750459055316	0.4319173284478496	0.41324000813995704
	0.3531081545631405	0.32982983569281915	0.4085668651303218	0.47812807353612713	0.3035310670588661	0.4844082081427224	0.4913375726500905
	0.39286207190212824	0.4188187023670982	0.4325187725786422	0.42329380497687813	0.45004580144525463	0.44832905252530963	0.2543787585248306
	0.3734760246245216	0.3266279420302775	0.3120097666854874	0.47841270590793444	0.4673682442223436	0.4369796372480345	0.48316584393296946
	0.3512097515988794	0.4103881583432007	0.4271194815858023	0.38867806929145116	0.5034352756273776	0.3133121864849159	0.4951571079914011
	0.36642086719224065	0.507467104615208	0.4879687086188536	0.4347908724082033	0.42155218868475214	0.4449845640608755	0.29903152902392927
	0.3046202614010747	0.4821602193022349	0.4568504034795762	0.40281667338480986	0.4208795642918257	0.32797774612781466	0.44052749001353453
	0.36262644692527896	0.48632246182512495	0.34970844123914496	0.3418204880809655	0.40439473684062316	0.34509518864769795	0.48534502061722096
	0.34765879149350737	0.5146081472240484	0.4054024997472237	0.389544588021315	0.3999944268199263	0.4383313133924404	0.47606971682990634
	0.350374288014134	0.48081082447711687	0.5001942975229542	0.4633368912955926	0.3782963012924087	0.4489717409236635	0.43606060585150064
	0.36642086719224065	0.46915186846277773	0.4559224663025873	0.4915755614626854	0.4386011342808017	0.5065146118083319	0.4119392643097268
	0.3636581569202108	0.4354234596803823	0.31332012799080233	0.4387821828628386	0.4678493429848143	0.5171329871782793	0.4678462090683219
	0.3225456018786644	0.28547479180263285	0.46244545407228305	0.4947063624529131	0.3166784006771921	0.3941508532992455	0.2183489868781886
	0.37083538058771975	0.36911106702255225	0.46330361006477	0.4698185923274834	0.3641625212872576	0.487920582681711	0.4464579803947919
	0.3691737329542514	0.43714639587094983	0.45575478527166247	0.5168755955970213	0.46327844672627594	0.43393555444506143	0.45743479798849424
	0.34126591567521525	0.3276196179002118	0.43759700859128936	0.44129169207290553		0.4898994577647772	0.43579611614666436
	0.3581060162602756	0.46137020555765673	0.38909689406228776	0.4227596891440385	0.5036959802499595	0.3809066370658981	0.4986878769350025
	0.37862160208113804	0.47542326768533344	0.41935852891003034	0.3279497634613018	0.5034120740028153	0.4977647627572434	0.4866203842008124
	0.34746998906832194	0.4621509542341973	0.4192632571562355	0.44031922829667336	0.4517384083091091	0.5065649980874524	0.5140786187732843
	0.350374288014134	0.45427531247817093	0.44947052961319073	0.320519667078313	0.39270609915807625	0.5071841349388918	0.33529958567286966
	0.3706516890667126	0.45721462464815626	0.3140990228703191	0.46555047164091234	0.3811901303267938	0.4729672930274411	0.5042156449971701
	0.3636791502067225	0.3541018050178706	0.2624919028819974	0.3990330438004021	0.5107629367426397	0.48849293521093395	0.4581529881250374
	0.23508223055752836	0.4260873099237829	0.4736755445863506	0.23820637235714806	0.3058171392734475	0.422548024805056	0.4874364620574195
	0.32964715327374244	0.4787769478292666	0.40200520163471476	0.23980850176845345	0.3898348933437585	0.4669802497636641	0.3095989005739956
	0.2721051815795156	0.4786836322703643	0.469131131559419	0.43261894325321526	0.4881370641354932	0.4120503356009574	0.33989473771994777
	0.3373518183580249	0.24560209257021792	0.5098337343218281	0.45368422818048726	0.32002641620718897	0.4777156123743677	0.4195983822571309
	0.31243739770306633	0.35503609922695767	0.464748305258703	0.31422809574524485	0.47961289879813884	0.3420433437707777	0.4643738849602385
	0.37675496082884474	0.46037883513596	0.4628311162253386	0.41033007857251874	0.4239265323675657	0.3553360566130418	0.49897065392406514
	0.3830600100887118	0.43100462586300786	0.483674861282915	0.3929081506339193	0.4250599698945503	0.5080667071034707	0.5224596169698358
	0.30094714781843507	0.45049845748334816	0.4622082814718717	0.42729544404374176	0.4014237090659011	0.4224708402885886	0.46603005531563363
	0.34175520341545784	0.49313568402102254	0.4311393709184231	0.47839960223923944	0.22637137014040046	0.3976416698772876	0.37400154517148937
	0.37879989010415027	0.4329048825567695	0.4563819055757488	0.48695932122254004	0.39913520220438625	0.45083167151129916	0.4588685634553558
	0.33420857673955545	0.4740240492959679	0.44582591684889256	0.3342141267596064	0.489336299929537	0.33421631698476423	0.45565824121505033
	0.3719462768592118	0.4616028195717973	0.3767227843167239	0.42464684090208826	0.3154450008316982	0.41333379994289887	0.5045642608289076
	0.3691737329542514	0.3574005675012073	0.4003842156919073	0.4679365590265957	0.45331232749553396	0.4451922080711205	0.5086392312367038
	0.3554439728890253	0.3880241431210296	0.44494495729873956	0.49955540948905697	0.39456284184528295	0.4535680080951427	0.449189376686628
	0.350374288014134	0.46626932522542597	0.44045624500842107	0.47938029678928673	0.4364325570396719	0.4964317620030129	0.4503577959116559
	0.3786192702094596	0.42888736785596987	0.3968675982806251	0.45956947928386965	0.37516526970526476	0.42016806889438957	0.37268898017193447
	0.3589848906096075	0.39533441156070614	0.4662416801363432	0.2948655540053819	0.4517384083091091	0.3104610522132636	0.4881175640197452
	0.3046202614010747	0.3323362129790624	0.4748740535358881	0.483893137386204	0.4675357128736843	0.4410063918594749	0.30600264136176714
	0.34765879149350737	0.4555775867524964	0.4198716737974303	0.4750725476852199	0.48253518330405276	0.46461105167463634	0.5115541104544343
	0.3684788491970393	0.38810122467010444	0.3577593237807253	0.3628310231925417	0.4366924756008639	0.474299911870487	0.4906538974302669
	0.29980633964263026	0.43451520381632325	0.5078752738082227	0.4100500439467096	0.5098775267400363	0.5185282060727697	0.487428615379554
	0.39493416352788774	0.2997064954019124	0.484216821906603	0.36004417177447307	0.4628690363518697	0.5142381026901015	0.4555788021002181
	0.350374288014134	0.45395889840491516	0.3966953356204982	0.37799025883498927	0.4329351493345463	0.4189775996006341	0.48578696119032
	0.3382950065335018	0.4264116626323122	0.5082425294991532	0.4325942007949346	0.3413990572692433	0.435685755154503	0.4758945999666381
	0.32187778464058825	0.49354457612401725	0.45990271994298965	0.49546568771663824	0.4863488380840862	0.4919856036121612	0.4594311892233871
	0.39122171565437586	0.39335239642096154	0.32347552340464497	0.3784887292291812	0.407272684797872	0.42089124777824205	0.470474263523472
	0.3747340049083897	0.4737664652075113	0.46267994446596433	0.46850082252926906	0.4871520238751563	0.506709118132076	0.509386902892401
	0.34765879149350737	0.4325772448227269	0.3997656821991662	0.38302234110617245	0.4572125432698572	0.4906163820407817	0.48470708596520856
	0.34765879149350737	0.46910862284718585	0.30631852295714157	0.49832931771146066	0.4775232359497769	0.49557960764508036	0.5195098544686336
	0.350374288014134	0.44994611167561	0.4326203421099495	0.3995533033549602	0.4632084672740329	0.2805859723260063	0.47971508251158174
	0.3575848456803694	0.4316479434344797	0.35618341751262866	0.4275371258927701	0.4048575125368585	0.4933922818980745	0.3167206733037829
	0.4162457234928911	0.40526485083152514	0.4439252152043945	0.35796439304599914	0.43451338173493276	0.42956846421226436	0.34285686099346263
	0.3625927553715388	0.44150355546038206	0.4980195741385611	0.20315829673436042	0.5018650374372499	0.4732587274932788	0.5090943683316622
	0.350374288014134	0.4184735818524169	0.42872129408722487	0.44869068882950097	0.39817502511029507	0.4838521559862562	0.4827244033269201
	0.3931726778430283	0.3973541989348688	0.4451749180160745	0.4786640735468551	0.46154060256039087	0.4163610643988334	0.4817369158675625
	0.3446814890297582	0.439978495643425	0.47729149352450284	0.20959767401501492	0.31175994443581584	0.47548909709756865	0.47223848659326706
	0.37949877128700793	0.5039376762556079	0.40761827704800885	0.492164018774537	0.4177448277294978	0.5153216704539435	0.39464756529978995
	0.3104644299684539	0.3841392159506988	0.5100546420184482	0.47601248540396335	0.44319825486707953	0.44156040405482244	0.4390059084189089
	0.3728140055513542	0.38927746645714667	0.4720316694968351	0.43155393419285826	0.42223433110363023	0.4288592367220124	0.489592085079789
	0.382502740473148	0.5042724693090527	0.39577478242549297	0.4257394706798177	0.31131836514235806	0.5186515052394448	0.47642889201379174
	0.34765879149350737	0.4486426472066194	0.4624493774572714	0.42881439033839713	0.32798129572820395	0.4402749778072611	0.47373112256357214
	0.36642086719224065	0.4886946294697838	0.48724242013617364	0.46656364687138013	0.335172451836054	0.43919537645877654	0.43528101873919656
	0.3610868866266503	0.4908386984732118	0.48961042442076735	0.46528270084888945	0.4718069220563492	0.5015703118588559	0.4132711560773867
	0.3801008428373009	0.47100900440943577	0.31598772597617547	0.4266645540787907	0.38640357739995884	0.3439625565161126	0.4714461551868823
	0.34765879149350737	0.47009958332316915	0.4668352603941585	0.43470143963181707	0.4510396367170177	0.4644623417126338	0.4086271542427394
	0.34765879149350737	0.448551700293463	0.3915324350671286	0.46491738747813005	0.42905140394960084	0.4184350963434432	0.4865680376527873
	0.1899879339122437	0.33920468402738574	0.4299925387320809	0.444886879538043	0.4089216107675197	0.4311573523684065	0.37705966787482964
	0.350374288014134	0.34695949764134293	0.466914642794562	0.4063556922113973	0.4060719990243218	0.403545618254382	0.4591012228946137
	0.3584956610322859	0.5002991767841424	0.41607834571159535	0.4258263401769976	0.4320728488320726	0.46460552935763727	0.47801263085051704
	0.2885556343022251	0.42314941468192085	0.4057894485918819	0.46888010323848955	0.4375982120557733	0.5136027085170216	0.3041404853456708
	0.4064274564700463	0.4192757533112319	0.40007932455230144	0.5002553587510238	0.42762225741849436	0.49803495964508915	0.4560733697475905
	0.33895559984941315	0.28482857890453184	0.4454752885105491	0.45571815306288965	0.47789530075084263	0.4274147204478647	0.5022181367194062
	0.41068819199521023	0.40412935679387296	0.34491146584983995	0.4775232359497769	0.47633791047044816	0.440064148268982	0.4678868959883672
	0.375795274045986	0.4477484377831667	0.43636219433686324	0.4769585305886813	0.4743808266011407	0.5014901271884395	0.4501704203407817
	0.29197465515119736	0.41608769424524017	0.45412055578063165	0.46281842408448864	0.39066351130583865	0.4660295150540578	0.4839324941103567
	0.41058603046811176	0.4456133191624496	0.3957805554632302	0.45881695290824415	0.44300369978805787	0.46942799225945564	0.3468752135112729
	0.3549048061082839	0.4242658691416996	0.5045124976566835	0.4372837164522698	0.3819403740188915	0.48350481535800793	0.5092076975099208
	0.41774554782867274	0.4554242342732127	0.47141043968343277	0.46714442285007857	0.43346492748892873	0.3288966220301845	0.47116055963202985
	0.3832987668893126	0.34226605144386874	0.4012736510959478	0.4655232007472712	0.46184730765601784	0.47515734393382303	0.4174147509147244
	0.36147547354800125	0.49688371236489176	0.4831896448183981	0.48842239094543227	0.4508469085586818	0.4620725418317104	0.3277438165952941
	0.24372113201368947	0.3346040434434352	0.39921090927395914	0.46758892158109716	0.2935745440840767	0.4838027681927371	0.4710752689641413
	0.4012723153300961	0.4174327999428266	0.40435508689934363	0.3885143618505906	0.49528360814981337	0.5085083687479317	0.4523834421375214
	0.3876449097172145	0.427330048691963	0.4304495711808827	0.44560942991154723	0.4545972239369771	0.44255341537859894	0.5052661640227227
	0.3677733463782328	0.4318109070816907	0.44589822869089085	0.41515851891528155	0.41545285252043895	0.43136531067149847	0.44608839574813725
	0.37295934297398636	0.45633013384487203	0.4539673570308447	0.4513567915896633	0.4596236423642322	0.45072929103274245	0.3125103226301835
	0.37849781684315204	0.395712961377726	0.47827322660836563	0.4454551459427283	0.5088140503899544	0.5163127490024157	0.4279516312151387
	0.350374288014134	0.4743533933756518	0.47468419603165063	0.43806911450168273	0.4058361955106734	0.4376935073879038	0.4170697311364725
	0.42196865597829614	0.4324899411757452	0.4562879873698314	0.4047935535645838	0.4370762513554632	0.5074134800687308	0.4686998246615092
	0.350374288014134	0.4799909525731477	0.45799783642421243	0.5031432144798846	0.49224069794389125	0.4211463160575247	0.520061191617787
	0.30431583826671293	0.2358545260914526	0.3738279548832026	0.5022870379208436	0.26575268818997155	0.4646913356087977	0.49295728923287213
	0.3089443981804206	0.23967185537090233	0.35526900795645144	0.3648176554464195	0.3910259123391619	0.4878735332291619	0.48732502420816526
	0.2333828194248748	0.3940199286658635	0.456045276502326	0.4480720882572585	0.43871928680568206	0.5103349516524572	0.4760782433987207
	0.3154277835050163	0.49374909898253183	0.4159995171446484	0.4702109162291786	0.47598888606624834	0.5177019921448207	0.4933169817321196
	0.3764707901731718	0.429702067582279	0.5032026727791001	0.3414360903123949	0.4732401024405239	0.45167510054554283	0.411279510547686
	0.3858123767160496	0.3729027275016113	0.4645648094497498	0.3110946520219128	0.3963158045885724	0.42676657015977404	0.4577958432687392
	0.4025025970274243	0.34482515389144636	0.45313482358342455	0.501924611046551	0.4090657363760031	0.1875745419663292	0.48006518246617785
	0.3236906585880669	0.38705175645160245	0.46514674178844573	0.3404034968162277	0.31197867287109055	0.526648030987778	0.4505272597966454
	0.29740173894340993	0.31063987286988143	0.35342268682620637	0.47847829258667224	0.3035270925308958	0.44431066872556974	0.3133692200261917
	0.32294302794383595	0.4598949930444904	0.5014692922845355	0.36657562849655884	0.4391758319963989	0.4858630546889172	0.3483612751193517
	0.28520328266192585	0.361475643265952	0.23333971851121205	0.48992803439225313	0.3105457937106006	0.40292468011163785	0.4583077368690991
	0.38663922887361235	0.3712975558054773	0.4455174799691077	0.30945877490132523	0.5097464841655118	0.4599508214687131	0.4893780016242885
	0.3608256469854959	0.3540936965346255	0.4501783078780903	0.43100462586300786	0.49660575898541887	0.3406175563463447	0.4463113717062661
	0.38396148290745447	0.46396241804909677	0.4199023650997238	0.49279124573385513	0.4638108072377562	0.2678207922728457	0.5112252710747095
	0.34493090472374416	0.42822592550439953	0.49943781541973553	0.5148352819073464	0.5065406203205132	0.42909741462585127	0.5177866180318335
	0.3768740600466469	0.47617905792452325	0.42592913146363587	0.30381876371843775	0.43504891989743855	0.4212455994716631	0.37563120095120134
	0.4126264150612494	0.3379325254017226	0.4215663759067009	0.47973916827359364	0.47481021734884665	0.22816120632787323	0.4674976400140621
	0.4020504206895926	0.3639827496603982	0.47951295909090463	0.42664616129824806	0.445062240256174	0.4859706108667042	0.5084751560371484
	0.3866685807386333	0.4743111676265972	0.3511927530258195	0.3799215422499653	0.46375897558170553	0.4308709521275693	0.4267054472495773
	0.34124484404388933	0.44824487673590124	0.32166863270410084	0.406095021868466	0.4963255075891814	0.3118369323529367	0.31710989653356014
	0.3636581569202108	0.5104439277074776	0.3067863994271229	0.4713770922314402	0.46496222418859695	0.3157648937938712	0.5167619571559249
	0.39777987477535104	0.5235763268034067	0.47091685695612895	0.4526345647653407	0.40575790394990724	0.35127077870041035	0.42431390157073406
	0.3899363038338985	0.48852295872621065	0.3623210296446093	0.4755675118197339	0.4451170444258608	0.40269677547512156	0.42616486166127804
	0.40504797362444106	0.49012410214289326	0.4190791672626539	0.45990312522678195	0.436233904498019	0.46819098064370496	0.498881204291947
	0.2820239859062649	0.3879354807410328	0.4556982459775939	0.4120906911983281	0.43599175171489946	0.33876027379458096	0.4931554951886113
	0.34674184143676307	0.45392478512181306	0.30813979606921277	0.5125523531255911	0.3628595478688264	0.43281126821606597	0.4996557046466386
	0.3727657448279245	0.4086197796192342	0.41085532171851136	0.420667541325606	0.489619085925889	0.4746080946555875	0.5054324428496734
	0.3887246811729142	0.4753304082333061	0.4641310718150278	0.44823042450869616	0.4961036344115224	0.45154452570723974	0.41411897083439203
	0.351406409463911	0.4954174798513708	0.4977836707383557	0.4427456785034571	0.47040180939348475	0.3948992955044934	0.4239428600996802
	0.3827375556562333	0.4136598372291783	0.47615014408277756	0.4628281969221661	0.40096772108567297	0.40092568215669455	0.4210839276772427
	0.360422280947812	0.489804830409915	0.363866954621125	0.4533846168656007	0.4622325232048266	0.5043847342348499	0.4537932030945538
	0.32425981038518636	0.4200799872410482	0.49546517162632964	0.49475869630405855	0.3449500622826984	0.44124760402566326	0.18293183103502778
	0.30168100665258807	0.31498087798171365	0.4551174263114283	0.427934707339639	0.38089387242875283	0.45788238444542034	0.438790117001816
	0.37402697568673	0.3818261062138195	0.40796867974950135	0.3378694307236112	0.4494273628235501	0.47849973771891735	0.32504544770826016
	0.34765879149350737	0.31801296263400153	0.4296307312129683	0.39052005695545094	0.4255089698813477	0.5157556155524065	0.3220364685401682
	0.3304988519176642	0.38609417253267264	0.3172138250444512	0.5033827179291847	0.48030484609110186	0.34155765283374806	0.5178581042652283
	0.39279954095515907	0.4070199094322278	0.3748847401758554	0.466573353440937	0.5264921791907926	0.4925871815530509	0.5100722078848422
	0.3936841515249854	0.4159682879132253	0.48119694541551417	0.4685012063931045	0.3332052944732554	0.33642938322543503	0.4027196456230458
	0.32622417006812077	0.2719905741688379	0.4600478626166739	0.37706338933978173	0.4455141198315106	0.30326060413377837	0.5046935463992662
	0.3145625325717786	0.4357527336145704	0.42752580342133595	0.4628075449221755	0.24458921851541535	0.4546586425688741	0.505361269353702
	0.3557230255618337	0.4992885876438678	0.419014925028359	0.49675092286622863	0.44928239988866714	0.4627403072744286	0.4752405384540858
	0.24982221784490358	0.5074293396168514	0.4001353546592246	0.5097600307167873	0.4208892693261258	0.5104481280247579	0.4396545636389324
	0.3650587863313154	0.5020256001523371	0.43807750175906623	0.4736770369494741	0.3886862599968604	0.46613549898231066	0.32168190939282143
	0.3664037843769821	0.3720478530456919	0.42585789615769476	0.48132051980100665	0.4200225541199175	0.4321729680439326	0.49168685584991817
	0.30875843280321896	0.3158013466225028	0.3432063165632378	0.4021820966569285	0.4348806592722498	0.47338539644498473	0.4346418788744742
	0.3533724382378436	0.39671140814070655	0.34557181795577896	0.3810691518032377	0.4161673328244296	0.46936916081117536	0.4810209155615581
	0.39883862093287814	0.4890869266870503	0.24006417783843056	0.43412191368541275	0.42764057017038964	0.43570376490194906	0.49903376848543196
	0.3075522151449792	0.3674948449611151	0.4072046521101276	0.4954633035016216	0.3118590101126271	0.4373987097650428	0.40837930840176134
	0.34765879149350737	0.4793342433171696	0.4819419737870827	0.4356958835704979	0.4644746935194095	0.5060432577177876	0.4868194097448161
	0.3491525057658014	0.4012726901768655	0.40263144383007743	0.46385397681636076	0.3040115283305816	0.5036091058933427	0.41028060362808494
	0.32779163170960973	0.3082095748458377	0.4976006845906405	0.4266442321314824	0.44448007430196185	0.44396844513723777	0.4503176328640402
	0.3538483384999731	0.4395967921601004	0.4100075550665664	0.42155218868475214	0.49005622295706175	0.47210012036193744	0.5020466694179337
	0.3903886099756454	0.4987792690757165	0.4987529847927993	0.3643563423143178	0.3874853944872437	0.41302014890463107	0.4726005630562153
	0.34765879149350737	0.4509030962053282	0.48551644719248144	0.441859917118083	0.3774131605031283	0.44201270338524795	0.33054898814009215
	0.18960788381006285	0.4472244109923003	0.4584030561442923	0.3909216691675656	0.4040419234296177	0.4267004335628998	0.48527590214070304
	0.35401520813035253	0.30187076990997136	0.49943781541973553	0.46966385386601683	0.45514664049126885	0.4100694931183091	0.5086642301623507
	0.3682197588192201	0.3443884987564299	0.5000757314456151	0.33862083548848326	0.43360118501173406	0.4794587467262937	0.28962819491839426
	0.3294856530418656	0.4890869266870503	0.362196101697028	0.45611411005027	0.45579666862547286	0.3260042239987535	0.49588530774948403
	0.39759470848667905	0.3818143292086823	0.4290189918461241	0.4748916285942362	0.40242153926264956	0.4425673922887331	0.45077184734867587
	0.374179660425794	0.48184178391312077	0.43637053680353394	0.49841202589303146	0.4748026738171036	0.3504803248031003	0.3650225748554002
	0.3530373827936957	0.410607041089654	0.35852285126008687	0.4280566019868056	0.46154951926113386	0.4751978686415401	0.4289617973350995
	0.33117741675729623	0.44495413891862096	0.47478332583955535	0.47747800852745725	0.457567833614044	0.4390264090159342	0.46575339715641806
	0.37256968111415345	0.4252277665870792	0.4029203090686898	0.42279477692835377	0.32188051929687544	0.31735022565513865	0.4656089353588087
	0.34700111370610787	0.4603942966363562	0.4646337105205572	0.3114695434914076	0.2884100093967189	0.45097742221269776	0.2571914839922546
	0.1966940413323986	0.44924947771307666	0.4713640936596535	0.4832174443661132	0.4083550088866247	0.47446062557919017	0.37292408356153217
	0.2979455055545885	0.48160307113317247	0.3120892926663676	0.4224704150955525	0.44946305430299544	0.5179713826021268	0.40177946394974545
	0.38419739498970457		0.32524761742817654	0.47347684935936124	0.4551075680842933	0.4330814720138799	0.47096359658117914
	0.2872480459016627	0.3920928002884003	0.33521159557837304	0.5124428058127874	0.41356363173171057	0.38820035239721085	0.46918843487709144
	0.3958180219500721	0.3938464956587978	0.4666567670667725	0.4913649158466787	0.38568756265515297	0.4397992306935246	0.44431742310147393
	0.3747340049083897	0.44614378701882396	0.45983772222213914	0.44878687394865163	0.3208601229956382	0.40579509806327085	0.4913188726334034
	0.35428861552303625	0.4717646831117626	0.41845851600175493	0.44425296962641087	0.29507903979172184	0.40894234219990755	0.46654743288890665
	0.3281280091971504	0.48151291131501595	0.5033743433891877	0.37281285492287364	0.4012122016087933	0.48477269966245695	0.4632534819082045
	0.421743108364897	0.4908789791378279	0.44338983882994104	0.4979652392289073	0.49323425850019165	0.43434716945767854	0.40823348304153834
	0.3489802895256532	0.44623757077729026	0.4910834431293683	0.45953283944408907	0.3885974562894605	0.5169980745712727	0.4697927399061103
	0.3719112832662412	0.45586298230798383	0.4664395191422129	0.4249089231804743	0.4094833336385665	0.4979265259828878	0.4637196824743178
	0.39237352679820026	0.42943787868717337	0.3636517669357491	0.45830499546762965	0.5024067027519749	0.4445489721800784	0.27962869875121
	0.366739388253949	0.43805267769184	0.5182619436500994	0.4366641367319074	0.3732332508376785	0.46776899194728694	0.519399770422894
	0.3430382822340419	0.406798171554206	0.4474173747633677	0.3971313924978276	0.37990282676813447	0.4489536019653684	0.5095179318400082
	0.3638592247418973	0.46697103944249185	0.33635728914226054	0.4962825481189978	0.49438632224428497	0.41099470341604594	0.42686435993215666
	0.3360995217682225	0.3179947441303607	0.4543997824812182	0.46295082603901433	0.3939293251917155	0.3331619446420961	0.5017165155103208
	0.37418252892416504	0.45080176477766615	0.44644461003755187	0.4927070880989009	0.39549682206619063	0.5090498773268228	0.5198852448901419
	0.36178883908805376	0.4169471838237271	0.4938770602355079	0.5085874312134612	0.4748886137080622	0.4595989996746992	0.5073903702795954
	0.4199352380692505	0.4069946273569037	0.4698535610173202	0.4453739898549238	0.3992462332866232	0.4786330942221308	0.4686186249380996
	0.3358293090756706	0.3937965133582321	0.46574753131957125	0.4663297616524053	0.41187567468629777	0.39376327608878786	0.3719167992887129
	0.3748688521605965	0.4428807983208543	0.38651150698199566	0.4292551769868217	0.47361083838034734	0.45436590533879895	0.49366245345522036
	0.4015940306879676	0.4733198108914416	0.48541511660931624		0.5006393271377111	0.44486691096622266	0.45880832035920527
	0.32912395362721486	0.4533978635880123	0.456484909539109	0.487042334888328	0.5177951977023083	0.4286465103616758	0.4695727728382343
	0.2652667669925143	0.4873567319725548	0.44761883294757626	0.36350929782389463	0.48092556500341443	0.4761351454936442	0.503692122612785
	0.24143621788472827	0.48927103109061787	0.44653459232941967	0.44514442708977425	0.4733286603264159	0.40687467951288403	0.4629205078527752
	0.3642290481575852	0.3957462125747182	0.22974080605666528	0.4939160329115851	0.43566075664380394	0.5246830713686076	0.4544706058961806
	0.25778669772726776	0.4628022318544689	0.3725670543014293	0.47252663535537565	0.3076012578747822	0.5075990738985103	0.3168479242072601
	0.37941190592053736	0.47517301831940717	0.3045244935352647	0.3309871862564136	0.39980742706136807	0.4934321782847298	0.4598064143311818
	0.37295934297398636	0.4114751060117441	0.4146063827836143	0.4908492932164281	0.4723013303731923	0.40521003528874683	0.4544806088993419
	0.39573432914109646	0.2781466567470768	0.44731993009416654	0.43326683096439017	0.40846404347366133	0.4141168664548285	0.43750354716903356
	0.3432976198250803	0.40003124642552396	0.4129910880945088	0.4377599628365412	0.4812860848942506	0.3083344617324922	0.4810012978189955
	0.31319045594218614	0.4542577600895764	0.46625448615396536	0.49358592419713	0.42389993769304146	0.39874440015348556	0.4368878025302866
	0.29861348458887493	0.2813703931005882	0.46253258223218396	0.43269390039260053	0.3905526636536294	0.4074190872457644	0.47325109057758324
	0.36315572832348714	0.2722784379851534	0.43959604599262087	0.4589672466919571	0.3929908415109244	0.2963446461434767	0.4910060461968397
	0.24224058698592946	0.22266500258759692	0.31369048035078967	0.47996951357035944	0.40613056549559573	0.5033365752534674	0.2749077360203392
	0.2892405286741555	0.36106611026621227	0.4346121703555723	0.5101704729624037	0.4992160388785498	0.40096129868978286	0.42751738887188623
	0.3163330153052244	0.403454447611799	0.4107010855751576	0.450476919794809	0.4135630850059408	0.455795160305986	0.4736780351741596
	0.3138937309313128	0.40424207540963014	0.49371684112194	0.46333447479384354	0.42717500348710863	0.4265021168089489	0.3677321722368457
	0.3748620144694207	0.35787201169551935	0.5076594517999918	0.4756917472191723	0.5007751215129469	0.46550557386766456	0.3253255905654906
	0.32479639641385316	0.31136699217429037	0.48411292011059204	0.47340301472004087	0.4101795663733251	0.3569415868497961	0.437568648143377
	0.33450374819143663	0.43242517284224197	0.3185835525858883	0.457411080271722	0.36891877424963515	0.4610560063467042	0.4760911461431463
	0.23034844233151225	0.3066471416863474	0.4208370903042772	0.41424929461536864	0.37542333865401745	0.47896788967852844	0.44229995738527217
	0.3102589249835066	0.4653043575340946	0.45636504309580594	0.2436262497532759	0.44880421207102217	0.45584343103934943	0.5195589169056488
	0.4057266473479424	0.5017839353221275	0.427300334572336	0.47246748879255046	0.3721241671507628	0.38193300029157373	0.5207156402292286
	0.4099049938241859	0.4606471328668407	0.44655283626240205	0.5168278044542466	0.24633869292250832	0.3991067489353583	0.3555363355466495
	0.30947217936893945	0.506984993174714	0.3101779786755467	0.37886908590609447	0.3308994927262884	0.2871580746527685	0.40933674605323517
	0.24094645641694049	0.41850298672338665	0.31791984296866294	0.4788757069711418	0.4524287281275638	0.2349011991462619	0.4181162905319359
	0.4128457381447794	0.4014775496000996	0.4868956375842118	0.3112101511251478	0.39201358666227787	0.5049469644194255	0.38416808455285645
	0.4031045764421586	0.3353482712877573	0.47520249691065924	0.3854274823027584	0.46912555677823503	0.48685193199728083	0.43814298082703845
	0.2618574766122236	0.4774167503086537	0.36392785879122996	0.42426019957097705	0.24267592129075075	0.4482463759056163	0.5178756335452753
	0.3081458709535585	0.23510970024903308	0.3435885777333376	0.43488606204819996	0.41470646324896543	0.40472203361487996	0.4918015948000756
	0.3137424790441343	0.3653189154889887	0.4368300846518915	0.46609923906084216	0.49658284483900267	0.5036242993083295	0.48623385725730495
	0.3399104188149003	0.4718157436462758	0.31490324990919155	0.4661409227946954	0.5027850218328632	0.4312008017532685	0.5091407716182199
	0.3506604675459594	0.24813525251708599	0.5160601587401996	0.4097434864562819	0.4722591934206761	0.34715018621544114	0.4998130790301506
	0.3043353103335426	0.2870726434981337	0.3544837649795297	0.5070184170357465	0.46677796915522757	0.5094727186348643	0.4044154172465967
	0.37613432452927836	0.45229082806938775	0.364846624736546		0.4704144058106301	0.4900694637688553	0.4800722804052932
	0.3617888390880538	0.27648450654622864	0.30401317962101937	0.4472426753124817	0.5056598862778376	0.48709957526608766	0.32073469561254314
	0.33829500653350186	0.4214039697195281	0.38486363822056746	0.260437742802303	0.2959802826958515	0.4969069148140224	0.439051284929417
	0.3829550878302847	0.402928001771569	0.48675564313386266	0.4603279384871722	0.43018908853211896	0.42664017530610604	0.4673174130606766
	0.2942003310516265	0.2172807092528494	0.40869994779953606	0.4840915610010219	0.5089793809626912	0.5204440576710365	0.44686365317382376
	0.3647118409140557	0.4344213975865121	0.450774497307637	0.4918859931338445	0.5101228360707932	0.46945139307414674	0.47344134132186005
	0.20734732011068316	0.2077383632965575	0.3955112252003638	0.4597374272720376	0.4528934025966542	0.4994605037537382	0.47994655368119316
	0.4020504206895926	0.44086932024617637	0.4861513076628945	0.45121883297160226	0.36641529725424427	0.46674706603304805	0.5176208442512203
	0.3586740193203301	0.42709036314953736	0.3546056584833825	0.3902923851822061	0.35039217813508106	0.4921837448277463	0.3571117965398387
	0.19452100184740564	0.22231374289567604	0.5045783568131867	0.4604413013617997	0.4381941834656501	0.4428135204284321	0.49450268544795234
	0.3032688810346392	0.3811756148207161	0.5017464558130449	0.3942782827820834	0.2909274892485123	0.40809077168208074	0.43897440451883324
	0.29721339737291663	0.28589616498986936	0.34433592230387566	0.403818448702996	0.4116072218940728	0.5017202747448668	0.44635930515266314
	0.384887734091962	0.4344654665182945	0.3674437143145582	0.3603983672869691	0.4021573142724432	0.18751366572227826	0.2766405964563065
	0.41301245848845525	0.4526571406131315	0.453066697781045	0.46078309600756795	0.4982907759236995	0.45670324115425925	0.5235933838748364
	0.31290546147356474	0.3668535240727597	0.4968768011952235	0.3944836696214868	0.2992461195045879	0.466694517901699	0.5105358181163621
	0.3833524208516836	0.425054932675762	0.44836113973805775	0.5140574657999141	0.25129641370442074	0.5000197797774312	0.5181030940849591
	0.36559531934253325	0.4266897398816523	0.36636342073116823	0.42261020694690005	0.3652506483508246	0.4725730061276718	0.3625180794319731
	0.3785005194749919	0.3695585348892991	0.43739577694840065	0.5046824671509491	0.36769528483587904	0.5117318888131475	0.3728708541133591
	0.3212122059697017	0.3590238277518788	0.389529170941242	0.43594317902479074	0.360592575678368		0.5099215870340961
	0.3468638583650669	0.5067788576822064	0.3982596438581727	0.5069697001781786	0.4156990709060266	0.48535478002068544
	0.37945352391961545	0.5030484585899978		0.3307847887740438	0.4273831751428122	0.34301476760513	0.4842153123442192
	0.41922612419779703	0.45597680594132817	0.4707739804150403	0.4945145522300642	0.4692463428246823	0.5099786919640595	0.37597532699748354
	0.3665133152271701	0.3834787755315708	0.45326151447256685	0.3067711896425916	0.3966322339364625	0.3784239884983239	0.43576143022581243
	0.38943680590941654	0.45609730283309463	0.374490528117389	0.3106989407725978	0.46049616408941574	0.30935550020057767	0.4560065905256084
	0.2659755089203854	0.486281230188668	0.23981004148849436	0.3289482342904122	0.3709123379793783	0.4394639737184271	0.5123981724327503
	0.27607515242915537	0.3704282615685849	0.4733286603264159	0.41117880612382207	0.4778965984493331	0.4635097338225098	0.5027911194481558
	0.34210947435908784	0.4577861928567866	0.21073776533961713	0.37828711686458966	0.45187445820313793	0.33253178355486845	0.47706787909682347
	0.3478304510354103	0.49640044716837645	0.4329734160570415	0.38181372092926325	0.4555117724235426	0.3425166738839184	0.4615772749740196
	0.4136651999382597	0.4793535296044215	0.24840041980054162	0.4215720936514223	0.5101701482754295	0.4293480574845501	0.4497962278417901
	0.40512188385289116	0.392747579695034	0.48396311056335406	0.37000618636109334	0.3636335819615484	0.49705893861517714	0.5326344256898204
	0.4399022160335698	0.44169629115337306	0.48796572977941266	0.4831913526647673	0.24974481958386796	0.4569056901390801	0.506936428798797
	0.32422026235809553	0.4787559762979659	0.32573073277649434	0.4287234496534605	0.49676862779490694	0.4734212932517801	0.4678285011535713
	0.36925906384678836	0.25508792780884265	0.46166916040999145	0.39975662285970043	0.38158402265273444	0.41524198471293455
	0.3572241938157053	0.4291080110764216	0.13458978797681326	0.423835839290132	0.43765598314188914	0.4926561034911713	0.4723453609174388
	0.26460117188790666	0.459423170224395	0.3001124981647415	0.44879854661064605	0.2225807788254974	0.4461751152593456	0.37843798792918015
	0.3545536041390517	0.48920135484727706	0.36932232583586483	0.4667287756504404	0.4076675790416221	0.4674462558226142	0.44550445314685944
	0.3121368842215504	0.3200944301932256	0.25026217191678635	0.47899445503331733	0.3549518855183165	0.49394060646208976	0.36439552852704205
	0.39254556971843485	0.35513858178490776	0.3162908484006441	0.4709972703239741	0.4442600090928339	0.41451688148064975	0.4615036386070132
	0.29628655903122425	0.4796613479554367	0.40181806822624444	0.3204543994598686	0.46989764791207855	0.42507155156766757	0.4837205313779527
	0.3118817561034034	0.37216173633140825	0.47067586214742807	0.40792936894270915	0.3652263620622171	0.42737580655645274	0.2305350443492262
	0.3472782994152798	0.29877066512469097	0.4619110443120759	0.2882250400099713	0.40435686858529984	0.3466912282798835	0.5252089924663708
	0.30379969424609093	0.3545063369819301	0.4878935548788046	0.44944911151877376	0.3892066361137223	0.49751764812852384	0.49501839727086827
	0.3794288828213578	0.45266162181260744	0.46742363605684656	0.49293179600439996	0.46540844360017525	0.4768852053114213	0.48787443001123215
	0.37416510086136606	0.4018362465413935	0.48703828764354506	0.4623264187577575	0.504577113989888	0.4596259352401623	0.47704815071926676
	0.2945191143201812	0.35929762515111346	0.3990794891228489	0.2749621379215323	0.36637045194812723	0.4455006292427128	0.42360545254740667
	0.385284570737237	0.31241286761715037	0.4700447384715341	0.48608051761936777	0.4768050033037324	0.447679452368285	0.4258320394138553
	0.38072947095777027	0.4081191142311057	0.3758341223174187	0.5112755083685488	0.5081372904169227	0.4627902109960343	0.4795319285010966
	0.31820360068730097	0.46914675073014883	0.34497241456043837	0.42767988280580055	0.4106810849293633	0.4772958685211596	0.48452974495430146
	0.36592715369277895	0.4752843694236397	0.36969819533255255	0.3961993710336681	0.4874164622112096	0.44415244618049876	0.4967401596439139
	0.3610355967058047	0.4832863471734297	0.44472960794467914	0.456587713857547	0.4569388151276364	0.5103606057379017	0.4490111353031385
	0.3506413546418856	0.2899352399454666	0.3060572696644597	0.4820735687673908	0.4013020141106916	0.45490494683268873	0.5115075398464423
	0.39716826282004714	0.4760290247791675	0.4809207655119227	0.4845093830246539	0.40057598941506894	0.4292603283543913	0.32716996821203304
	0.30192021728319507	0.46691283126513533	0.4946345729789246	0.3869859972525104	0.4726517337302376	0.45130185134039014	0.4538140016478726
	0.3009261613713158	0.39608085800272247	0.2555032531647067	0.44832406239704714	0.4061760446270673	0.5226718587239068	0.4716799105627835
	0.37609726935691884	0.35724820732314233	0.3137334505670174	0.3972321302615009	0.4319002575593584	0.47055382087656833	0.5125423871841212
	0.357270312237327	0.34429115946978495	0.44582382995594555	0.4938257679726287	0.5042453416324002	0.4278841091852862	0.5063182406859587
	0.3993814024008146	0.45712085275878417	0.37405805081695964	0.5056622795771993	0.42311569456606957	0.43833860283230597	0.4555638541320867
	0.40845178019217265	0.412113241728031	0.39816502111484947	0.46101382117586587	0.3836864724430964	0.43262015622499683	0.49793587271550493
	0.37214881974177677	0.4200866279010113	0.340348462874021	0.3803778541394866	0.5040035017774867	0.4482384316492925	0.4925883767766095
	0.31977216511491025	0.46564698761913775	0.3606505064429727	0.36584276416035105	0.1831912337472248	0.4365050978213842	0.5106987446159817
	0.34713929564234053	0.33643467455974835	0.4985423830272763	0.5043143385146762	0.4846725378318469	0.5029030112967322	0.4659833845579268
	0.43436659941513683	0.34980262626126785	0.34203483914454835	0.30229050691013276	0.30206720292975775	0.4257988068864691	0.4707832438446107
	0.3380149070266003	0.4714022617132625	0.4376762692271977	0.39229611328653496	0.5030739791501343	0.39010448752534	0.4777177494465523
	0.38907129721852574	0.48306051718831783	0.31498279907766796	0.3513256907882956	0.4855460653226087	0.4656166591827976	0.5219351228400969
	0.3641187276057133	0.4605384282379513	0.5146996777043228	0.4842147611713917	0.2814619850584779	0.4916365831241051	0.4224988634111662
	0.3771132970553978	0.2133873504621328	0.46949009833670713	0.48994763212017717	0.37411755493219667	0.47509208977261	0.3729755480869199
	0.40726469561868806	0.36857589976526695	0.4333532000507682	0.5005124150600293	0.20750026761220572	0.39881957503054916	0.3073490580412726
	0.30542127588049445	0.46753802520705573	0.4769904355634503	0.46985334884916014	0.4235492065923273	0.49503524594358556	0.3883898182223278
	0.36642086719224065	0.4100900017217722	0.32965474804935824	0.5006393271377111	0.43167426448961427	0.42470090880192213	0.3663982812423813
	0.3781701571855982	0.4383626660561964	0.4575899255609927	0.433400867898509	0.2939444100765026	0.5212985877906394	0.24503951416015515
	0.4223873996642478	0.3752836466545995	0.3791757295528114	0.49989121777584894	0.4815004680194374	0.33056701618729173	0.35280391450649173
	0.43148513586499515	0.3913317086306353	0.4902916665178918		0.39136808312796706	0.5095755631189488	0.45179217838667257
	0.3890573216729521	0.3219005129101401	0.4565346295680321	0.35117623793231434	0.42710028959052654	0.4840469387957003	0.48690471436879484
	0.37887867230714267	0.4839198085622826	0.23872559209618058	0.276858835122731	0.4454551356465536	0.43972838231627437	0.49537345183964193
	0.31703940754400195	0.4533199741330799	0.37813639065504256	0.4236645420513832	0.28846784728687236	0.45301696561835764	0.44373901624964013
	0.3630548753108974	0.3608864257873462	0.4280005641151568	0.359403549268854	0.44303805206560565	0.4892538071473018	0.4642119645396068
	0.3996540887248996	0.25873930932189504	0.3397196509490466	0.47817733035312826	0.42833481586958644	0.4423478204049526	0.38311479061255194
	0.2900487516258155	0.4020085363650942	0.4595167506074163	0.37947104362548484	0.4812834480879175	0.44191965188111904	0.4652855491258932
	0.33783653187419915	0.38832666117413456	0.41686078605592775	0.4123064701659369	0.444490196557908	0.42216006725571475	0.3991752146026181
	0.33923000924041335	0.45422774668223015	0.5020154189297543	0.5053177898539596	0.3200546208536838	0.4966804621292358	0.2824869893777845
	0.33955394256308397	0.4086287978811418	0.20377989111143768	0.45821145044823886	0.34909724157511984	0.24410412666812406	0.42595486511713215
	0.3104644299684539	0.4185495920952711	0.3645216399309483	0.41336817765087086	0.459069847635405	0.48166740588020807	0.42526554338017136
	0.34694260897856255	0.33619101222783354	0.30714969946121273	0.36436722776402636	0.47426252891041704	0.45526201374316655	0.3344762440155458
	0.41596632223806135	0.4320059666721133	0.40042265302695457	0.4399806523697482	0.4774009841143044	0.40473506663355663	0.46688529053489813
	0.42893420566053625	0.46409795734973763	0.40349824408462703	0.26517561366370035	0.4544518224822691	0.3457149994486583	0.48716429352924856
	0.3973282841246392	0.3795978865999075	0.41640608040344684	0.460441880482481	0.47382191398247453	0.47206469189836914	0.44312324230585465
	0.370353039821328	0.42758946514858387	0.33133273876214303	0.4065181049000113	0.44068438584827974	0.491952006447693	0.4736920997139159
	0.3277306621371854	0.31318985001032623	0.4040489842567175	0.49162724714467415	0.5062863256930811	0.18882929408664273	0.3624673114904056
	0.3634700840969307	0.3771301961237127	0.47621042153214005	0.389391023024771	0.5072570290664852	0.3244213876604739	0.2759836432725885
	0.3410205262949262	0.3917718585993911	0.19454002849718505	0.4440386474956916	0.3941930976765372	0.40677122284051626	0.37915732174896605
	0.3573336002860809	0.38020673129896454		0.2899356665268458	0.3062374428893285	0.4786005466005907	0.4359797221585897
	0.31953679807585306	0.39853055117542285	0.40310673796030366	0.47110807073245126	0.46317327504905215	0.5309951064477421	0.4984943489256233
	0.37083538058771975	0.3286641405313081	0.40525751923263476	0.4260290029934515	0.38779417695912133	0.5029282744907263	0.5135195926977032
	0.40591580515767123	0.340937882676113	0.43821989154937946	0.31513320992815635	0.41084720689754156	0.5171573692970417
	0.40164523091757276	0.29079194849146733	0.4846065955601935	0.4304129104596093	0.31882629461086065	0.315714781260295	0.4941264792083769
	0.35879555617500014	0.36802210407030006	0.4719204703591929	0.4008176742060938	0.40023375014618096	0.4800458897144287	0.4989712734856958
	0.29632964116266486	0.36805507185114994	0.30998996529212863	0.46191695444958686	0.4155709976759005	0.4989922777231743	0.352621543359162
	0.39893631746845554	0.42708453624809006	0.3120594078827865	0.32450016498202044	0.3241320079431501	0.44165576091205344	0.5213975348051202
	0.22595844378918944	0.29098289030899144	0.40691770274881545	0.3338156728515388	0.46286443018518686	0.4779259180475001	0.5027863636211094
	0.37568952471147865	0.42088826319409967	0.28520941938365213	0.3822234640209029	0.4654763824855157	0.3883651243320927	0.4457315160825728
	0.3931706734059549	0.3087749243091817	0.4820407818526807	0.47200455485618453	0.35302723331067576	0.4972878636292538	0.46208161483556887
	0.4272186275946784	0.31361712033741873	0.5139135889237679	0.45046856941345653	0.49847766024232887	0.2674588830939706	0.4589217871229219
	0.36561658840913985	0.2565263799207163	0.36872763326876956	0.5062109919564685	0.3611445398701713	0.49637630240326075	0.43586851162107454
	0.350374288014134	0.3040253112548683	0.5140250435158484	0.47023952558115373	0.4416138019363263	0.4313427439795884	0.43988268414661735
	0.3632298621832	0.46001092199432586	0.2075246458729266	0.42469347359037085	0.4005151356337525	0.3936033082831402	0.5115938872843928
	0.3579482799401746	0.2933509182137375	0.3948473631753277	0.4500901723280238	0.43302714002159765	0.4265063290226182	0.41075399115548006
	0.29751859769694294	0.45051419665389975	0.430345980233718	0.478203851871381	0.3782590268461419	0.417210931045035	0.45596464168411255
	0.38491939764183836	0.37377688871511716	0.3937734616782397	0.45698491578196526	0.4863779269003682	0.3765232833245312	0.4390037060290163
	0.42162420886755403	0.4337893563397935	0.4434449321113424	0.387212685659875	0.3925993707844048	0.42403469532616905	0.34100974673508766
	0.39368644179101936	0.2576552051551539	0.4702094661252986	0.4065957274825538	0.3230400327841159	0.22292618093239008	0.41829830433136406
	0.4165210721885717	0.45714953142705445	0.46981089673906884	0.3045483660888316	0.4180121800951578	0.4508085387383286	0.47426144231647577
	0.3679670222854029	0.4110572134769867	0.34864004282467664	0.4199585738014719	0.44716141254427305	0.3980255270036129	0.47815259727404097
	0.2627141778754603	0.4345249964088187	0.23818080773930028	0.46153468460959857	0.4273006200478372	0.448205157948468	0.2938122098275499
	0.37025986260665367	0.4475782291747442	0.47604126828326276	0.30336748048825096	0.3106430950783398	0.4839632126533546	0.45509325827959285
	0.28636682954591697	0.41306761845349493	0.4171517789760061	0.41581133396447295	0.4510945363524423	0.32168844731761104	0.47769900612346394
	0.37624280853603664	0.467869797990345	0.45518092102322394	0.38949817280086635	0.41453033301675735	0.48080041651864786	0.3749795841326725
	0.332638070760078	0.33126777201006746	0.36570996302240305	0.47378186162556857	0.17801872467481014	0.42743305375890756	0.4550386897155711
	0.29649637648697913	0.2583304485789995	0.19937448404774621	0.5171100534090938	0.38215809880093454	0.41478762573498934	0.509770631046479
	0.32361824862016453	0.4059188617605089	0.504373896188232	0.49877113731004463	0.46854496038379867	0.4912290685119316	0.46387374519970764
	0.35269966858929236	0.4235290376264727	0.3937618942248703	0.4962946165799219	0.4895276469659923	0.3845269884941529	0.3742875990325731
	0.24753718902311247	0.43744252045798265	0.5155368329128552	0.4460569563712792	0.2204518324866564	0.34571165501674145	0.47326763934662885
	0.323106280275737	0.4618290484310192	0.47843630589515695	0.4379389903428029	0.5065416086628668	0.3602437229092645	0.4596619660719757
	0.4094214053811823	0.37903719561339116	0.5036449519618708	0.40947010120971644	0.3319458439017128	0.36420353611089024	0.32168549979333827
	0.2890091940423839	0.4592879220858643	0.4611482970854604	0.44156477990360876	0.4875541237897044	0.5002710095469486	0.38270321398615886
	0.30591748591940543	0.36416479426020615	0.32981579498435354	0.3600816299812329	0.4512228891679821	0.4840884635802575	0.40647160215494804
	0.39915634448675685	0.3906453050827393	0.4807337130637317	0.37959498901969396	0.40984204840655114	0.38400766875370035	0.37798600912262786
	0.3968122424535918	0.4071628143552901	0.49294415914123363	0.4285076496111041	0.3978432566087242	0.431996354388935	0.49446484938599367
	0.3427994634073662	0.4137199032916961	0.46451432527358605	0.3686678735051762	0.2714456127714969	0.4343516743570223	0.47687323389330966
	0.38598757515317783	0.3326691679689395	0.39181781156029777	0.44917478496183666	0.18389887897298904	0.4112023484745714
	0.41965973193284045	0.4274960067148749	0.4567454439284908	0.371486782430694	0.45072661358490473	0.3830471570672615	0.49588594542742304
	0.2626231598534746	0.30443985767234133	0.3573674793968539	0.4059020489362294	0.31450983326477955	0.4681398096058715	0.5148525719353512
	0.3099368558118366	0.4655129930169273	0.42776776527289395	0.47233567734389825	0.23974689979339178	0.4469039086789617	0.49248657386138983
	0.429392938177434	0.40993591530933526	0.4468314003401125	0.48347833712078364	0.2803783054968255	0.48022412278539806	0.47736244953835344
	0.4010687143244071	0.2863034010877572	0.4646017472406329	0.4974599521551977	0.1778152127231911	0.4720942673098623	0.4935179917069094
	0.408723006549734	0.5075294828709174	0.508153234731423	0.5118552455100642	0.4191568352768512	0.4534190078199814	0.3138885182808775
	0.23521230150399194	0.46518039089950586	0.3695924607400915	0.45714953142705445	0.3186633203351028	0.4194305294117061	0.5080976327026431
	0.4201344287073615	0.44400369652902544	0.34248324333510577	0.2731536975793331	0.5064388994850182	0.4958556313099965	0.4453092700037939
	0.34252427586118134	0.4332799198547182	0.4367577535024713	0.3640220506279137	0.5010654686735718	0.4548023421453321	0.37984353001480153
	0.35294677638217936	0.32473938046391	0.46222999532005593	0.48188123008576356	0.34340689491448734	0.31106253764442315	0.5046150372896825
	0.32664629417517493	0.4979932181399779	0.4624756777741822	0.4981158754919132	0.360712898601325	0.28293576063703846	0.49930005765054464
	0.35948531099185554	0.2999117308146605	0.44370572931365004	0.34147906867923733	0.3612159959568234	0.4217832581382988	0.39016903035037237
	0.40575728584829923	0.3779946097696896	0.4708405501042409	0.40111613921094974	0.5041955701601449	0.5045257166200314	0.4463496597418165
	0.39398168217248364	0.4500665010166674	0.4932308015358244	0.4741058952671192	0.3280841371175651	0.36750085033468155	0.43969658851114796
	0.3382950065335018	0.47328942583301914	0.13158926000656135	0.36819219092422456	0.3986907202428056	0.41809156850339035	0.4581724817782479
	0.3719415891875603	0.2530462103332275	0.19814244651122756	0.4431542837946277	0.46350439600131554	0.4717174780336808	0.4210211585730847
	0.22836755242061013	0.4528621673258707	0.4554211992964889	0.4565039611399062	0.4057897265034167	0.33937525360288184	0.40093234011185147
	0.34035245480811827	0.46573908939669545	0.37878069599880754	0.31436301583085613	0.47672992813242726	0.3984487259787349	0.3758920005951946
	0.3848215775225993	0.3962380659657393		0.45803612236779334	0.298509976268328	0.48213476947690515	0.3724440220034924
	0.2697018444536614	0.4689364327023503	0.47302585547513426	0.2817773895683441	0.2813323800042976	0.4601309810288437	0.5238021023728537
	0.3893580782278887	0.44484820986074836	0.3594678289621286	0.4604196712224108		0.38113357900602873	0.39688069953729666
	0.37962716908343586	0.3324024693328065	0.4643679637210415	0.5108731057093687	0.3907955778544015	0.4843532375151798	0.48052986882117127
	0.38361772360321694	0.19713367655922454	0.3352597920587725	0.36520506202639363	0.3928702555372827	0.3378192128057478	0.5038727569360004
	0.29595288147291376	0.18230579091936772	0.21917341237878293	0.31108295829916266	0.2736411783812838	0.4597050935869301	0.46436508283471745
	0.38892800150196344	0.24349000752622954	0.4722431083616198	0.4446956446729361	0.31991225835129766	0.4079273513305203	0.4720934663967641
	0.3706116427013066	0.44857707920344614	0.3687269069329065	0.3621157929886496	0.2401923855527747	0.4891171495673107	0.4068581168794537
	0.31641076125187817	0.17969314383228854	0.4371055410781706	0.4761013723047539	0.3978456610322355	0.4507095388727729	0.3638658630435534
	0.25169506623606397	0.23641877502177425	0.4269007433811754	0.34960390846824857	0.4488966225355257	0.4190506210008146	0.4361809667505973
	0.3312224377424885	0.4807172597277657	0.4689156428994477	0.4125757951021355	0.48646734040121775	0.404013744067215	0.47947979705931637
	0.2963485027501203	0.4046260930763834	0.49638064144117083	0.3334348747171344	0.45477010850576177	0.4898025507999206	0.44182496114912967
	0.37354354004398277	0.4273475526571281	0.47351921590607843	0.4572654976534563	0.4814069026214297	0.4942615041311564	0.48665171247648253
	0.15597251420529853	0.4850701409069675	0.37195097990424136	0.28922362905420274	0.44335154589494036	0.5199544408272759	0.44882739966040763
	0.3600318784262438	0.38316420981808397	0.2987806938267764	0.2796345781594881	0.36852299748267614	0.4600863703258749	0.33740118099085475
	0.3993814024008146	0.4661098357799318	0.4698627497951758	0.4070433324962002	0.47865525828352357	0.3580438249774065	0.37691882701779034
	0.2942003310516265	0.4630470457293524	0.38699044996680754	0.47018765125924544	0.4752178488934312	0.5023164413504176	0.44765083878720724
	0.3389611338943218	0.42071694537223164	0.24696947987335097	0.34403617116670043	0.4235788675335014	0.4532098858728192	0.41392069320885994
	0.35483076884792136	0.4767216337921922	0.32552244903332905	0.39040124806562876	0.5136797849173215	0.46394877953648755	0.5077817932773532
	0.29732180427583355	0.4665336617352946	0.4544496660554375	0.4793403700495697	0.5032043639328924	0.25747194266700496	0.4803663774608944
	0.4203955398435098	0.38311956784652834	0.43806819105964123	0.36707792608304324	0.346105125467424	0.44257153624256185	0.4784735869083661
	0.33844968547218546	0.4148714262752497	0.37127802448335134	0.4402490620202542	0.44400811288984027	0.47746455730645854	0.46975121058076846
	0.42984278157945155	0.36889744837353705	0.23848382236364493	0.46840140372811534	0.4423321717806467	0.39724794798025176	0.387038779322972
	0.4051616277961054	0.3461724825701232	0.44725436902651317	0.35353672497008726	0.5011379109138904	0.44989948822776016	0.4877447567737286
	0.4462757817793462	0.45827405532639526	0.3320304257220876	0.4667342614771188	0.4638069979136683	0.48592837727509824	0.45089441523261437
	0.3482682955056308	0.4788273250624425	0.4463700711573836	0.3899463578188699	0.45614064334491666	0.4366498239711696	0.4901184555912852
	0.23696065535705757	0.4692221516491456	0.47541416467924624	0.447496650194823	0.4531416744319466	0.481987413383053	0.46871356559561334
		0.43284739361556984	0.3977407580264629	0.3428032456442924	0.5104059362004236	0.4754650773632893	0.5095803025493991
	0.3432455987271761	0.37138101086727426	0.466485158279343	0.35313827222755295	0.436403014233793	0.3924711992962767	0.43767650934674135
	0.20543857650303407	0.36405945383233773	0.3228810962707641	0.4731815390777191	0.22889502187131147	0.47389585284548436	0.3494736831458032
	0.23013393636525808	0.43019397942754617	0.23825215176166298	0.4826761623052748	0.3117631817309787	0.4087245525045121	0.4683317378054163
	0.4128034186001664	0.4810422778579544	0.4242793234121584	0.3523148349623411	0.4592717606109221	0.29234104442899755	0.4600726000009772
	0.22200766987528928	0.36884467044077274	0.44852987551086143	0.23479517921405046	0.33006001960225895	0.4713314185674743	0.4973761723817222
	0.35995467297800215	0.4963153999997639	0.3791678506887619	0.3159622133895882	0.21502626771739095	0.4185811429508884	0.44421486600905674
	0.3407765862687078	0.3636769075894914	0.4221173692686009	0.4945407364097379	0.4835350162939466	0.4488406641965608	0.3368068598085491
	0.28136309893056893	0.387018001800384	0.3084761505171392	0.3580056294504678	0.43347228196496973	0.30222749904007196	0.4014882305863151
	0.3931865718189408	0.22608492416347217	0.3965561148588963	0.29774894174927136	0.47797886799618533	0.4472015023979645	0.4942697360339803
	0.408468292696218	0.4631743461224362	0.437811325690427	0.48020623869338885	0.46521642036562466	0.1820527525863144	0.3570537187276876
	0.358051110878968	0.45581704955070895	0.2198487561287401	0.3824385489154123	0.2705590281786457	0.35763416560561034	0.3677957608419695
	0.3467527448356891	0.2846920406558595	0.4741548385552778	0.36152132130358805	0.4062938457541995	0.4568152822839434	0.296685985386016
	0.42331923909952673	0.38871897941156164	0.42572410019857326	0.3924115315884404	0.4547372083138825	0.37150450488232256	0.4012582664656713
	0.3685779530171835	0.2925067354258246	0.3516873069651818	0.3354170082437596	0.47122015151182506	0.42780214666302374	0.49296587036755857
	0.2503578754933876	0.3552268876006185	0.4593441218793056	0.36094312080574154	0.4397671521400563	0.4874992838091658	0.36712165571024996
	0.4101401978171428	0.4314873683154381		0.42148780882138714	0.36205942820721193	0.42325281081970706	0.4674687061967306
	0.3836674963858887	0.4595637580749066	0.4537114829120794	0.3414061571824545	0.23040904364457318	0.24286748678991774	0.416525967410687
	0.3173305053453481	0.4712794974617231	0.48231181899808456	0.49420362222877157	0.45535119830633675	0.3269461749516672	0.41975810118252965
	0.4057586611015844	0.3858143715287177	0.3716721609667487	0.3980336614776329	0.4895059342117851	0.4175281076095742	0.46889758842694695
	0.3412462167538293	0.4363357010591828	0.3677142374269846	0.34183209830686284	0.33011315808441705	0.4842602219372128	0.4311147037104624
	0.3698199742942041	0.47056775526996303	0.4634825521607737	0.5032785600014461	0.46808443240104736	0.3919582400434947	0.47414125061137186
	0.36460276769900185	0.42835319378031284	0.2872319613541398	0.41000358307222506	0.4182041930743157	0.418022972583724	0.3175977734506472
	0.34007419229564834	0.3848441533668358	0.4403506888956526	0.3635628942175477	0.46628178613794885	0.4405403736395064	0.513822373251037
	0.4248782544780991	0.40943242786197226	0.3650060012233493	0.5019458341040602	0.24185396048113497	0.2699610704279662	0.5040808686917877
	0.22732309972590833	0.4758091963373137	0.44801716648369677	0.39929497357318283	0.4544360555651292	0.38079400800666446	0.4964654058840674
	0.3795571621917542	0.5078510273803759	0.4555915426895429		0.459438977661496	0.4651059190912223	0.43806685989397487
	0.2273921872406105	0.3359128134360374	0.3637851300740865	0.4959042714073398	0.4457473172724087	0.49266869417606274	0.3000393619614038
	0.4006835587966241	0.5293307457751186	0.3695244963203592	0.29406155351369273	0.49246765412894866	0.44468748633317967	0.47038459642273994
	0.33825027165349963	0.34828862433219326	0.3366856263879346	0.326377472887091	0.3537495195501799	0.3605946163314481	0.4015227815646797
	0.35899897346388987	0.4643045710887936	0.2858143782816646	0.31805426844571993	0.41878747837648583	0.4615738836564795	0.44505225944093313
	0.41093902636134494	0.3199435837404326	0.47511198112945796	0.4713015163147652	0.3541846842391915	0.48541739064501394	0.5117145397145966
	0.257142192208495	0.3107006405995029	0.4259442363883504	0.5022828232093551	0.39754151743223765	0.4190073537659259	0.5181624018835547
	0.3198642040551905	0.3464245387489107	0.3593621748836492	0.356266112828503	0.4176952502800775	0.49862077114569425	0.4508668681568483
	0.41831832998353286	0.3923001538831514	0.2151007659186552	0.4676297953501762	0.3955150977575134	0.5039583375311038	0.49598254348958615
	0.3565715387240896	0.3360898943559196	0.3736141385884245	0.44100794067516136	0.3068300316608299	0.41124122747207015	0.280030883609432
	0.3165387208746048	0.27363702592932826	0.4495489648795768	0.46076208284902914	0.2874628533279922	0.46934584451054595	0.2908836395936178
	0.3101132970590611	0.4262657325753823	0.4702258662255046	0.4502199629157746	0.40137644381828896	0.47020783190902105	0.4711118239025793
	0.2845302900846655	0.3217376348501636	0.4529923332052779	0.47701542970081745	0.3329589117859718	0.5140921512084602	0.45846237641189586
	0.38398360017711836	0.5063601435319884	0.3218732685672955	0.48787145475776883	0.33745858018755065	0.38655818756290355	0.43406863149076597
	0.376372153324386	0.46748682774087724	0.45296808361047153		0.35977056949673714	0.4735005585003044	0.3951043442847662
	0.34870697414303403	0.48417748179370296	0.358111483954917	0.33357218220103246	0.4600968232803199	0.38095957611734926	0.46087836046114566
	0.3049224212290238	0.4416793856705942	0.3386375838517237	0.39219924014334095	0.47053722369214374	0.4210776558690289	0.4768594540272437
	0.19458405679102883	0.43659921759815	0.47764603504706926	0.4360145616274022	0.3473865695123251	0.4822697969321362	0.24612768519747594
	0.4217817065670094	0.3311172664773274	0.4754803852951729	0.3795620407613238	0.35478431098097263	0.3131665008033152	0.4261747448803833
	0.3779039706546168	0.33650590882592324	0.30300157386458576	0.4837584028272379	0.2499933127255266	0.4365169561080126	0.49761057281138515
	0.29100700979481126	0.3350900870368242	0.4887692587675083	0.47709099473154026	0.4939447234066638	0.4386135879129332	0.46567513458857424
	0.27644239083225636	0.4650492702860008	0.447144030729295	0.40462581593971114	0.39709401980554276	0.28782934983840447	0.47521279880088085
	0.276888843043786	0.4441918001475566	0.43793689213713516	0.42357362294294615	0.34528823995438573	0.42292410342406755	0.21645477474218505
	0.3878648708435186	0.3225788906658631	0.453755616590426	0.3679266898966565	0.2973633031411012	0.3930080713573091	0.3475637309833378
	0.43971090729797035	0.4225203990088254	0.49432628453060157	0.4407756895088995	0.3216985285849602	0.33455057067549093	0.4340624227951184
	0.3679214115726648	0.4614208344692311	0.43356300910581314	0.39283544107843454	0.4168412317811837	0.3617514024531953	0.4843443737056871
	0.39631060196530454	0.45161511041458563	0.4619823297389085	0.4712283594615467	0.43736879639542786	0.35657514564440196	0.4514681449905111
	0.3859295610686328	0.4730559947422949	0.45559568784872595	0.4862385157738208	0.38644320040461383	0.48233849070494683	0.4837139123315669
	0.36333457971185873	0.3728762939627813	0.3559404298663243	0.48856451487059643	0.40953826866255305	0.27885554603036405	0.41475938066433243
	0.3525713379551328	0.38434217782640473	0.4242407264447476	0.41236130087090295	0.18980884859305147	0.24794072996704392	0.1390193073691602
	0.29283401288884964	0.21253067185723903	0.3561512761026291	0.39205697798093675	0.16975748131373847	0.39957329743539677	0.3621388595410005
	0.21495290374247503	0.40185830052664706	0.46578779180111046	0.271390268699158	0.354993704366174	0.4733815499053326	0.3779759584661134
	0.36597521241167774	0.38454605792101665	0.42459512389716214	0.4924413783165645	0.3764269611564002	0.3018492737401616	0.4105768575845178
	0.36587853766747613	0.4945563268658218	0.3768829826831522	0.36434818551071957	0.4537318852075106	0.4369773830918487	0.3535552272479838
	0.3199334377063761	0.3858423039932456	0.48616741771602595		0.4838308178336482	0.45048485684251327	0.43482223210256793
	0.4046735561565203	0.3157264538300355	0.45352685609959653	0.28486937575723315	0.4054750930857304	0.3946147571111518	0.3425483219479266
	0.34889193031185256	0.2685987309448507	0.4384025930124182	0.48217801017628026	0.3860105053650454	0.47943165766892953	0.4828211537780617
	0.34621463391519586	0.3499926478877446	0.4022416280653674	0.437139054867847	0.41690397428098774	0.23237361749263225	0.5054871602155184
	0.3128552032017236		0.3226290135557148	0.3613216818634918	0.4285875035442559	0.4268195515937435	0.2640951427692787
	0.3369495450557989	0.3802028445564981	0.3730861627073471	0.5112000244880371	0.413809481682262	0.4691747937225099	0.4527705937080855
	0.37253362630038933	0.5103007010302477	0.3705221117961617	0.3759312778717257	0.43828495094466513	0.4220506234044421	0.4489352427404179
	0.44292851216689944	0.27212558856807495	0.41686825267129074	0.4659237157434618	0.4048884278313342	0.33381635415616706	0.3665392356293005
	0.41387717472249325	0.37722967595367335	0.4647077838139911	0.3765647324962645	0.16935042694910282	0.42166890408241087	0.46595870564663894
	0.39109451667026934	0.3296748889995369		0.474239776749125	0.4557249642346808	0.39549186717614726	0.4838653455623216
	0.21138764895411508	0.3370965735792594	0.38996686878719333	0.46358851474779494	0.23941651061324257	0.49359660169475955	0.424898558975855
	0.33901215557997566	0.42545146515842613	0.4504147203442634	0.4547889137421312	0.39298335446404725	0.42870222761248694	0.28271671304051965
	0.3410266574902229	0.3948416565576944	0.48651317993727516	0.4526939137366976	0.27892917161154057	0.2344785567761701	0.43383243608415945
	0.32322578560933696	0.4010808253793203	0.49147616244179604	0.21375058887934	0.29245976094253845	0.4189948886391135	0.2260835870538295
	0.2961490508931805	0.44019454328648516	0.4783313150290641	0.49201959696357384	0.32631539890849043	0.45638635119143556
	0.3254059319088324	0.31452888990752764	0.24109293422730446	0.4563198570032732	0.4789730522367508	0.5140022193092976	0.5019123995661599
	0.38884710708736686	0.4633301466337277	0.2820830261704366	0.31610176395683504	0.513540848018302	0.41264043891925967	0.4386673553585966
	0.3893921976995695	0.39377547750381514	0.4198820828029989	0.35720550059039297	0.4670620880345495	0.4331912880474986	0.25328035778083546
	0.3270485053101956	0.32434142999250376	0.4546321292540172	0.4377823283864456	0.2968451462812653	0.31470420992143494	0.36820072474548576
	0.31328554289603816	0.24348563707982576	0.3713676902184942	0.4667973045574701	0.3877706540762969	0.4734500207066805	0.17662770815478562
	0.4345619807158192	0.38878728917896116	0.174942882556191	0.4847080102900985	0.3674718356070925	0.39004820151436015	0.47952935762045185
	0.3944675252018264	0.2898081773313202		0.4191985794630761	0.4400223671336218	0.3801760992435175	0.4287089308661159
	0.2556932888193388	0.3901446937798831	0.27448441877867197	0.35348489634598945	0.48423857056945846	0.4425680110829588	0.4824396427580165
	0.41263237596531654	0.46477780957520287	0.3584074640716814	0.4170626296170956	0.3399263533574723	0.3147985518620719	0.4494857838094775
	0.3835495138718766	0.5001678236768291	0.4347798669699061	0.46745036810903845	0.2024400726487705	0.47125105276103113	0.5258402711846337
	0.3720256397166169	0.2639911945849613	0.44773294197319913	0.4692163351284727	0.2858573831425165	0.4328210819073821	0.4778910340680703
	0.4052479401803438	0.43602916276039483	0.51715635366745	0.4247187949454197	0.46246473540077193	0.4278006245350874	0.2470323981232753
	0.29732905180082764	0.4703037332644164	0.4815299988452329	0.2722135006187051	0.3081958459803952	0.4965464722764984	0.3523650124846541
	0.3477681046049866	0.37944294839911086	0.4000618778809934	0.3434704028461128	0.18302450044481294	0.4635561701159771	0.4888799691458457
	0.2507358553960163	0.3685359082542487	0.306082874803412	0.33975835807480104	0.31500942043191216	0.4528876019021018	0.49047040176913176
	0.2688676867740501	0.20146696390019736	0.19179202998794	0.3542344363116945	0.49752484748417564	0.455994620389819	0.31199035075093134
	0.4209406526428695	0.41648592322494693	0.40263922132181307	0.16744753897883838	0.32072894216071307	0.49727641731039424	0.4812278857168053
	0.3664021994371744	0.47270741690494195	0.4805651923807375	0.4459040734753128	0.2781787519156573	0.27021326472124124	0.2851251059884147
	0.377683043272757	0.1541392218242196	0.4632539270679841	0.4978542454385555	0.5233101830544135	0.43014871948251904	0.42381085901714516
	0.23976964410817522	0.38702280108826387	0.30379593355558304	0.3539989082314273	0.3769732933358685	0.4512317322225057	0.3680016292848542
	0.3845797118182535	0.30664410513947593	0.4688246331336224	0.4555615839943973	0.4476094494181501	0.44919554016114127	0.5060541489992689
	0.2812927901157322	0.2635922831177815	0.39938777608451	0.4103854960643491	0.38008096851577094	0.4206200846915019	0.4747914422236488
	0.3492801170322193		0.146694476841809	0.5018439196887206	0.43094001869517695	0.4875863197824608	0.29198713647368624
	0.3719112832662412	0.39535091002277195	0.3964280528126237	0.48218657559237527	0.28371014363792785	0.47470845175524645	0.4867438086161895
	0.4134772554095029	0.28671726813457005	0.42254520625147074	0.3580853686870499	0.4655048042829144	0.43723120562005136	0.42180794911233876
	0.37345282338263486	0.36312269783980666	0.49756682008155395	0.441438365306555	0.4566410766043302	0.4422582041793212	0.47873201507113206
	0.3105169226008321	0.3354600871392671	0.36049914537256783	0.3121185199371826	0.2765833793816528	0.3798867239964126	0.5115268418755787
	0.41044847683698643	0.3320297262250228	0.4278068192667513	0.14342485740717628	0.4646020342174042	0.4771533552871998	0.46420038035982275
	0.3265168717974614	0.39539137250016565	0.4203504249583107	0.3940159138610703	0.5018698220905452	0.44157506490201787	0.31033426688276594
	0.322705857941293	0.19642122744681778	0.38741945321729576	0.4714096113913558	0.40186792634694746	0.33254380781174103	0.4659336489940609
	0.37577152780680406	0.46899834274976315	0.4523988851620988	0.348745191758079	0.464827472063753	0.3341876485022991	0.20342283622173052
	0.2303349060997304	0.4215534672833587	0.41813291094666344	0.47875207039201245	0.2404374885130411	0.3730786225701261	0.43099547178411834
	0.43393494234888474	0.3612259647531358	0.2613839870588247	0.4673933578212102	0.3124324083478061	0.367632480286166	0.3315082641815294
	0.3090685036891384	0.25375047306995213	0.2508120916527055	0.3672217215966311	0.4556429137545261	0.4383665424839303	0.35206559799957227
	0.318411404965616	0.4623171868328766	0.39358579512450065	0.4765262468915647	0.30875431303359846	0.42694820495489294	0.4531340561161539
	0.4032014714417172	0.4534177896336145	0.5239613813553118	0.3257887528913127	0.27736260043067285	0.4372587687761373
	0.3141387752900959	0.30533993096421364	0.3194053694727305	0.4229356406670697	0.29826463934904385	0.41539843898678236	0.38828533092550094
	0.3322153881334883	0.2524969127692857	0.5126179464468044	0.36559945778177566	0.47021253968077426	0.36086049968941386	0.4253330273602848
	0.3570964751016357	0.4179482420814699	0.32157451425739125	0.39573269124183574	0.26468410241661	0.4411451414434051	0.4982031805804003
	0.36070852644773976	0.2539826202124606	0.35235630266717693	0.4884917470504018	0.2537658218066478	0.3581260615710361	0.28155528582228123
	0.36580616655471365	0.29513331906931567	0.3678594651222297	0.5074434107717738	0.5141289039968772	0.4167518841596406	0.46584689730212203
	0.294223796712013	0.21578231573293385	0.37817096041401943	0.4923288519167039	0.3936280149059018	0.45164008368798475	0.3683546321554071
	0.35353096510849646	0.16179913235504478	0.18295995599810252	0.35926863994133496		0.48229049612469516	0.40541278223127974
	0.3073886409006832	0.3555160223269691	0.23640928984167603	0.5083069842760594	0.3130212543939167	0.5051530755653878	0.2420129953283989
	0.2826535903210709	0.44548469971086013	0.3147913201901361	0.1986287407133527	0.44632646314831664	0.4790481494226427	0.4537058963500522
	0.32264890928899587	0.39129479690665586	0.44070009549496564	0.42515535400845317	0.4179431009604697	0.5031670946742801	0.459369839007449
	0.42304138147598624	0.2855044458152679	0.4181939093234145	0.36041225122342785	0.3509817360048754	0.4468706225718962	0.24628912542674444
	0.27774851665133055	0.3969569581018365	0.4555648608005672	0.3403979557968094	0.5101047594407103	0.4246781915321786	0.44944513418177023
	0.23555693789801876	0.37032459328957834	0.4487218636297592	0.20772555372990084	0.3230304287660854	0.4329483445204972	0.5227626816756702
	0.21318912946427918	0.4445172312795581	0.2009914443709542		0.270805899704407	0.43315553839982646	0.47540412852705366
	0.43016175653039507	0.44482731415341725	0.38587147298614843	0.2991607416661955	0.28445040585540465	0.35954414385042394	0.24614203436090518
	0.33321647560626433	0.26627770191492267	0.37763086625801395	0.4544104853667942	0.45272263746355446	0.3646741585193228	0.4263621593674566
	0.29992703803186904	0.4658345528908633	0.4917096545547012	0.4472542125731972	0.4501676401662429	0.44111338534117517	0.48189371015017407
	0.3303266269658428	0.3321323480834744	0.3304624603065919	0.5002072216570663	0.23804056911654004	0.44829716309804757	0.39663473856051273
	0.410831234752283	0.39997874037426034	0.4424001304361356	0.3044197084286192	0.41240409312537407	0.42310444989627416	0.3132478657103107
	0.3839192227985452	0.43235389725623835	0.45626848343298454	0.25518359227399406	0.3550660479768337	0.4891954205326757	0.45252740358907556
	0.363021419909527	0.48202974644941005	0.4148899588515574	0.27723586624053387	0.25697910883738984	0.28425384437164075	0.42822692148499747
	0.2344415100469916	0.4669700182180064	0.3696954898366429	0.3869054569155598	0.4252223954189634	0.3262634804532551	0.5022688642128771
	0.3362793436425712	0.39209306367517355	0.34366891493364476	0.4746588245585358	0.3809586111464354	0.4874851334509117	0.5092677227707191
	0.36675986210758177	0.31669895145994065	0.36120425401812956	0.44747380410650406	0.378913374796183	0.27204787580529544	0.40803250202010194
	0.36911506545689854	0.32335896446283185	0.17789775939366972	0.33515110585162766	0.4459052937803916	0.107405479685185	0.34862192954030435
	0.36486161499093617	0.447332310138621	0.47345490237953686	0.26157603269563695	0.44198584536843233	0.4133818323066226	0.40620330391965564
	0.291856318010321	0.2723821090977863	0.3767358731794056	0.4418592713392437	0.46176213578768727	0.3595294687238166	0.5097399632559386
	0.21359971640263226	0.4259813441106179	0.3748628008067947	0.409140205444087	0.38991239769411457	0.4693606451178719	0.4805421849027887
	0.4242747273056916	0.3671924158041563	0.42901003550367744	0.3055405088565822	0.4540740748774036	0.39356260265932713	0.2754582368073798
	0.42923877205306754	0.28248206036446344	0.3960311243748544	0.4506474670904404	0.4502902841965713	0.3678126526687464	0.3613866109869328
	0.4587447943985685	0.44972287820224705	0.26721363225596295	0.26329492684319017	0.3981685210734106	0.5213216382232443	0.45753414528967123
	0.3670402257323156	0.3030312209598371	0.4152239517098355	0.23782130591694559	0.40921045291820013	0.5042157464994166	0.43200290553983994
	0.32697007976994946	0.3541247718443359	0.3938480129671023	0.40217287127222123	0.23309715306872003		0.47393501307252167
	0.4358887779929015	0.1534223340367622	0.38232882104868343	0.3024197036779699	0.4347164841335515	0.4340972930455757	0.30052215982148156
		0.4280374849832888	0.1281409735351647	0.4198369320200963	0.3503339898859716	0.36769473173902156	0.37214362720241023
	0.3116872806679377	0.39780569310998376	0.34135772559756594	0.45382220184743227		0.49423943540496057	0.5153521823245627
	0.1876499996515455	0.23176509038185758	0.38593291773524996	0.28088369673966124	0.3937712706520276	0.2202309775111975	0.4789826415498779
	0.2668607887364845	0.3495057747333658	0.4715647096570636	0.34985129753750177	0.3104448546326911	0.419359116000529	0.31590565466414827
	0.3867282944426384	0.3873697080072777	0.22592325627439755	0.2985385082887366	0.43030962168898196	0.48252235026137896	0.46245434991707784
	0.3627040367928798	0.3672537094791469	0.3081844654360775	0.3224081571977209	0.22008763709912074	0.38393622323156323	0.29738715539494276
	0.1282470114506179	0.24449545408400775	0.46329168641793694	0.35161186582704845	0.30760391012140664	0.4099836190422246	0.4313925838770248
	0.38559009262170013	0.312735634992065	0.5040723121578132	0.3401316508215891	0.3209555897696896	0.26000412612737345	0.46993501684230804
	0.313326898825914	0.4346150678257183	0.4210036613743936	0.4422757323391518	0.4138813963906585	0.41593441798005065	0.26562912416071116
	0.43677790241248093	0.32590807933104426	0.4496061631403756	0.36937320777686866	0.44835068815365653	0.11293013866775521	0.2228778325767475
	0.27008859379009476	0.4960980206695325	0.4932958010907945	0.352742093286296	0.408465012099712	0.4352606379451417	0.34978239437866143
	0.3423056530991912	0.36537261450539404	0.5059145109215136	0.324587792824123	0.40823078148015457	0.45080883658418375	0.27509475170497016
	0.2972591691228273	0.36344916343329814	0.47994805570463195	0.4758886542679771	0.4617988244955268	0.4612114178149119	0.41633764370814186
	0.37800931707590013	0.27438518150416297	0.25510332227678156	0.17701920712759098	0.30721585608515983	0.49933048434507876	0.421442491207352
	0.38637938003763406	0.3922949441528054	0.39113542228138604	0.42022052442933583	0.3120974463694005	0.35984944035952626	0.48167105623444206
	0.4234008204299665	0.229639354881014	0.45466313250715945	0.1900175406348622	0.2651943343728784	0.4020270090319107	0.22048808335877243
	0.3198191936673752	0.4244330327109301	0.30923898414836964	0.4226772131714412	0.31389512626357857	0.5119255078094324	0.42707520632851603
	0.3209583908822913	0.21327423970769008	0.4380555207982314	0.420972412166336	0.40543279999173254	0.46883730907126364	0.4666752253510461
	0.402544376024933	0.38580409273294997	0.3711036896797148	0.3637635086810455	0.35760881657698507	0.35897613894649777	0.4880923403512197
	0.2678294578334851	0.44267470394900743	0.5218437059029336	0.3044270147612321	0.3799453115667712	0.49690130711559505	0.3189502153613114
	0.2984109587647395	0.28144901367433184	0.4630301918541621	0.41296605479994725	0.4777187497907872	0.2781792661796938	0.46438700233798924
	0.431448231589419	0.46325511349399934	0.3803014717157481	0.46182474790650996	0.49432235230283034	0.34049560082021424	0.42674308818549855
	0.3465249778389908	0.27342666558233175	0.4714896893030893	0.42715012622414206	0.46257017432836794		0.5008400925997386
	0.27287811994129696	0.22854382695214315	0.4141863458465944	0.4854672613832352	0.498787025431888	0.44633476607399386	0.4100484067409399
	0.3795259590950547	0.34069145236852855	0.4722307820917469	0.38162899442253173	0.3535466075077196	0.4132802909142726	0.5203801666276227
	0.2436027227345135	0.45234614414765084	0.30197875844263655	0.37592059755771895	0.44411295147313756	0.41266994120772643	0.4504230371310419
	0.32133313876708336	0.22753080305747334	0.23821831428942203	0.39199216281584764	0.2571543195527039	0.20079356092007386	0.5030779866747822
	0.37560250704312165	0.3512090052657212	0.5150154240404811	0.2769333602107542	0.44961683205485975	0.4697369183460693	0.2681250103433605
	0.31299293281922946	0.4807032177149115	0.3525058885712665	0.3838479005266896	0.38517691419374545	0.4871988328566139	0.5186780074968835
	0.2193653244216386	0.32572428591214236	0.4517003751109339	0.5025259591723736	0.1660382225172766	0.42596046544061605	0.4270175858305158
	0.36899671873754214	0.4641996798818285	0.3514041097504147	0.458852869884113	0.31167119102370494	0.4662051639733072	0.3980862698977416
	0.30735742140751426	0.36725196259331666	0.441827698895141	0.42934132323186214		0.2723993657104014	0.52732279894214
	0.276488562779109	0.49949139404412557	0.34774080171535704	0.4348755275855287	0.41900887960034267	0.4854118139969014	0.44493623945694677
	0.31374382679531265	0.22673990190302565	0.298660018050017	0.33762522505652226	0.36978401173055275	0.3626813260169036	0.40837095034855037
	0.3411823249827566	0.3983327835875329	0.2581562776904541	0.43886791334651704	0.3182095233323948	0.38537368699067154	0.4594726798500544
	0.3799232354136418	0.4448944402471002	0.4557385774661886	0.49053002139967217	0.36681682900090673	0.4718802125149664	0.47508069674319586
	0.2403668546876321	0.2436017181167187	0.2317431465806396	0.36263624902735275	0.22316385008968603	0.4191034868742309	0.20498901851471846
	0.29851867382862524	0.38566731811283156	0.4604925986136819	0.24029473613883887	0.3714016321017863	0.1888075560455042	0.45571210718474864
	0.30460541557513143	0.3568462100164656	0.16279301974053664	0.3848601335435144	0.23283910557136459	0.4779059140052201	0.4468615181223608
	0.25238116883371503	0.3911560158019797	0.31362700316031694	0.42647280129307497	0.380597098777543	0.42915226096802045	0.46766196361483847
		0.29733858836297333	0.4853199605480452	0.4357164591062961	0.34674104569731573	0.3930624939463683	0.4669157834454311
	0.3614636268906809	0.2935302510278838	0.3537338749461534	0.46372578076590476	0.29343183704222037	0.2548846060361931	0.30385282660852364
	0.2648366050190751	0.4536712532834842	0.3450297446718632	0.3103375833309101	0.33728339018502385	0.2147550246646994	0.49737235796426965
	0.1328107642267606	0.1987108900201672	0.35657071425589937	0.4144512938739299	0.169880039369756	0.46372735348985983	0.4606679584763851
	0.2800580383504461	0.49514014479641866	0.43584145716677797	0.3280156295283277	0.47504509064425726	0.34209423963209196	0.4884201106981913
	0.34487855979987236	0.3429387163095345	0.4418161084752147	0.4692293665319195	0.43341263850948075	0.3013673566661737	0.47244362027390624
	0.2699605047228269		0.3622469776922793	0.41070754301217266	0.39122428025391004	0.4648920404868145	0.3379658981275403
		0.3335454173144308	0.452569631330004	0.3336889919406962	0.14790350548574088	0.3722640204231939	0.43191903807879367
	0.35185838853887835	0.4449670277117664	0.4488524908935783	0.41478361547990533	0.4558892952531171	0.21284723245859727	0.48747493100457984
	0.25119965178268455	0.4536880200729985	0.46929334242709364	0.1817262560660794	0.29232876461293567	0.27541393883710263	0.49884190921327826
	0.3390607776467537	0.2605592337287253	0.48490501507277123	0.3782027611928943	0.4396436446115212	0.46813096932297965	0.5168852079448039
	0.30871723123585454	0.0922528037613613	0.43130261276754583	0.4560622451914674	0.28799252097123146	0.45948843620574753	0.44053521680939156
	0.2081815072256538	0.4636291572632545	0.39198951218966765	0.4694445224874174	0.4992503258386069	0.22525088413209668	0.487492371854045
	0.33743121111895596	0.269302582359702	0.3750703154015402	0.45464289821920734	0.35303627123503606	0.32194102230556887	0.49104581979758
	0.356401107697376	0.20363418215344234	0.4037690934617714	0.45012307724290856	0.4826817237070973	0.3948833413413061	0.5062674017055768
	0.35054880726059195	0.4571309433449068	0.4146090180620207	0.38265935487524416	0.304710392788273	0.4097589401092931	0.34987425968670754
	0.3110371474711723	0.3562495198814551	0.37043089884092784	0.45177308246673353	0.4579889464899829	0.2991949937758096	0.4648388162227356
	0.24116027519589694	0.26387546210543317	0.31953122607781875	0.403921825629323	0.3324096409814302	0.4226452772151874	0.4173817217599645
	0.24116027519589694	0.2484391579737129	0.3238803854272585	0.403921825629323	0.34139535442980473	0.43497525197404585	0.4150753520163874
	0.22784733807338087	0.2624748854264594	0.3238803854272585	0.403921825629323	0.3324096409814302	0.4248420655513224	0.4126965171308699
	0.37397369478945836	0.2556857314421095	0.3217240668677414	0.403921825629323	0.3324096409814302	0.4226452772151874	0.4126965171308699
	0.37397369478945836	0.26387546210543317	0.31730621395977554	0.403921825629323	0.3324096409814302	0.4226452772151874	0.43698876713075613
	0.37397369478945836	0.26387546210543317	0.3217240668677414	0.403921825629323	0.3324096409814302	0.4331140281410382	0.4173817217599645
	0.37397369478945836	0.26387546210543317	0.31953122607781875	0.403921825629323	0.3324096409814302	0.4331140281410382	0.4126965171308699
	0.22784733807338087	0.26387546210543317	0.31953122607781875	0.403921825629323	0.3324096409814302	0.4331140281410382	0.4173817217599645
	0.37397369478945836	0.2556857314421095	0.3217240668677414	0.403921825629323	0.33045900368499104	0.4331140281410382	0.4150753520163874
	0.22784733807338087	0.2556857314421095	0.3217240668677414	0.403921825629323	0.33045900368499104	0.4226452772151874	0.4150753520163874
	0.37397369478945836	0.26387546210543317	0.31953122607781875	0.403921825629323	0.3324096409814302	0.4331140281410382	0.4126965171308699
	0.22784733807338087	0.2624748854264594	0.31953122607781875	0.403921825629323	0.20975994352405794	0.4226452772151874	0.4126965171308699
	0.37397369478945836	0.2556857314421095	0.3217240668677414	0.403921825629323	0.3324096409814302	0.4203701758943808	0.4150753520163874
	0.22784733807338087	0.26387546210543317	0.31953122607781875	0.4012958848483908	0.3324096409814302	0.43497525197404585	0.4102488624750991
	0.22784733807338087	0.2624748854264594	0.31953122607781875	0.403921825629323	0.3324096409814302	0.4248420655513224	0.4126965171308699
	0.37397369478945836	0.2556857314421095	0.31953122607781875	0.403921825629323	0.3324096409814302	0.4226452772151874	0.4150753520163874
	0.37397369478945836	0.26387546210543317	0.3217240668677414	0.4012958848483908	0.3324096409814302	0.4331140281410382	0.4150753520163874
	0.22784733807338087	0.26387546210543317	0.3217240668677414	0.403921825629323	0.3324096409814302	0.4203701758943808	0.4126965171308699
	0.37397369478945836	0.2556857314421095	0.3217240668677414	0.403921825629323	0.20975994352405794	0.4331140281410382	0.4126965171308699
	0.22784733807338087	0.2624748854264594	0.3217240668677414	0.403921825629323	0.3324096409814302	0.43497525197404585	0.42973615055213804
	0.22784733807338087	0.2420130509711884	0.31953122607781875	0.403921825629323	0.33045900368499104	0.4226452772151874	0.4173817217599645
	0.22784733807338087	0.2624748854264594	0.3217240668677414	0.403921825629323	0.3324096409814302	0.4226452772151874	0.4126965171308699
	0.22784733807338087	0.26387546210543317	0.3217240668677414	0.403921825629323	0.33045900368499104	0.4248420655513224	0.4126965171308699
	0.22784733807338087	0.2624748854264594	0.3217240668677414	0.403921825629323	0.3324096409814302	0.43497525197404585	0.4150753520163874
	0.22784733807338087	0.26387546210543317	0.31953122607781875	0.403921825629323	0.3324096409814302	0.4226452772151874	0.4150753520163874
	0.37397369478945836	0.2556857314421095	0.31953122607781875	0.403921825629323	0.3324096409814302	0.4226452772151874	0.4173817217599645
	0.22784733807338087	0.26387546210543317	0.3217240668677414	0.403921825629323	0.3324096409814302	0.4331140281410382	0.4173817217599645
	0.37397369478945836	0.26387546210543317	0.31953122607781875	0.4012958848483908	0.33045900368499104	0.4226452772151874	0.4102488624750991
	0.37397369478945836	0.2624748854264594	0.3217240668677414	0.4012958848483908	0.3324096409814302	0.4226452772151874	0.4173817217599645
	0.22784733807338087	0.2556857314421095	0.31953122607781875	0.4012958848483908	0.3324096409814302	0.4226452772151874	0.4173817217599645
	0.37397369478945836	0.2556857314421095	0.3217240668677414	0.403921825629323	0.3324096409814302	0.4226452772151874	0.4173817217599645
	0.37397369478945836	0.2556857314421095	0.31953122607781875	0.403921825629323	0.33045900368499104	0.4248420655513224	0.4150753520163874
	0.37397369478945836	0.26387546210543317	0.3217240668677414	0.403921825629323	0.33045900368499104	0.4248420655513224	0.4173817217599645
	0.22784733807338087	0.26387546210543317	0.31953122607781875	0.403921825629323	0.3324096409814302	0.4226452772151874	0.4150753520163874
	0.22784733807338087	0.2556857314421095	0.3217240668677414	0.403921825629323	0.3324096409814302	0.4331140281410382	0.4173817217599645
	0.37397369478945836	0.26387546210543317	0.31953122607781875	0.403921825629323	0.3324096409814302	0.4248420655513224	0.4126965171308699
	0.37397369478945836	0.2556857314421095	0.31953122607781875	0.403921825629323	0.33045900368499104	0.4248420655513224	0.4126965171308699
	0.22784733807338087	0.26387546210543317	0.3217240668677414	0.403921825629323	0.3324096409814302	0.4331140281410382	0.4173817217599645
	0.37397369478945836	0.2556857314421095	0.31953122607781875	0.403921825629323	0.3324096409814302	0.43497525197404585	0.4126965171308699
	0.22784733807338087	0.2624748854264594	0.3217240668677414	0.403921825629323	0.3324096409814302	0.43497525197404585	0.43698876713075613
	0.37397369478945836	0.2624748854264594	0.3217240668677414	0.403921825629323	0.3324096409814302	0.4331140281410382	0.4150753520163874
	0.37397369478945836	0.2556857314421095	0.31953122607781875	0.403921825629323	0.3324096409814302	0.4248420655513224	0.43698876713075613
	0.22784733807338087	0.2467630201132075	0.31953122607781875	0.403921825629323	0.33045900368499104	0.4248420655513224	0.4126965171308699
	0.22784733807338087	0.26387546210543317	0.31953122607781875	0.403921825629323	0.33045900368499104	0.4248420655513224	0.4126965171308699
	0.22784733807338087	0.2556857314421095	0.3217240668677414	0.403921825629323	0.3324096409814302	0.4248420655513224	0.4150753520163874
	0.37397369478945836	0.26387546210543317	0.31953122607781875	0.403921825629323	0.3324096409814302	0.4331140281410382	0.4173817217599645
	0.37397369478945836	0.2556857314421095	0.3217240668677414	0.403921825629323	0.3324096409814302	0.4248420655513224	0.4150753520163874
	0.22784733807338087	0.26387546210543317	0.3217240668677414	0.403921825629323	0.3324096409814302	0.4248420655513224	0.4173817217599645
	0.22784733807338087	0.2556857314421095	0.31953122607781875	0.403921825629323	0.33045900368499104	0.4248420655513224	0.4126965171308699
	0.37397369478945836	0.26387546210543317	0.31953122607781875	0.403921825629323	0.33045900368499104	0.4226452772151874	0.4126965171308699
	0.22784733807338087	0.26387546210543317	0.3238803854272585	0.403921825629323	0.3324096409814302	0.4226452772151874	0.4126965171308699
	0.22784733807338087	0.2556857314421095	0.3217240668677414	0.403921825629323	0.3324096409814302	0.4226452772151874	0.4173817217599645
	0.37397369478945836	0.26387546210543317	0.3217240668677414	0.4012958848483908	0.3324096409814302	0.4248420655513224	0.4173817217599645
	0.37397369478945836	0.26387546210543317	0.3217240668677414	0.403921825629323	0.3324096409814302	0.43497525197404585	0.4150753520163874
	0.37397369478945836	0.2420130509711884	0.31953122607781875	0.4012958848483908	0.3324096409814302	0.4331140281410382	0.4126965171308699
	0.22784733807338087	0.2624748854264594	0.31953122607781875	0.403921825629323	0.33045900368499104	0.4331140281410382	0.4173817217599645
	0.37397369478945836	0.26387546210543317	0.3238803854272585	0.403921825629323	0.3324096409814302	0.4248420655513224	0.4126965171308699
	0.22784733807338087	0.2556857314421095	0.3238803854272585	0.403921825629323	0.33045900368499104	0.41559723144152205	0.4173817217599645
	0.37397369478945836	0.2556857314421095	0.31953122607781875	0.403921825629323	0.3324096409814302	0.4331140281410382	0.4173817217599645
	0.22784733807338087	0.2556857314421095	0.31953122607781875	0.403921825629323	0.3324096409814302	0.4331140281410382	0.4173817217599645
	0.37397369478945836	0.2556857314421095	0.31953122607781875	0.403921825629323	0.20975994352405794	0.4203701758943808	0.4173817217599645
	0.22784733807338087	0.2467630201132075	0.31953122607781875	0.403921825629323	0.33045900368499104	0.4226452772151874	0.4173817217599645
	0.22784733807338087	0.2624748854264594	0.3217240668677414	0.403921825629323	0.3324096409814302	0.4331140281410382	0.43698876713075613
	0.22784733807338087	0.2556857314421095	0.31953122607781875	0.403921825629323	0.3324096409814302	0.4226452772151874	0.4173817217599645
	0.37397369478945836	0.2556857314421095	0.3217240668677414	0.403921825629323	0.3324096409814302	0.4226452772151874	0.4150753520163874
	0.22784733807338087	0.2556857314421095	0.31953122607781875	0.403921825629323	0.3324096409814302	0.4226452772151874	0.4173817217599645
	0.37397369478945836	0.26387546210543317	0.3217240668677414	0.403921825629323	0.3324096409814302	0.4226452772151874	0.4150753520163874
	0.37397369478945836	0.26387546210543317	0.3238803854272585	0.4012958848483908	0.3324096409814302	0.4226452772151874	0.43698876713075613
	0.22784733807338087	0.2556857314421095	0.3238803854272585	0.403921825629323	0.33045900368499104	0.4226452772151874	0.4150753520163874
	0.22784733807338087	0.2556857314421095	0.3217240668677414	0.4012958848483908	0.3324096409814302	0.4226452772151874	0.4173817217599645
	0.22784733807338087	0.2624748854264594	0.3217240668677414	0.403921825629323	0.3324096409814302	0.4331140281410382	0.4102488624750991
	0.37397369478945836	0.2556857314421095	0.31730621395977554	0.403921825629323	0.3396858238807602	0.4331140281410382	0.4126965171308699
	0.22784733807338087	0.26387546210543317	0.3217240668677414	0.403921825629323	0.3324096409814302	0.4226452772151874	0.4102488624750991
	0.37397369478945836	0.26387546210543317	0.31953122607781875	0.403921825629323	0.33430398378026493	0.4331140281410382	0.4126965171308699
	0.22784733807338087	0.2556857314421095	0.3217240668677414	0.403921825629323	0.3324096409814302	0.4226452772151874	0.4173817217599645
	0.37397369478945836	0.2624748854264594	0.3217240668677414	0.403921825629323	0.3324096409814302	0.4226452772151874	0.43698876713075613
	0.22784733807338087	0.2556857314421095	0.3217240668677414	0.403921825629323	0.33045900368499104	0.4331140281410382	0.4126965171308699
	0.37397369478945836	0.2556857314421095	0.31953122607781875	0.403921825629323	0.34139535442980473	0.4226452772151874	0.4150753520163874
	0.37397369478945836	0.2556857314421095	0.3217240668677414	0.403921825629323	0.3324096409814302	0.42913540441200904	0.4150753520163874
	0.22784733807338087	0.2556857314421095	0.3217240668677414	0.403921825629323	0.3324096409814302	0.4226452772151874	0.4126965171308699
	0.37397369478945836	0.2556857314421095	0.31953122607781875	0.403921825629323	0.3324096409814302	0.4311671015777208	0.43698876713075613
	0.22784733807338087	0.26387546210543317	0.3217240668677414	0.403921825629323	0.20975994352405794	0.4248420655513224	0.4126965171308699
	0.37397369478945836	0.23872188992283527	0.31953122607781875	0.403921825629323	0.3324096409814302	0.4248420655513224	0.4173817217599645
	0.37397369478945836	0.2556857314421095	0.3217240668677414	0.403921825629323	0.3324096409814302	0.4331140281410382	0.4150753520163874
	0.22784733807338087	0.2556857314421095	0.3217240668677414	0.403921825629323	0.3324096409814302	0.43497525197404585	0.4150753520163874
	0.37397369478945836	0.24506060761732695	0.3217240668677414	0.403921825629323	0.3324096409814302	0.4226452772151874	0.4173817217599645
	0.37397369478945836	0.26387546210543317	0.31953122607781875	0.403921825629323	0.3324096409814302	0.43497525197404585	0.4173817217599645
	0.22784733807338087	0.26387546210543317	0.3217240668677414	0.403921825629323	0.3324096409814302	0.4226452772151874	0.4126965171308699
	0.37397369478945836	0.26387546210543317	0.3217240668677414	0.403921825629323	0.33045900368499104	0.4248420655513224	0.4150753520163874
	0.22784733807338087	0.26387546210543317	0.3217240668677414	0.403921825629323	0.3324096409814302	0.4226452772151874	0.4150753520163874
	0.22784733807338087	0.26387546210543317	0.3217240668677414	0.403921825629323	0.3324096409814302	0.4248420655513224	0.4150753520163874
	0.37397369478945836	0.26387546210543317	0.3217240668677414	0.403921825629323	0.3324096409814302	0.4226452772151874	0.4126965171308699
	0.22784733807338087	0.2556857314421095	0.3217240668677414	0.403921825629323	0.33045900368499104	0.43497525197404585	0.4150753520163874
	0.37397369478945836	0.2556857314421095	0.3217240668677414	0.403921825629323	0.3324096409814302	0.4226452772151874	0.4173817217599645
	0.37397369478945836	0.26387546210543317	0.3217240668677414	0.4012958848483908	0.3324096409814302	0.4248420655513224	0.4173817217599645
	0.22784733807338087	0.2556857314421095	0.3217240668677414	0.4012958848483908	0.3324096409814302	0.4226452772151874	0.4126965171308699
	0.37397369478945836	0.26387546210543317	0.31953122607781875	0.403921825629323	0.33045900368499104	0.4248420655513224	0.4126965171308699
	0.22784733807338087	0.2556857314421095	0.3217240668677414	0.403921825629323	0.3324096409814302	0.4226452772151874	0.4150753520163874
	0.37397369478945836	0.2556857314421095	0.3238803854272585	0.403921825629323	0.3324096409814302	0.4331140281410382	0.4150753520163874
	0.37397369478945836	0.2500857190177449	0.31953122607781875	0.4012958848483908	0.20975994352405794	0.4226452772151874	0.4126965171308699
	0.22784733807338087	0.2624748854264594	0.24342287495371315	0.403921825629323	0.4704254550335749	0.4248420655513224	0.4173817217599645
	0.22784733807338087	0.26387546210543317	0.22043792894414066	0.403921825629323	0.3324096409814302	0.43497525197404585	0.4173817217599645
	0.22784733807338087	0.2556857314421095	0.31953122607781875	0.4012958848483908	0.33045900368499104	0.3920525453142646	0.42776800865861264
	0.37397369478945836	0.2556857314421095	0.35545400913198383	0.4012958848483908	0.34139535442980473	0.4326219605778614	0.4126965171308699
	0.37397369478945836	0.33070199613674023	0.3606306384499429	0.4012958848483908	0.33316073661358386	0.4346148477530878	0.4150753520163874
	0.1830335908408788	0.2624748854264594	0.31953122607781875	0.4012958848483908	0.3324096409814302	0.4529478729519322	0.4173817217599645
	0.3991775943664222	0.26387546210543317	0.41284790244640573	0.403921825629323	0.33045900368499104	0.4248420655513224	0.4150753520163874
	0.37397369478945836	0.26387546210543317	0.3238803854272585	0.34929720195358965	0.21287495073428403	0.4628374875338911	0.43698876713075613
	0.22784733807338087	0.3116375647222373	0.3084176832332532	0.403921825629323	0.3324096409814302	0.4226452772151874	0.3900347774775208
	0.3736432767671491	0.2556857314421095	0.348557931125347	0.4012958848483908	0.3396858238807602	0.4437593068248954	0.4150753520163874
	0.22784733807338087	0.27184353921912974	0.35546665809546113	0.403921825629323	0.3324096409814302	0.4326219605778614	0.44267142022542133
	0.38495583007772677	0.2556857314421095	0.31953122607781875	0.403921825629323	0.20975994352405794	0.4248420655513224	0.4011125209070632
	0.37397369478945836	0.3514795663368783	0.31953122607781875	0.44819417498641645	0.33889135256396596	0.4226452772151874	0.4102488624750991
	0.22784733807338087	0.2624748854264594	0.3251515740545785	0.4082370098646033	0.33045900368499104	0.4226452772151874	0.4298574658751391
	0.36901749800181116	0.359822630457986	0.333411515463843	0.4012958848483908	0.20827806539637025	0.4331140281410382	0.4173817217599645
	0.22784733807338087	0.33070199613674023	0.31953122607781875	0.403921825629323	0.22345100736798015	0.4326219605778614	0.43698876713075613
	0.22784733807338087	0.33892249446562356	0.31345075048543186	0.403921825629323	0.33045900368499104	0.4248420655513224	0.34605451767083123
	0.40178838836753306	0.2556857314421095	0.3217240668677414	0.38626298841757395	0.3435589629399675	0.4346148477530878	0.42394951492597366
	0.22784733807338087	0.2624748854264594	0.3217240668677414	0.403921825629323	0.2096816035686792	0.43792597974985037	0.40392261376319694
	0.22784733807338087	0.33892249446562356	0.21128695770163422	0.403921825629323	0.34302767850273963	0.4226452772151874	0.4126965171308699
	0.22784733807338087	0.4426273078471418	0.4246078694877876	0.4012958848483908	0.20975994352405794	0.4226452772151874	0.42436828454025155
	0.36901749800181116	0.2624748854264594	0.21128695770163422	0.4126117641506873	0.20827806539637025	0.4331140281410382	0.43698876713075613
	0.3766805808210766	0.2556857314421095	0.3217240668677414	0.403921825629323	0.20827806539637025	0.44683158467943823	0.4161292844056569
	0.36126264906613204	0.2556857314421095	0.31953122607781875	0.44422295024510716	0.3324096409814302	0.43792597974985037	0.42147302905199885
	0.22784733807338087	0.28398886046818894	0.31953122607781875	0.403921825629323	0.33942658797043723	0.4628374875338911	0.43698876713075613
	0.2345066942319514	0.2556857314421095	0.31953122607781875	0.4012958848483908	0.3396858238807602	0.4331140281410382	0.4150753520163874
	0.38647063161225365	0.2556857314421095	0.31953122607781875	0.4064926282010084	0.37262733184713187	0.46503876541231376	0.4257161065918046
	0.22784733807338087	0.2624748854264594	0.3217240668677414	0.403921825629323	0.20975994352405794	0.44533798992424195	0.44485128843285576
	0.22784733807338087	0.2556857314421095	0.32982983569281915	0.4012958848483908	0.3214652141958346	0.4331140281410382	0.421260374241869
	0.22784733807338087	0.2600747160489759	0.3217240668677414	0.403921825629323	0.22918282102883933	0.4226452772151874	0.4126965171308699
	0.23725217105187352	0.2556857314421095	0.31953122607781875	0.403921825629323	0.33045900368499104	0.4326219605778614	0.4126965171308699
	0.22784733807338087	0.2503568635118773	0.31953122607781875	0.403921825629323	0.33045900368499104	0.4226452772151874	0.4150753520163874
	0.22784733807338087	0.41973398351608127	0.2277922975640427	0.403921825629323	0.33045900368499104	0.4305443879565011	0.43698876713075613
	0.22784733807338087	0.27160731981631614	0.21128695770163422	0.3890458655355541	0.31953122607781875	0.44683158467943823	0.43698876713075613
	0.24116027519589694	0.2624748854264594	0.39893813666802663	0.4012958848483908	0.32343897755818757	0.3837504263454562	0.4173817217599645
	0.22784733807338087	0.2624748854264594	0.31953122607781875	0.4012958848483908	0.36568852334541013	0.4331140281410382	0.4031565353034126
	0.2448034851108029	0.2624748854264594	0.31393874424711476	0.4126117641506873	0.3324096409814302	0.4396855983718366	0.4371312559322149
	0.37397369478945836	0.2624748854264594	0.30700977712430905	0.403921825629323	0.33045900368499104	0.4346148477530878	0.4173817217599645
	0.22784733807338087	0.2500857190177449	0.22043792894414066	0.4012958848483908	0.3324096409814302	0.4248420655513224	0.4126965171308699
	0.37397369478945836	0.19732504792945899	0.3238803854272585	0.4012958848483908	0.34139535442980473	0.4326219605778614	0.43698876713075613
	0.37397369478945836	0.2624748854264594	0.3537932080802031	0.403921825629323	0.3324096409814302	0.4226452772151874	0.4173817217599645
	0.38853784249029266	0.46706479718306465	0.35232644194416324	0.403921825629323	0.33045900368499104	0.4589637678348403	0.4257161065918046
	0.22784733807338087	0.26387546210543317	0.31953122607781875	0.403921825629323	0.20827806539637025	0.47523796095838416	0.4126965171308699
	0.3894422097869607	0.430930187798708	0.21128695770163422	0.4106056861915496	0.2793255907399986	0.43497525197404585	0.4150753520163874
	0.37397369478945836	0.41628149353598404	0.31953122607781875	0.44422295024510716	0.33163298858401874	0.47523796095838416	0.43698876713075613
	0.40178838836753306	0.3648948323263873	0.348557931125347	0.39093927530400013	0.34139535442980473	0.4840511410613287	0.4150753520163874
	0.2197832552309423	0.2556857314421095	0.3217240668677414	0.4064926282010084	0.20827806539637025	0.4331140281410382	0.43519370115057254
	0.38647063161225365	0.27077228587388275	0.348557931125347	0.403921825629323	0.3324096409814302	0.4331140281410382	0.4150753520163874
	0.23939291370955845	0.2624748854264594	0.2096816035686792	0.4246078694877876	0.3396858238807602	0.4248420655513224	0.43698876713075613
	0.22784733807338087	0.2566957498802844	0.34190469224356823	0.403921825629323	0.36568852334541013	0.407692545151701	0.4173817217599645
	0.22156105933174627	0.2556857314421095	0.3217240668677414	0.4012958848483908	0.20827806539637025	0.4628374875338911	0.4484791074394486
	0.2197832552309423	0.4213369561251343	0.3217240668677414	0.4082370098646033	0.3324096409814302	0.4326219605778614	0.40392261376319694
	0.3943711729038552	0.2624748854264594	0.2938409473585522	0.403921825629323	0.20975994352405794	0.4532375884140378	0.4242575889324256
	0.22784733807338087	0.2624748854264594	0.41935852891003034	0.403921825629323	0.32461035091745655	0.46503876541231376	0.43698876713075613
	0.24116027519589694	0.2556857314421095	0.3238803854272585	0.403921825629323	0.3324096409814302	0.43497525197404585	0.4173817217599645
	0.22784733807338087	0.2624748854264594	0.31345355313506856	0.4012958848483908	0.20827806539637025	0.4273656635270917	0.42776800865861264
	0.30541908092450015	0.23872188992283527	0.3217240668677414	0.4012958848483908	0.33045900368499104	0.4226452772151874	0.4173817217599645
	0.2317528194775334	0.333746606699331	0.3217240668677414	0.403921825629323	0.3396858238807602	0.4248420655513224	0.43698876713075613
	0.227730178504288	0.2556857314421095	0.31953122607781875	0.44422295024510716	0.3324096409814302	0.4226452772151874	0.4173817217599645
	0.37397369478945836	0.2556857314421095	0.3217240668677414	0.4392317995312966	0.40299746987835133	0.4226452772151874	0.43698876713075613
	0.4123822162703651	0.33505217818674665	0.31953122607781875	0.403921825629323	0.4427222940132754	0.4326219605778614	0.4150753520163874
	0.37397369478945836	0.3500246483919141	0.2096816035686792	0.403921825629323	0.3324096409814302	0.39365271760429765	0.43698876713075613
	0.24116027519589694	0.2556857314421095	0.21876304591236237	0.4415563384622939	0.3193838210174035	0.4734100633474019	0.4298574658751391
	0.22784733807338087	0.31532256241495576	0.31953122607781875	0.403921825629323	0.2893708936683294	0.30923113792153895	0.40669180187957676
	0.22784733807338087	0.2556857314421095	0.3217240668677414	0.4415563384622939	0.3324096409814302	0.4326219605778614	0.4173817217599645
	0.37397369478945836	0.2556857314421095	0.3238803854272585	0.403921825629323	0.33889135256396596	0.43497525197404585	0.4173817217599645
	0.22784733807338087	0.2624748854264594	0.338903312454455	0.4012958848483908	0.20975994352405794	0.4326219605778614	0.4150753520163874
	0.21683432556900842	0.2624748854264594	0.3238803854272585	0.403921825629323	0.32343897755818757	0.44219853717443375	0.4150753520163874
	0.38495583007772677	0.4484637502241212	0.3217240668677414	0.403921825629323	0.3574204339015308	0.43497525197404585	0.42744999141738166
	0.38495583007772677	0.26387546210543317	0.31953122607781875	0.403921825629323	0.4407652832142	0.40479698370125244	0.4451159219591809
	0.22784733807338087	0.27089398131219916	0.31953122607781875	0.403921825629323	0.3477794057860427	0.49229487012773154	0.40392261376319694
	0.23725217105187352	0.33070199613674023	0.35014051512128985	0.403921825629323	0.30563798126440106	0.44683158467943823	0.4244444192033249
	0.22784733807338087	0.2624748854264594	0.3217240668677414	0.4012958848483908	0.20975994352405794	0.4396855983718366	0.4126965171308699
	0.22784733807338087	0.2556857314421095	0.35682944529582666	0.403921825629323	0.3324096409814302	0.4331140281410382	0.4457939447315327
	0.21891267069011047	0.2484391579737129	0.31953122607781875	0.40992173354235634	0.331970395802729	0.4248420655513224	0.44750470028611833
	0.22784733807338087	0.359822630457986	0.3217240668677414	0.4012958848483908	0.33889135256396596	0.4628374875338911	0.4316194142855805
	0.41358782979591746	0.2556857314421095	0.20880756140534634	0.403921825629323	0.34139535442980473	0.42913540441200904	0.4150753520163874
	0.22784733807338087	0.2624748854264594	0.3438266716717732	0.4012958848483908	0.3324096409814302	0.435403819528039	0.4150753520163874
	0.22784733807338087	0.2624748854264594	0.21876304591236237	0.44422295024510716	0.33045900368499104	0.4419203868776548	0.40224466681126414
	0.36073783747738497	0.26387546210543317	0.3217240668677414	0.403921825629323	0.3574204339015308	0.4028440296259383	0.4150753520163874
	0.2448034851108029	0.2556857314421095	0.31393874424711476	0.403921825629323	0.20827806539637025	0.4226452772151874	0.4126965171308699
	0.22784733807338087	0.2624748854264594	0.22229143477820415	0.403921825629323	0.4427222940132754	0.3941580714420126	0.43698876713075613
	0.37397369478945836	0.24506060761732695	0.22043792894414066	0.403921825629323	0.3367605917778887	0.4226452772151874	0.4126965171308699
	0.37397369478945836	0.2561718146341838	0.3238803854272585	0.403921825629323	0.3505995831989612	0.47782752853798705	0.4298574658751391
	0.22784733807338087	0.26387546210543317	0.31953122607781875	0.403921825629323	0.3396858238807602	0.4248420655513224	0.4206393324638171
	0.22784733807338087	0.2556857314421095	0.3558357172660259	0.403921825629323	0.3217240668677414	0.4248420655513224	0.40392261376319694
	0.22784733807338087	0.4426273078471418	0.3217240668677414	0.44422295024510716	0.20975994352405794	0.4248420655513224	0.4263479394468099
	0.37397369478945836	0.2556857314421095	0.31953122607781875	0.403921825629323	0.346300282802505	0.43497525197404585	0.43698876713075613
	0.24116027519589694	0.35872546384143433	0.3217240668677414	0.403921825629323	0.20975994352405794	0.4554471754563329	0.4150753520163874
	0.37397369478945836	0.2624748854264594	0.31953122607781875	0.403921825629323	0.3324096409814302	0.4326219605778614	0.4150753520163874
	0.22784733807338087	0.23872188992283527	0.35014051512128985	0.403921825629323	0.33045900368499104	0.4628374875338911	0.42973615055213804
	0.24116027519589694	0.2624748854264594	0.3217240668677414	0.403921825629323	0.34139535442980473	0.44803024020265064	0.4173817217599645
	0.2448034851108029	0.26387546210543317	0.31953122607781875	0.2610258812847159	0.34139535442980473	0.43497525197404585	0.41529675880505873
	0.24116027519589694	0.2624748854264594	0.21362296090164382	0.403921825629323	0.4298566968684499	0.43497525197404585	0.3687923056629323
	0.24116027519589694	0.2624748854264594	0.21876304591236237	0.403921825629323	0.3012051697781555	0.49014217716259006	0.43519370115057254
	0.22784733807338087	0.2420130509711884	0.3238803854272585	0.4126117641506873	0.2793255907399986	0.4589637678348403	0.4150753520163874
	0.22784733807338087	0.24869702421901527	0.3217240668677414	0.403921825629323	0.33889135256396596	0.4226452772151874	0.4316194142855805
	0.26871854209913065	0.24506060761732695	0.2333177367901526	0.403921825629323	0.3324096409814302	0.43497525197404585	0.4102488624750991
	0.22784733807338087	0.2616967520807626	0.31345355313506856	0.403921825629323	0.3373495374490204	0.4248420655513224	0.4206393324638171
	0.38647063161225365	0.2624748854264594	0.2096816035686792	0.403921825629323	0.3460684024522648	0.3105073581135563	0.421260374241869
	0.37397369478945836	0.4405039293956731	0.40789758990997765	0.4707350678080415	0.41496031041406484	0.49186269611812705	0.4502076293641255
	0.23671966093826777	0.47986864557356607	0.4065080141976411	0.41122854100172707	0.33045900368499104	0.4917325166066559	0.47995104166998437
	0.21683432556900842	0.3546290080882031	0.4270197752877587	0.38761933848296537	0.4130474228083537	0.47546126448117054	0.4481642014750724
	0.3766805808210766	0.2565348447391119	0.3551549024723056	0.403921825629323	0.46953252507196	0.49914403725129314	0.48571636904606696
	0.4058025850082218	0.4099885607266184	0.388054031414248	0.4978957562905719	0.23728535231455	0.4429210777978858	0.34156351807343566
	0.41185745331552337	0.476506519966824	0.34000523798008914	0.403921825629323	0.40646637178240486	0.39686305244604386	0.4511847825746959
	0.21848075582838192	0.5044463786768139	0.3006948175302485	0.4082370098646033	0.47485351052086644	0.49858904033833035	0.40053274281531814
	0.3991775943664222	0.3207860426382715	0.3138702818642671	0.4524744059237993	0.3317960182462508	0.42707659783931173	0.4893790133548363
	0.18609784584049574	0.45911814076197993	0.3404768324109408	0.4871921396682422	0.20158398955105175	0.49351100232491174	0.46024241934836846
	0.3640536343002339	0.21064967520461886	0.38438724982260875	0.3650393774564508	0.2968550430564419	0.43115340436199473	0.4211335698900667
	0.31086602658288726	0.2556857314421095	0.43639434945062444	0.463994829991881	0.3051185059109249	0.46503876541231376	0.4561138451389634
	0.4250240717152577	0.45870564139741327	0.28925018945606673	0.45538487499186836	0.4995876602847086	0.43388295477454303	0.47865303941217924
	0.37519111492486656	0.4213369561251343	0.40097541237175865	0.4489737277646177	0.28373461791444105	0.46134827223975056	0.44243250747146856
	0.41358614906394076	0.3853640664585242	0.3217240668677414	0.47496253412811923	0.3343986317224965	0.4434512148108859	0.34728369151797917
	0.39348369125823457	0.4875583363788117	0.4469205266841275	0.3381419155835644	0.3321564340259565	0.3811253651106997	0.4894641177226913
	0.39759317127691013	0.3500246483919141	0.3271811954084665	0.47276826981144987	0.3511942864744258	0.4199239737643457	0.4644670313653735
	0.35116707071337705	0.45066829778088974	0.4361822159749393	0.41339978648523595	0.46126426855748415	0.4246288769746391	0.4150753520163874
	0.23129564365520625	0.43539393170282165	0.2052558075515236	0.4380943007170402	0.21128695770163422	0.42827276555431065	0.4295596992344257
	0.24116027519589694	0.4227617647329116	0.3014309666467629	0.47801464521749876	0.44229237828178314	0.44683158467943823	0.3065100186392189
	0.3842839181749778	0.351926488948874	0.49692026928318817	0.44083705330749684	0.32334580608691293	0.436301327689932	0.45543455282729384
	0.41366603903616234	0.430930187798708	0.30276256132600804	0.3923968171863906	0.3367314473797604	0.4657349711828703	0.4231815590278604
	0.22784733807338087	0.2467630201132075	0.3255107749109857	0.42204707068414643	0.3581277093605167	0.4131380212791992	0.4133793526742342
	0.4140572661256808	0.45374304962550865	0.24211275549045516	0.38822235775463476	0.3329380809415388	0.38083715358032677	0.5014891908403155
	0.23725217105187352	0.35645216423197373	0.34819430039791044	0.46018078617062086	0.3880932586272838	0.45788204673871924	0.426747744312119
	0.2149925668838187	0.446367577747077	0.31345355313506856	0.403921825629323	0.4602014463368699	0.30163237523022657	0.4011125209070632
	0.3209793244574389	0.4371523035342716	0.4101686715018551	0.4335950349253557	0.36399651733498795	0.4596195350259379	0.43972883781126665
	0.39597434842635776	0.3334044245976649	0.43422387105387206	0.4393072054596401	0.4201931890198871	0.5027415300859908	0.4772024650225211
	0.21217781571996927	0.45712031406433357	0.2116810652935426	0.42048646224877373	0.31953122607781875	0.3519572864737353	0.4695099462282001
	0.22658729236222683	0.45712031406433357	0.4081232849891134	0.38669451740047805	0.386980152044729	0.4490338886919661	0.4427390022554455
	0.389434148503258	0.446472911537686	0.41575464831792375	0.38626298841757384	0.4697499691386072	0.40264159324423543	0.44833625832849294
	0.3039913391935917	0.430930187798708	0.2996064488173007	0.3890458655355541	0.28077233985664946	0.35356332009414604	0.3205519713033456
	0.40263354903321	0.3314467676979267	0.20880756140534634	0.4246078694877876	0.40183131842615	0.4273339524880277	0.4857408254842417
	0.22784733807338087	0.4550313322378705	0.33582838224046857	0.4358028247328201	0.319177693421	0.42175653256296164	0.48680808110756973
	0.38875806743515073	0.4311783459940106	0.4166895387680344	0.47311419269447275	0.2610816268580577	0.4700997981800598	0.46118384672070906
	0.413990927414192	0.4405039293956731	0.3128489434959623	0.3442340014523255	0.20142460559721329	0.49048718699480276	0.44267142022542133
	0.38647063161225365	0.32273855658278755	0.3619979560474352	0.4425662126668694	0.3104664251545806	0.3920525453142646	0.4728247883551106
	0.4013934048689973	0.4340684530153164	0.2096816035686792	0.41069130773731916	0.3152020656236428	0.43248118481990816	0.4101507222518101
	0.36901749800181116	0.42868547416273733	0.2990717344942024	0.4375982120557733	0.31540431585065865	0.4226452772151874	0.476544527089998
	0.22784733807338087	0.46374901997324053	0.3268228888274897	0.4582408221675846	0.379735054345916	0.47533059586820486	0.4235461581583954
	0.3736404683612469	0.4323478826896284	0.35232644194416324	0.4542764150453092	0.4476085738714883	0.5076335285617206	0.4846342211271484
	0.3060880094575446	0.33480864800533644	0.28373461791444105	0.34984192262484815	0.37149748220174905	0.31210101728369233	0.5030481053640364
	0.25234913277092924	0.43304035393683704	0.2634341385776178	0.31127873224434477	0.38228352998690784	0.35938847722709916	0.46776323166181044
	0.3828681419537125	0.413227933860386	0.22043792894414066	0.4906832239314797	0.34937276919694166	0.43712843883172814	0.3303471562517354
	0.38647063161225365	0.42668535673905433	0.23326847162102846	0.4415563384622939	0.2997691110585665	0.4119722058265598	0.4541044512684401
	0.23280967720670104	0.45714202891531647	0.22287510591435464	0.415030660829803	0.2927607429743745	0.4501828549270225	0.47660934951074146
	0.24463247494041912	0.42198903725115466	0.4130955600170995	0.4703520548585284	0.4601505234760375	0.3105073581135563	0.4769709717260675
	0.3662449000424843	0.42387461295989076	0.31953122607781875	0.4960879070981962	0.32547429433045183	0.47153904839706384	0.4526962266584066
	0.3215482331174344	0.3056363305041487	0.3089295060206116	0.4358028247328201	0.23728535231455	0.4498526738158669	0.5008808306134749
	0.3630700278039295	0.3424467422988942	0.31077335125439537	0.44422295024510716	0.43481609970037294	0.4326219605778614	0.478313596555915
	0.4275044255010233	0.35226675426704557	0.39359821534333866	0.49688371236489176	0.19392705288064546	0.453683004934132	0.5051612008343287
	0.4222998652465421	0.44960378844806853	0.3586096858411838	0.403921825629323	0.346300282802505	0.4973668121537702	0.4724676411601377
	0.22784733807338087	0.47521194966390207	0.4221237523911533	0.4458917084716611	0.3324096409814302	0.4321181673665187	0.30871456380575374
	0.3991775943664222	0.4504642984527346	0.42196029518605327	0.4082370098646033	0.16720609446429124	0.48034095078621	0.4476709865220533
	0.41412575661085405	0.4036486617952894	0.4230213274296199	0.4688645456099651	0.22375873994575457	0.46725608865944773	0.4170984409515835
	0.28584601227669765	0.2556857314421095	0.31345355313506856	0.403921825629323	0.1931607990975172	0.5055983093138019	0.4854547443330521
	0.23847382385628346	0.2698481832745729	0.4051206077870783	0.403921825629323	0.38406026958893924	0.46503876541231376	0.5000924752961977
	0.38647063161225365	0.5017795049960196	0.3591359643041222	0.4012958848483908	0.4081985397034419	0.48437139758660014	0.4811580547702195
	0.33626236472065735	0.2760861152775901	0.2190026312439824	0.4160671816287479	0.21312947975923283	0.4042749057954246	0.4465283556123091
	0.38495583007772677	0.32022621018075675	0.344125936287482	0.44528507658401534	0.3217240668677414	0.3399314836497144	0.47133205730854894
	0.4020899295059274	0.26387546210543317	0.3217240668677414	0.44422295024510716	0.3435589629399675	0.5049946680182523	0.46174953510368966
	0.41366603903616234	0.42897098918499377	0.4515870965927792	0.4811214775970171	0.4000652308304451	0.46370804385251463	0.4209720352611664
	0.394237727747287	0.2624748854264594	0.3945619023032331	0.45803396771830956	0.4321514765639736	0.3704871970395008	0.45241271277843864
	0.37397369478945836	0.41766667714426964	0.22287510591435464	0.4012958848483908	0.3545485540224858	0.4973668121537702	0.42776800865861264
	0.28705048146475154	0.22842012385893057	0.31037463599822307	0.40366220932357233	0.49117228703255544	0.33985132228604586	0.4316325075546877
	0.3982745557217307	0.4265234176239612	0.31562305137135455	0.409729940246859	0.3581277093605167	0.45522672836563005	0.45063692706718295
	0.393657412465692	0.3538342695967352	0.4231856848720232	0.43085198555261156	0.33372313271603576	0.40385058768898274	0.4375504891342321
	0.3997912038370021	0.4533473289150273	0.4526004235664837	0.41539455329242986	0.36443204087238357	0.43209307486710447	0.5036503973149266
	0.40991211582302733	0.44400560472530254	0.31953122607781875	0.42079235492986156	0.45649245656985826	0.4681395367666974	0.48680808110756973
	0.41837892294071555	0.46572208284432726	0.30463908313342014	0.4789561919309401	0.2993646391258291	0.4739410422774118	0.42490678080993705
	0.24025494571555872	0.3603316651316993	0.4284459612265144	0.4415563384622939		0.4501348442622422	0.4562434447163179
	0.22784733807338087	0.41628149353598404	0.4219667332920923	0.44819417498641645	0.3367548026820043	0.31697888047135186	0.3221222982743685
	0.4237368922370704	0.4184077941381315	0.3537932080802031	0.4392317995312966	0.27125361276778576	0.4412697227782903	0.4628739128639821
	0.43340993611430406	0.4405039293956731	0.43409296856220736	0.3890458655355541	0.3238803854272585	0.43286370951521475	0.43919868973829407
	0.3937893074474172	0.45769995797210866	0.3632769907608719	0.403921825629323	0.4811276400844613	0.425475160018612	0.456986253406263
	0.40604498193763244	0.4849904070648242	0.31730621395977554	0.4517384083091091	0.3214652141958346	0.43341955522983655	0.44500985988484487
	0.38912140205262247	0.24954569536499724	0.3155239143461824	0.4246078694877876	0.36235948198588985	0.37578785324877295	0.36548969713874296
	0.38495583007772677	0.4311783459940106	0.3982967613004134	0.32075253694313655	0.36304612487553006	0.39160696786856486	0.42973615055213804
	0.36901749800181116	0.3432426166422088	0.1781249762773049	0.4119406448035831	0.4614477032484687	0.4635676573129898	0.4971167250639586
	0.39567336211005427	0.239354701004153	0.29756069719062117	0.39126014412318527	0.20472922125027665	0.4406053780183281	0.4624252689964378
	0.2901248033760982	0.24361272085819174	0.4335927833776039	0.4392317995312966	0.4213873929216994	0.4865809582875405	0.4887739231344104
	0.22652379004285753	0.42813315411236275	0.23463857835578544		0.3700144694792203	0.42906928782115683	0.47138591409325054
	0.39823212845610595	0.43431541501826376	0.3217240668677414	0.4773588700019756	0.2715491738922188	0.5024765360011965	0.41570712152832023
	0.3894086449716893	0.46437653338077844	0.40167084452981416	0.31136071466267423	0.4514552403700301	0.3401165613575379	0.4685360363265527
	0.39759317127691013	0.44430592771959054	0.32567063417433945	0.43496568995089036	0.4607724699101991	0.339622228421054	0.4611050147575283
	0.33905504826897026	0.2536958908191537	0.45552971230579975	0.43081676150281106	0.20942175433358143	0.33677004937738786	0.3391259396324002
	0.38647063161225365	0.26621993498655916	0.45974881452094424	0.41545285252043895	0.31483986897150334	0.47457775951573317	0.5133872380532251
	0.38647063161225365	0.33892249446562356	0.4246078694877876	0.4609031270423405	0.42933017698884507	0.47192534487243315	0.48004710038505854
	0.38647063161225365	0.4667220836514716	0.24072770450476935	0.45026053235029284	0.279946302896199	0.4266453112335369	0.421260374241869
	0.3870710147218718	0.33561139723341576	0.3632769907608719	0.48936900491298674	0.35794658436545107	0.5031722332492818	0.5024860388902782
	0.38495583007772677	0.44216097912764435	0.3080020920827686	0.4524744059237993	0.33530335468567446	0.4649122783235795	0.4753592057630193
	0.400984367014249	0.45741892872252793	0.2978723136975285	0.46536872596234047	0.4807132720999623	0.4260794831597594	0.49264351880480595
	0.22784733807338087	0.2624748854264594	0.29946490807525133	0.47245125701235274	0.36061555966666364	0.44135870315037196	0.46529923152192737
	0.38495583007772677	0.4227617647329116	0.30688684086253637	0.39601851222851797	0.23728535231455	0.4861074336118584	0.3010784900197611
	0.422358148288314	0.32893568894103736	0.24342287495371315	0.4415563384622939	0.37337275251896	0.4432160757689003	0.4594924880504598
	0.42997373903196306	0.4311783459940106	0.34624714864236694	0.4658015330119925	0.30055307514201646	0.4750799118721235	0.48965155622061335
	0.4386803363243974	0.430930187798708	0.28159578011826936	0.4130624403568908	0.41935852891003034	0.4611441067054159	0.48342908739777946
	0.3640536343002339	0.3355801502772675	0.44817389103383326	0.4435762629887624	0.31457537369923316	0.4738536074306112	0.4655294910416496
	0.4565204924787058	0.4405039293956731	0.3269965404292773	0.38834990666836644	0.30787914961692026	0.4298347775837818	0.42394951492597366
	0.25504822427389945	0.2743085900736565	0.40269540014161037	0.4306820885843366	0.45628989375809753	0.49907365076254284	0.4316194142855805
	0.2513630406838089	0.2616967520807626	0.4560915571862439	0.4126117641506873	0.3373495374490204	0.39856795983456755	0.42720077096722797
	0.38778138741107093	0.3447512910439509	0.348557931125347	0.45038222507795156	0.3449766907930602	0.4633517326721529	0.30438408190346605
	0.24497616662062105	0.4829934804338858	0.28480790287711855	0.4522000190623589	0.4589052776440623	0.5061290862078383	0.5012587458792551
	0.4043395769477901	0.38732709798739967	0.4685635979058896	0.4779150506664587	0.28775130330688886	0.3473822620362751	0.49117374364171124
	0.3321815426437623	0.24299770671180201	0.4116466967646047	0.43675556073970667	0.4021767543287766	0.44596336899073485	0.33122860731690523
	0.4032051708754584	0.4428137590640908	0.23242404727359717	0.46007000804875564	0.4521848834731649	0.39565473971559934	0.4803108447248154
	0.21049349154561187	0.45712031406433357	0.3644304011655871	0.32745004107898223	0.47508205880321597	0.4074120420347232	0.33455592265919804
	0.40700911537328743	0.40730674007168155	0.2204828870056546	0.48134764188221385	0.3037642746004988	0.48837346284219063	0.4522950340815225
	0.3676516131477584	0.4579290381058252	0.3362557647085472	0.4658015330119925	0.4821111336332401	0.5201000236526799	0.35830330945561606
	0.37283485610246586	0.3943909915489964	0.4381076947991014	0.2960167094365043	0.28369124287605957	0.43742745387463267	0.3989720212052666
	0.37445975512257224	0.4180696590415356	0.43129408556909504	0.48662846253164094	0.37063816235724967	0.4863001764450942	0.47123831015900336
	0.4152585164898082	0.3698705874766389	0.45361810783805306	0.4622159757151904	0.3697901482346179	0.5076216276144953	0.3798458462996258
	0.406926355973316	0.38960171841580876	0.4130364339258246	0.47801464521749876	0.37655290566937105	0.4840146238933113	0.4361184092439048
	0.33668083671118604	0.4332795609750881	0.29241913952479615	0.40133904702473416	0.5005716419625366	0.4399713757789953	0.4007528495567354
	0.44655175816352655	0.4097621112019574	0.37514506295228256	0.48536957443574963	0.4273880628096894	0.32689516338909497	0.47951353872197944
	0.3577454784711016	0.46903474461187794	0.3080793341114628	0.45299274763139147	0.20752379488463826	0.4946373275778545
	0.39959470872195385	0.4330748075499008	0.41229364768122356	0.4760078637283531	0.45115953375063905	0.4707447395106033	0.4632642747225901
	0.28313445110550856	0.46435555958266	0.393630471829229	0.5108715308748877	0.37631752457055706	0.36304527874430575	0.5024685078360699
	0.4019180804824031	0.2281891211875878	0.46036972704242474	0.46918823848747676	0.38300702454625263	0.48811598244249127	0.516519434560977
	0.39928649732364163	0.44216097912764435	0.45088371633730506	0.47801464521749876	0.3991197732148484	0.3954770887251177	0.4323334400463136
	0.387636046672686	0.4156063357139566	0.47639110573352744	0.4961365920799619	0.4704254550335749	0.4788711270295715	0.4681598610229721
	0.3671392391833732	0.45220051093939356	0.4575199925875811	0.4401034627650868	0.45320248899197174	0.4661621181716621	0.5031579549607934
	0.40254935170347506	0.4354854034167483	0.29439673242551406	0.4825807509373513	0.39170640937874257	0.43532492465519723	0.4632778905788623
	0.44025956561822754	0.43762773328055027	0.3994585652975099	0.4621133772329652	0.4131688533430618	0.34333449174912645	0.43459062396151016
	0.274368751342773	0.3360567004066909	0.41807643693210217	0.4493077224405599	0.39395476179101335	0.44311394859788483	0.43678586688821597
	0.424891851816701	0.439962650585261	0.45153526978682945	0.44218069293801804	0.5061720465436416	0.4917325166066559	0.34169197855473477
	0.3847175854293214	0.4654423592156362	0.45188530680130035	0.39136808312796706	0.4799163295177245	0.44288622026666014	0.39690933991677285
	0.2146082068813462	0.4269290660229447	0.2667315333252749	0.30678609197725626	0.3019639579561212	0.5152893822680841	0.42222931359059646
	0.3084653020277662	0.24096926407684274	0.40715673532987295	0.47410922682877993	0.31446588603195685	0.500749290834477	0.46914640607160796
	0.3982297327702107	0.46122248984582015	0.28721482734746073	0.4670756193582455	0.43809924335549666	0.5199775751941675	0.3394340589798023
	0.42804309977682004	0.37611685903165715	0.3205194159239337	0.5180551148025506	0.2677807486885208	0.5034920630793573	0.5156807080557458
	0.334671902917254	0.47149995149845136	0.4067462017314172	0.4690258585068774	0.43156055089373274	0.4653668389413593	0.479612589401337
	0.387636046672686	0.25166131439588496	0.4338359659764846	0.4959215121039181	0.46706581741573444	0.4413045186351569	0.47286999051288064
	0.3033580512242498	0.4554908753840632	0.2660312255331244	0.4140390949959572	0.4611520408544784	0.4605360952059481	0.4720703979600577
	0.3779068128531638	0.42698667403115664	0.2704621671235093	0.4378461724619583	0.433383346292618	0.4391049077580524	0.4942155107333247
	0.433239896477974	0.46502398387497906	0.4619917355428031	0.39093927530400013	0.35926179533732117	0.45466190300574383	0.5136151817650497
	0.43856540817784156	0.4658281827976512	0.37908224243042277	0.3999448861251084	0.4566106217483636	0.46226341782174696	0.48446554008575726
	0.3391034339579137	0.42308665535609746	0.4687489261293446	0.35781002025168857	0.49361126372523306	0.509256725565879	0.4828217384751524
	0.21172337669860375	0.3100783631945473	0.4847530503712074	0.48742479136195654	0.4353323472688798	0.4854550677929572	0.3416504559664368
	0.3874345946537517	0.4424746595783819	0.38558975861755007	0.4022755668066209	0.4013782658533254	0.4631679610189753	0.46872501038527153
	0.3885467514279114	0.37120781466854536	0.36454757471450133	0.3029173217712696	0.44907125295751305	0.41127911472687545	0.47947865927583044
	0.412418337209409	0.36254845294486365	0.48474066057308995	0.49772459657020063	0.4311105673100315	0.4243654031473057	0.42090109602037046
	0.30113312788049007	0.40942344016393317	0.41165616009586325	0.36433642182158965	0.23898313795901893	0.5122619294264478	0.417765064699246
	0.39597434842635776	0.29797261734578334	0.379201337543698	0.488835774010929	0.3491541218269258	0.3342636249425453	0.4775078187834127
	0.15005640847010124	0.4759972842239414	0.2845936536944482	0.503358931392109	0.4038367893153398	0.4330860294304963	0.48894327776285296
	0.3030586235240704	0.3891024015711743	0.48169544118485824	0.480593166480483	0.38833879860559883	0.48310835938218494	0.47813816556461475
	0.3766805808210766	0.4063243216865656	0.4547652489416784	0.4881069798179127	0.4457041632837644	0.5086967878213089	0.4713625086975693
	0.41010494897702343	0.4022848994589847	0.4039085209946078	0.4365210617973343	0.21335073536881435	0.5179585849609994	0.4977446342750969
	0.4159249262065306	0.45833470654009284	0.440056656910622	0.44796039298031637	0.3671978778544632	0.5028101040980986	0.4909408551289822
	0.4216142070151891	0.4547962224588417	0.31921412801991506	0.3935465844468908	0.4506226019328089	0.318091652639858	0.4401662041549748
	0.45331386097058873	0.46861162663973643	0.35541470056772145	0.40678151416765435	0.41202759762974955	0.5253134030289134	0.4272648758561725
	0.414844824450459	0.4443896606588032	0.30237681059297195	0.33908667859930575	0.36177130729786755	0.44582702986663525	0.4478334735790503
	0.4020302722137523	0.453961568174007	0.3377143646481847	0.4998982182541773	0.39641012080639126	0.5112441999501812	0.4759139166395954
	0.3719985558497373	0.48824792318694066	0.392459400197546	0.39659327415916007	0.33894262944498205	0.43686344852864883	0.4696054106244864
	0.4272376571721331	0.4303774459082471	0.32881401523681286	0.4366035812035647	0.3014913321083298	0.4711879544494189	0.4895298782428889
	0.43260278799383606	0.43365366782155157	0.24062822669522377	0.48854933930769556	0.39136808312796706	0.4676078786045151	0.47378758567945417
	0.3982297327702107	0.4476000914205974	0.45308477806260733	0.500836601272595	0.4991466800865159	0.45999627717226477	0.46595208071401245
	0.2483592499661598	0.456380442657239	0.43969152755813906	0.42714856915220967	0.48757669692453137	0.39671521012457417	0.5050264315101047
	0.32714423400834763	0.35852870091630556	0.2566422764039012	0.4927440024188696	0.3229952770213193	0.46280418340063684	0.42505026653634387
	0.41382673699084693	0.42624709891603263	0.43091992198155193	0.46562560199581854	0.3749184690616413	0.5022582181648605	0.480938459406511
	0.35588795656438094	0.3981489627390144	0.42455000306976665	0.46580564813519193	0.4625422574314931	0.48057807082027093	0.48484334385386385
	0.44812344187317893	0.3337398506390911	0.390683340299613	0.4597371952560617	0.36570664120554924	0.4434512148108859	0.4367149739016525
	0.4237368922370704	0.44430592771959054	0.3307253210251547	0.42996949572738574	0.2149514149751341	0.34003944184914175	0.4812352009577441
	0.4258993605241394	0.4570564877688469	0.29691492421389515	0.31229755034543105	0.40868251024519014	0.4691205637203947	0.32072021357310737
	0.36827541268754166	0.36546253701077774	0.4456304314968012	0.31188202950589566	0.3647222292422313	0.47097146818458385	0.463719409462733
	0.40017034713970306	0.45185233874299197	0.2580773111803941	0.3687332810043374	0.31112234769609365	0.4739204382670565	0.5068314379023056
	0.4187812283615093	0.45712031406433357	0.4051114711138895	0.39620599187535976	0.4082630875441002	0.5062723993488465	0.505246017104434
	0.39597434842635776	0.3422863576481718	0.43588527580441083	0.4170854935725359	0.33979041047452685	0.5160738659778709	0.4498827921497525
	0.42228723338988655	0.3316314690275146	0.35319775428354344	0.3175745891351159	0.281084113747744	0.5128729988483646	0.47867657577942135
	0.39996254059101516	0.41840739030728086	0.39971481347589255	0.47042383846446134	0.24116419970304376	0.47442902423426414	0.27910081137097753
	0.3915289244914721	0.4788768859176838	0.39049786820849225	0.4320005517153022	0.46883199362324385	0.48286095750401775	0.46687577147586007
	0.4000736639294249	0.43762773328055027	0.38664425072168884	0.4774071095769769	0.5116474193686406	0.5003448094654149	0.43687447913412175
	0.38661665610316426	0.4509299926580127	0.37749236905498557	0.4603068196257201	0.23396022435855246	0.4727516980005647	0.3368013670065799
	0.3452790248497312	0.46544902813474	0.22343569667182916	0.47469813006274136	0.46848615326488635	0.43177714747130397	0.3411458310006926
	0.4574658833837023	0.45952715650141307	0.3393367486881237	0.4775232359497769	0.41956243785471004	0.46919691819463033	0.46520864612881385
	0.31879083696178984	0.40208889134218884	0.42036122808679777	0.4120830323107469	0.48513590996938283	0.5019875801631702	0.4579918382668511
	0.42207534716474954	0.41085838067881447	0.2631031598500237	0.4587529379369245	0.3129969573937223	0.4441028428766775	0.41389928957480676
	0.20882262523876133	0.377167885142598	0.36288700582600164	0.45758844279645894	0.4503952964148038	0.40202344701118653	0.4928679304093261
	0.33284003099499665	0.3490573442411189	0.47485124333638445	0.4502733564304557	0.504509949854759	0.4060640190715852	0.4796437200834403
	0.39702675387954534	0.3268133537409547	0.4061782994863592	0.4738311214064159	0.506506217286337	0.36347406820835215	0.4002566257402409
	0.3378302583321302	0.4618585625804291	0.3391683064710391	0.49258559775242305	0.21538565829587797	0.5186608420069935	0.48812660943591335
	0.42586195351465955	0.4632787559692314	0.3906707459011954	0.4957841740842377	0.43097948160202953	0.49489281994326045	0.4384971409504554
	0.3145134415051662	0.474485322675613	0.3066504789080332	0.4704355528200242	0.4446554573011003	0.4466899703734841	0.3141936918195922
	0.38580100633380804	0.43591640820520633	0.42054643070277276	0.49489216952122933	0.4229799350440038	0.4322204598246094	0.44823575666577753
	0.26297299929463464	0.4683099224180987	0.4636537185618859	0.3999157444129483	0.46899296105219695	0.44101873040498357	0.48745459323418444
	0.3085343526510886	0.3248445332130968	0.44722858586546566	0.3707456118876481	0.3412863218846962	0.49980177004359283	0.4626480819346116
	0.42710879730262985	0.4278386839148535	0.24507054605265555	0.4287871155166579	0.3992745511874024	0.51257664666401	0.36226997145926454
	0.42469603424017227	0.4547991192273178	0.3874816737657379	0.43044813650793523	0.3627566407096608	0.3355660837137619	0.4613382601956994
	0.4319218591214902	0.40634217796002214	0.44981565949631336	0.4155484747930886	0.37490260420138444	0.4739410422774118	0.36479840809787495
	0.3804343647850598	0.46706479718306465	0.3842696318416839	0.4853506873608553	0.4464467005963074	0.5157642565167155	0.4783655210282981
	0.3938830516759447	0.44283146099644555	0.348557931125347	0.4147493698619822	0.38693277446529195	0.47314651462654533	0.4830233926362205
	0.44841410853712754	0.4474497909384536	0.16083062986773644	0.3994208140314344	0.26328049221153316	0.49351100232491174	0.3688014664173919
	0.24116027519589694	0.40562512925186395	0.2692314849814132	0.44591850875199945	0.3533528491573015	0.4668061830011195	0.4534780394827828
	0.42178057745073616	0.41003085043637094	0.3045303271690126	0.45491434189985186	0.44448156857475074	0.4771469969457177	0.4324181816911472
	0.42294798726382415	0.45185233874299197	0.4068111332570593	0.43336937027293554	0.33614418078616454	0.46415489406246346	0.45579276745509273
	0.42295391488158335	0.4353242581847219	0.41934662041438037	0.3966982381205929	0.43283329717723823	0.4415292527418452	0.46738398776426654
	0.3208280271892556	0.44262377186678825	0.4649924107284411	0.3817103871917177	0.47378524249082893	0.4610828599058115	0.4928269464079116
	0.412418337209409	0.36254845294486365	0.2690751874718703	0.4687049943367473	0.5140682757166883	0.4844458037014843	0.4798221581236826
	0.31474436055432037	0.4202505302512413	0.40599686210193753	0.49590734729209396	0.4083518304309243	0.4406433185211313	0.3411917979459024
	0.3867732331831113	0.3241452655652439	0.3954546183146154	0.4554929706069464	0.4335325886551429	0.49119176616189625	0.4352289260260818
	0.387636046672686	0.4309252313917897	0.2815236206350057	0.41338224399912077	0.4937229903607754	0.36900408573879095	0.48535565703594497
	0.37499336088651675	0.34745487567679967	0.43966302734027896	0.41571004062616906	0.2815934343580923	0.5148154022432111	0.4897977460981485
	0.4024785880081	0.45366599184787565	0.45116174450421803	0.48174823536398276	0.2042471914729002	0.5134656669326815	0.32914338121708614
	0.3907641461757218	0.37122103640942705	0.4922660345744008	0.31546629006406995	0.36748677792124024	0.38926272569092857	0.4868866807074451
	0.39211814133964135	0.3421016245494286	0.31650220182916594	0.2544907439017389	0.2860928752749335	0.5102156984984526	0.33815296530051103
	0.31759100654521333	0.35927126470549303	0.3591602728298211	0.484997217665425	0.4069501379732902	0.49710845489885735	0.29708297936572214
	0.1965299219778277	0.44050981769289665	0.41713799175693517	0.42584338410947487	0.3850465153475714	0.4324713575034473	0.3107274606208544
	0.15214540969894735	0.4258801237636593	0.44750273142091784	0.4951468669003857	0.4195248943285334	0.29717225958080573	0.3398328950394226
	0.4175148647298017	0.4228868081020373	0.4038534826254926	0.4753315010330516	0.2869723272265154	0.43143474005256577	0.47168178741394995
	0.41327531950600505	0.3324375715952071	0.33612505073454846	0.4599976134070967	0.32072532422264716	0.495313268859415	0.5055045980352729
	0.34826545100800055	0.43247652492363386	0.49656092625024045	0.4219853734595998	0.42688233024074734	0.4967037990383251	0.5214241186062601
	0.324948197872366	0.24499039948257606	0.4711258617302521	0.4958730084052499	0.43102421580528955	0.49223991943578743	0.41501694420868607
	0.37663842268760794	0.452967289135406	0.45387236193199854	0.4467612179642313	0.3851478479604262	0.4393530273088752	0.3232152253664706
	0.33429617724396354	0.37323711795387143	0.3803188738073065	0.4932521116656901	0.23137884076384152	0.41614512070016535	0.42006099828113164
	0.3988207428116716	0.3186558430206254	0.36448488345715097	0.47694458039631094	0.3680257974918064	0.47030574775474254	0.5084222172630114
	0.3736582586816993	0.44917938702451027	0.4542421839093865	0.5058584493936554	0.4327049789811258	0.5079438250696322
	0.4147734268464223	0.32746950228615257	0.26559893571593535	0.23333622082018704	0.44628776390151964	0.44183611419311675	0.4844459357953385
	0.3132462391842334	0.4134468124962753	0.3965687893574371	0.4325605887945723	0.39010157005735374	0.5069886882679475	0.4505968755958453
	0.2837824233675476	0.4603520751224572	0.3614801662066339	0.5018119878403173	0.48677145733691285	0.5160566679547123	0.3515725108774299
	0.4463579298303187	0.4291259607142377	0.2075551947636244	0.48871771707652006	0.3903085585508778	0.5040598861248601	0.46063463366193125
	0.414649834737734	0.4231781695632715	0.20194262848179897	0.5074619227691872	0.32805923960606714	0.5074198349740089	0.23562296635624463
	0.3916790687061491	0.43106109454216207	0.362043039626548	0.4990634306399912	0.3391415100876476	0.4460428973142418	0.29322835787600166
	0.44243292177368615	0.39085122425040325	0.37104290494944575	0.4938195806218844	0.506514701113692	0.4113702432031744	0.5200302875886347
	0.4144630653464144	0.45769537199125376	0.4634670964239253	0.30978249186041656	0.27087343516893175	0.496391668824593	0.47284045930721236
	0.4213348410575101	0.3992137285178651	0.508235897293182	0.5123889617116275	0.3952365191908193	0.4705728814498705	0.46261003171023035
	0.3583980698636344	0.46000679120986426	0.46389224938131746	0.49441799827122224	0.379723908273711	0.4459277787271928	0.4655925302458564
	0.43318509340329303	0.4141966324953125	0.49483106481490075	0.48736440300240796	0.4458276970529728	0.3258228503337887	0.46469687048275615
	0.4169525305600298		0.2653289994969257	0.448992592260616	0.44505560656279775	0.4432448414928285	0.5127374757690222
	0.4039226190892136	0.4462020148119033	0.24778927002539053	0.44355235673444177	0.28894143356909513	0.426708791182083	0.28885723051053697
	0.4293419659520178	0.35435983257631715	0.3364020159013692	0.30325059914776525	0.5083413057574045	0.4596204797110034	0.4584110166257782
	0.38927964912737334	0.4572471065373105	0.3804324307267871	0.30771515077621053	0.4853778707848509	0.48372392069909037	0.38812942116401605
	0.35832274686813453	0.44400842939608026	0.4320269588392996	0.37988696279623896	0.429374070932958	0.43471174905159005	0.4854412384292083
	0.3997821472646005	0.43591640820520633	0.41338209257381264	0.31102269287734163	0.24566967151199884	0.4681099560054542	0.2894192495192868
	0.37284203092627505	0.35231746623781324	0.32481254316061403	0.46162044713214023	0.315194524324639	0.4328968521014742	0.47905949377337825
	0.2823350867932649	0.42569498013760687	0.31903689226750825	0.5020766205425932	0.36025323486247524	0.3060867454563204	0.49781320701685383
	0.41516496629283905	0.4159914007925896	0.3652016762034907	0.45945836767728554	0.1905886584853891	0.43250408531295276	0.45008819114545134
	0.2946500972452611	0.4661145823484728	0.3682286292577996	0.5004891822295978	0.3651046833773269	0.29855564896478315	0.465774742488156
	0.3318720273930388	0.4450226148006497	0.32038545166738136	0.3952817967180394	0.5213020115751251	0.42103400727281964	0.49255191609723736
	0.3840588459296221	0.4909405498222853	0.456847342512301	0.4692639322360744	0.35243494353366167	0.4566613479583157	0.44382565423856024
	0.3702314905661456	0.45081233692406464	0.44036341589772504	0.4795090733041772	0.4852841314937339	0.5303027779853335	0.3938799921322999
	0.3544359195639102	0.42712624849052283	0.3045271445330705	0.3779765048316516	0.3376372094724087	0.5168849415914254	0.4456875158363722
	0.37284144235561056	0.4143689348945711	0.4036320610905401	0.4596977113297829	0.3976737455896488	0.3825593257828875	0.5027018853521587
	0.4133590079669504	0.4585548382236265	0.44030243893143656	0.45036123021359886	0.4617864611767775	0.372149465933608	0.5065399848157461
	0.3985715263569621	0.4161635665396373	0.3033066541865028	0.31930044353828735	0.3755871137782864	0.4412697227782903	0.5024887406185908
	0.3989303511453514	0.4639596272294077		0.5004028045819019	0.3622753981043797	0.5082120710074478	0.5079893286946904
	0.2737267761806569	0.3879575993288857	0.3184635487845539	0.5034533234705391	0.32361156022831733	0.48644470201112966	0.5010864260764061
	0.43046221363553777	0.46742179301171216	0.306496930596681	0.4881710066103965	0.4426965233732011	0.34623598426374225	0.4652746520489041
	0.4184563787857373	0.45286126987735964	0.4144712156777596	0.4672321074929128	0.38638753028263384	0.5101989907982662	0.4210278448613936
	0.3877187907119379	0.4348044192565427	0.3110781441184657	0.4107658507540961	0.40984073628182555	0.5108894670817513	0.39457945781229187
	0.3744597551225723	0.4358691783778485	0.4187827605172737	0.5028576589486068	0.24419792661841572	0.2921097714430986	0.4540962254843711
	0.3875160507935861	0.45950189944799086	0.40451925957405455	0.521441013248909	0.412721560187444	0.5020980466479757	0.2963638404064117
	0.34581988368998595	0.38178605286964884	0.4875774084210768	0.4985790853947913	0.40253063402412315	0.3369850721505766	0.47562875919302794
	0.3848434346758777	0.47964387936353114	0.3166403207751423	0.4704627627368547	0.46821251443279394	0.5033392307694379	0.49465150332066204
	0.44699934959178017	0.3532798368031007	0.4515249623564954	0.480593166480483	0.4461863927526976	0.4531838215934134	0.3456446993840848
	0.18766504624217478	0.2443285396174233	0.31912714113210344	0.34511980714825535	0.3191523817922169	0.5000528794138754	0.3912965157613247
	0.4148319674976036	0.451460098223417	0.3154404829987833	0.42573584257240654	0.46518310268823454	0.4183627540395931	0.5227754886223113
	0.3480971271762264	0.32774321649587723	0.4188593399181154	0.41504039228448725	0.4364930991454641	0.5169542874107761	0.44578498993840077
	0.33883057334933786	0.47809705365725147	0.45800654241709665	0.5118446319975126	0.5162379409454072	0.37017656344253386	0.4482309156402924
	0.3496771398741346	0.3752650397596559	0.3896892963839392	0.5100116280620867	0.4859237695070885	0.44942489030641053	0.5129523961921664
	0.35860693360145895	0.4162372466550685	0.5059388871476804	0.46867197020028084	0.2954641514834431	0.4578905649268971	0.456150018589638
	0.3822343079919968	0.4059626733802407	0.45250254578337723	0.4927581594571302	0.4317389571065668	0.48695640030817783	0.3339402245733828
	0.4329425154279044	0.4584337971453777	0.39866188695329874	0.35743695778330964	0.48181194146530965	0.46339999313268543	0.4195666577943518
	0.4006051803086456	0.415120679253457	0.4986470033519695	0.4905694152821969	0.4004615841407762	0.4787011810986119	0.49609248892705576
	0.28426774921320397	0.4697270512485691	0.27775940113841163	0.4997838301737501	0.3747086298181504	0.3425177276783466	0.41423308104138673
	0.4044168989060265	0.4449738796103402	0.2699293071976699	0.4775232359497769	0.4379347215951409	0.4449783513576014	0.3746694055795883
	0.3789400861560838	0.4405404101186136	0.4140490876172364	0.311206749784859	0.439224058269005	0.3943693595880543	0.4394169837779859
	0.4363226213288267	0.43163298197444294	0.44805100625436556	0.4608669585414905	0.40740906535061866	0.4068700087740024	0.4479665623999698
	0.39554165341298597	0.24243552134613577	0.3114056382775933	0.43316669954391596	0.490002861738548	0.48717972102955015	0.46174423212438764
	0.4089744056682804	0.4471638148258215	0.2353983282465532	0.31464703565639435	0.35405778869408555	0.47638997923489373	0.37480424558988784
	0.37646948085769827	0.31420697739075565	0.40416128593072936	0.4887571958535205	0.4835307204356757	0.5080466397472438	0.4009513032343365
	0.4162887144189146	0.46300530768758946	0.4530503510584498	0.4735733140347999	0.40905396390795346	0.44404308511081025	0.47630783642681435
	0.3889900541649932	0.4452994876966997	0.47224762296740547	0.5041955701601449	0.3590746820085412	0.49904406297348897	0.5102571787691056
	0.4052595333490613	0.3163858599396111	0.43215896886933	0.49241033758461616	0.4834003662181566	0.46888231291332855	0.49243529234126643
	0.4076460684052379	0.37893649201932056	0.44274309450264576	0.43308741940919454	0.39996016035913945	0.385055723308157	0.51387160009887
	0.36584671653074907	0.3760039708378457	0.27991307568954193	0.3981427010002572	0.3552678597675444	0.41345675301829576	0.4722466301381257
	0.4209893206545568	0.4924803721951349	0.4460809812986654	0.3871903605140412	0.4871128512221925	0.41593934705382385	0.4645997553944675
	0.4203972248499222	0.3873989620971865	0.40229156995029136	0.3646590124909297	0.37804056796596486	0.37614567116140846	0.41396642824907537
	0.23651020024536856	0.3997373449041912	0.4002844143388562	0.44249542449324886	0.3249476349810878	0.4793248521022516	0.46690110088583847
	0.4334313527021475	0.3822373327681749	0.33576547971474746	0.3062068026382712	0.4729415313260898	0.41909943271723904	0.5105246096882539
	0.18967093045617173	0.4819193793558927	0.2831756477372559	0.43537552363757065	0.5116655765133917		0.49392684808471765
	0.2632396322370293	0.4965951061555337	0.4203274939699452	0.478255413606832	0.4326237393918297	0.4676432084140011	0.33785445420610716
	0.42541624152454327	0.4349602091371649	0.3075191686432382	0.49667769262571276	0.4360856079021721	0.3389129352760949	0.44962065240889887
	0.316157375900272	0.4089067452825884	0.3992160519489008	0.4358533208985278	0.47631474626251374	0.5029181241301441	0.468282720136898
	0.444079425842749	0.41790588282123614	0.28067685963110306	0.24113378459471072	0.44249199682955964	0.47689318393190977	0.4860730009475337
	0.39838202117768445	0.43858773808278106	0.320545577417657	0.5108128922301887	0.3277078395242609	0.49325871724070114	0.42280900643501407
	0.41963729154792373	0.42257619005499614	0.5105682958017125	0.3922123313893638	0.4456277048356454	0.5063229616279485	0.43865930730946556
	0.3609609813506979	0.4012519174920415	0.4272729319188582	0.500307753377233	0.3150716615991564	0.39492964384875895	0.4425644665535651
	0.42646480092253086	0.4435538297708252	0.43485508025475544	0.39237635268309434	0.47988900455728817	0.4938686572002773	0.29953272004200354
	0.2804817898963877	0.4224233580779692	0.44971177590915706	0.4991651796053934	0.36918949319598415	0.33538067193662935	0.2881715457871273
	0.42680421646175415	0.4243970915137032	0.4748916285942362	0.43966690377729223	0.45744345494683303	0.46268390955422173	0.4877027769125859
	0.2845145037054231	0.34600874465903214	0.427557356820258	0.500166780178582	0.37087708780218726	0.3413698120494622	0.4452034674253574
	0.4003687686443166	0.41714942087263573	0.3890733409884286	0.43721718272240234	0.4010674402370549	0.5092042045839508	0.2753422900669385
	0.38944772312095965	0.33491906137187977	0.47218512239982136	0.30382771304390377	0.3755631082454317	0.47834782596494146	0.4773617893317698
	0.4067881285829119	0.33618157386554515	0.37511042051709326	0.4647346135670343	0.27354366474306824	0.3218275565029162	0.4416047428236069
	0.3829707025168542	0.4214232928315216	0.4042169643352038	0.4887017819437569	0.25617601143256674	0.3994725612149231	0.46264509314204394
	0.23790052588921615	0.3457879760271635	0.4634960044173613	0.49580590400123914	0.37060708441411255	0.40548009470971774	0.4516541945456752
	0.18080016793766723	0.43262094272728135	0.3110298443429505	0.4317639783416079	0.3438731007142437	0.4993401200130448	0.2859966084715754
	0.3117392389779194	0.38014423718846135	0.3384800749010076	0.4947091746539463	0.4124089669451706	0.4896867436621881	0.46970493183360085
	0.40451914270696077	0.4175304770971121	0.27325896405855776	0.3715364721724377	0.26520062803404937	0.44640632806025227	0.5050787674227838
	0.1690725204475998	0.45911814076197993	0.3558362218202874	0.45754093978173294	0.41616832522602304	0.42449420397797916	0.33420424202171484
	0.23783237511153407	0.44269355952958706	0.3988189283924397	0.48551677599575993	0.315260164381694	0.5201798950045278	0.469443102585863
	0.41091153727377855	0.4189237605738006	0.43723367303147126	0.3848852799431928	0.42996127857478267	0.46179251265935145	0.5028939810613072
	0.18842631056062997	0.33917268106925874	0.40587888215524864	0.4098998530396331	0.35950093653131465	0.4832567145571984	0.513258326696053
	0.3866560333838032	0.213917187016984	0.2829894655704326	0.48423324146187435	0.4563556341272631	0.3596289115159438	0.4768005773648728
	0.40312424075782344	0.45568152738322454	0.4705343465053852	0.4860693946444083	0.26454891731174524	0.5199630894782362	0.4862103959503729
	0.19534608579553614	0.3969783266005268	0.4055264061441343	0.36378431348059465	0.23975594190365915	0.4666302740481335	0.3849640456903287
	0.37030407243257246	0.38238472033628534	0.2780158925465316	0.4913216394970239	0.4270400826768506	0.4825837346978207	0.45888938711520116
	0.37718191581741045	0.40962184160681253	0.48242180292883263	0.40131674248244825	0.4256354855440385	0.4827469168186262	0.365356616291392
	0.41291142015074833	0.34988416821483387	0.4405027808099215	0.27861387893482337	0.3805126124557897	0.17451810548569072	0.5192796888049774
	0.26392511715859235	0.4917253597623805	0.49788377680880425	0.5032285068824671	0.4514268830233041	0.5054421682948433	0.4942919274077465
	0.2625145136839628	0.3233880914973422	0.433089109261469	0.3733271832380889	0.27175162228789607	0.5215357133693986	0.46627691884916245
	0.3357813447610807	0.34850769614463684	0.36839017867277707	0.3354390493314685	0.42773072284149044	0.4128517890183258	0.33187978627556647
	0.40026232592060973	0.40812446144879766	0.3572430132879615	0.3949245489123892	0.3713244515947452	0.4416291140687812	0.4555785472973191
	0.44307743231938523	0.39456397828475825	0.37928061648946204	0.4849217994166841	0.43391292367805595	0.4067180843527568	0.5204076704859742
	0.40356817304944453	0.40557768394397575	0.32438658072841625	0.35180995309959806	0.3412941422283214	0.36134567056085537	0.3065706204852175
	0.4055892053711777	0.4410869197128384	0.4220814434124815	0.47340033886682154	0.34523430534383254	0.4900936959478664	0.22698355869262699
	0.41836323494869176	0.29197093751878644	0.33179353980627263	0.46720923338325765	0.4850495895845274	0.4307558332744918	0.48881885526724456
	0.4436407866858621	0.34579087408071646	0.21742989360934986	0.487170872213633	0.2972301690784099	0.31934568239031447	0.370443858659468
	0.37449478852249346	0.4549863417655556	0.3560589560427269	0.49908412353530396	0.5058271859348041	0.4771984207910681	0.3720994327218812
	0.36297450110305	0.35244137656312763	0.3485380834952076	0.45953283944408907	0.40203223648869346	0.18125088207133844	0.48538940486313475
	0.3887616827752735	0.4118333544980334		0.4180673754343205	0.4611573542676217	0.4124662730176833	0.5315854862757698
	0.3586345191724954	0.45396172107749916	0.16241059054512821	0.21354263754710248	0.3892635749508405	0.5096958578438276	0.3961339548439107
	0.3846474352834173	0.4463663347482191	0.42679410457411976	0.3845092577212851	0.3477738649977392	0.42527052333565235	0.5082548293220753
	0.398786587263435	0.27142013483987193	0.47140520829165317	0.35953305920278655	0.40606297684567216	0.4432709789080098	0.4023563278615026
	0.40282811478589176	0.45640552983710275	0.44823714737955933	0.48790502587160767	0.5201185982919683	0.45172417722184993	0.489673652497527
	0.35718945812239167	0.38906332658143294	0.43823383712593683	0.3888961310892937	0.35672200070885474	0.4585984855513198	0.28886370632436675
	0.36299708147222237	0.448615722742092	0.4562576950398962	0.3093821192625372	0.499890382773937	0.44773280964906936	0.467815260719808
	0.41268794957459076	0.3052320650514424	0.23725261564737826	0.436289716492129	0.34034959750462107	0.40566848110357184	0.44287764075562336
	0.37328139893399304		0.3568604001630708	0.3048175501374294	0.4287926050835476	0.5001833161687417	0.49665485566238343
	0.3889900541649932	0.33736546038010173	0.28286190728530514	0.4696823165875667	0.2855012646224053	0.5103444556880309	0.5248981095263
	0.3959841223370497	0.4564864744531464	0.5018022104534778	0.5059416796252664	0.3988518318469242	0.48858458405699434	0.37218868238368213
	0.3842229476472003	0.44799158351184276	0.4847930491166058	0.34737675940179324	0.47784562719354573	0.4792611961043751	0.26332246196368253
	0.3513978961659585	0.327524774226879	0.4379356873050538	0.49678118439416513	0.4515627972673546	0.4760451725627998	0.5025918238709897
	0.3867815885962449	0.4710913552047023	0.30830018347778104	0.40297626246366314	0.27023875681798376	0.4357243728314412	0.4736762032700417
	0.36161919463219716	0.46254551281728795	0.42472736298261765	0.3765546159067628	0.43692530341143687	0.2949773034850667	0.4913724946546221
	0.38724809428273027	0.40185174269889634	0.509347508984522	0.4362881440896766	0.23271764638604414	0.5163877705093467	0.5106683572317796
	0.33825000108203357	0.375307699316401	0.3087199881010397	0.275762401094169	0.36024847896058493	0.46148492055456575	0.4920073397979861
	0.3864758267028416	0.4720361126382717	0.4654037520201193	0.3985161634894576	0.44527950507550385	0.40398609264628726	0.35172065603389546
	0.3661501204720325	0.41763304333338824	0.375494947122536	0.359480146815111	0.300811258890209	0.40076546783819683	0.4862009434940054
	0.3879311174043277	0.39843539059631206	0.4908672409549231	0.39911629075867566	0.30056599374463866	0.3132029427305399	0.45507351427104065
	0.3482847426396354	0.4377479756011193	0.5108112176892783	0.48150339206470205	0.4454419634284366	0.5015103121644212	0.4682794471313024
	0.2663106137909394	0.27984531713343974	0.42298596656084836	0.2318042163551641	0.2254140827902046	0.5009275554416968	0.492474879530813
	0.3204128234795685	0.45965299322383735	0.3935329338446461	0.45103323727536293	0.49269092360936484	0.48818266991911025	0.4188750740663955
	0.3114659331707446	0.46122194642322534	0.3539754112900381	0.5024144281755818	0.4285929093068957	0.4987906965552487	0.3593869508028022
	0.39353432477653744	0.25415550469505904	0.3252775017943476	0.4181763347022998	0.37684995616957195	0.3898062685620418	0.4392932921476018
	0.3294114591418899	0.4192274136613044	0.47717472086283946	0.48422177340273026	0.4835652537353697	0.4215541710788108	0.4353632696011056
	0.32439530457714144	0.3452275872640218	0.4662102062069722	0.505950239747512	0.31107171259619076	0.40864782886479173	0.33533704283532506
	0.3943022585709166		0.45699429089761984	0.37605781134293814	0.2518566530223038	0.33708147594172017	0.47693567330079395
	0.3484233978992166	0.38379141690225216	0.5115721481182607	0.46784911096447507	0.4601644403379918	0.4857312468438093	0.4810193892126039
	0.41943253052961216	0.4131549391108937		0.39420252882364243	0.4126246193975126	0.3232681069530694	0.4376099755828865
	0.3958681986831524	0.4190273923541913	0.3168716611295715	0.4624301519192309	0.4221696263703261	0.46197068281615594	0.5100803301034031
	0.2622649175625899	0.4574497969292984	0.3746896574554696	0.3514014547210592	0.473093591790306	0.4420985059500182	0.44682009701679515
	0.3798783850556194	0.46030207941015083	0.23247423833680278	0.4632912215740699	0.33213467002667324	0.452486037809411	0.46578035431747894
	0.3880939835654691	0.43178523535418734	0.47356966504715076	0.4761646464961744	0.2790656312834431	0.41266458527345384	0.4621251686502432
	0.37429141293052093	0.33127912016610966	0.27028462419558796	0.3641974631055525	0.3557679418603891	0.43969118893152676	0.378209299673655
	0.3966188119368447	0.4957379688474428	0.4866647431586627	0.41890586733583235	0.26664189842606506	0.5266089719611219	0.4620266719607334
	0.33097130345449033	0.41727053832959815	0.2173048219272562	0.3317503373072766	0.45670113176134475	0.4988808332878927	0.43931578849872555
	0.40036545452923045	0.44491858104816046	0.4443049853337351	0.4115663174739199	0.24259953933864006	0.4228893106290528	0.360437145969086
	0.38257170031696663	0.44946777685704237	0.3996044796929523	0.48503131644691355	0.4526804186446407	0.44224665420785647	0.4673050361214852
	0.43302635669517936	0.3816181517283559	0.36787115850596774	0.4704355528200242	0.31359888071553027		0.3054022701099928
	0.3943641319204241	0.3246459993005425	0.24311076832261377	0.3515367756282036	0.3941338157785505	0.4219976615064057	0.4929197187020964
	0.3367327448162183	0.41899722562368236	0.43455610450746324	0.45525489553022325	0.47693470104242386	0.45726520625790973	0.4285091428188068
	0.3400305104989835	0.47215673934644137	0.39019940913042567	0.489315592514355	0.45806591450667705	0.4230494531881278	0.3539672581187293
	0.3826090953461416	0.44180514167829393	0.2106480334612628	0.5032313908828602	0.2734877828945267	0.42067036395263613	0.48696722601923503
	0.3026728343949626	0.4364199016074423	0.4267603784902894	0.49232959418776934	0.31482605254545165	0.5081625599545716	0.5029895402047088
	0.4024660033779659	0.44428408567843086	0.33206494277991416	0.49518706396836054	0.42532956745452144	0.4857287080372724	0.42138071433059
	0.45706936209382515	0.47030836696290074	0.4642501896259341	0.48385075445260256	0.36707836592990917	0.4874443525632103	0.36137235873876067
	0.41463652779651095	0.436767698737785	0.37329102622065136	0.36040005215600196	0.40051228308291853	0.40106815106328714	0.4505479912393688
	0.4350136651915698	0.33249653644393223	0.4247143747099559	0.34727668320194444	0.4957481405406964	0.47909445066203943	0.339864714981934
	0.44499530013986655	0.30675593683067914	0.43631489800501994	0.45091663348227934	0.39232396925873586	0.5201584644958445	0.4863417526890932
	0.36939009401926975	0.3722628811409419	0.48702185955874466	0.4205746893744176	0.37952772856573846	0.45565981255836707	0.4024962458885085
	0.364393904275879	0.42993453234331025	0.5112510391628917	0.39965277998772275	0.32976822563864744	0.48224272504687044	0.474200210891303
	0.405097266748152	0.41500977919270443	0.27666966897890605	0.504034017281616	0.38601030792727375	0.47436014916029806	0.4432582042988858
	0.44245893659932656	0.41211012698851235	0.41741630426011034	0.47926903022917516	0.4688326101609266	0.36298841797543985	0.37170582501214
	0.39032568908313753	0.30386944800640275	0.32194336191112327	0.36013240668908014	0.5093490677498687	0.37197553199064887	0.27885622344586336
	0.3492146295680595	0.316463214335266	0.3494213133128203	0.46401718376496714	0.4935980871232082	0.4645742471170918	0.5240117863684
	0.2596724797444588	0.4767459393664551	0.3630444608276534	0.4031546450821178	0.39729558517082764	0.49836714440020824	0.4568651621389312
	0.41261495030174783	0.3998481330757593	0.36404854031894973	0.4626604774953157	0.33177599116364825	0.5040150689526882	0.30191518570033565
	0.4254967312315706	0.47590057124332946	0.5043017327736186	0.46020630198102797	0.39522270120627695	0.44809439123402195	0.45243092048213074
	0.3371037980984844	0.3192421230691829	0.3497178988870551	0.43850039963813564	0.2128814295850198	0.5020913985508946	0.5113566140920047
	0.39107915826188344	0.4344747766150995	0.28231502921756596	0.47010549255189615	0.2699175517824501	0.46609300883631744	0.36624373484689066
	0.42832099649713185	0.460624143680929	0.474865823422463	0.4589242989551589	0.3333187204835613	0.5076759053667228	0.4706287202385249
	0.35475772721328896	0.47148787438486345	0.44837585733629204	0.510023336738336	0.4610421227242272	0.4669632940385429	0.5201900610263793
	0.40204736459246276	0.3339105574225976	0.46501900240827343	0.3760276392449318	0.5018523740212418	0.4664359733361335	0.5085367974558365
	0.32771068200595815	0.4666607209451139	0.3078052928244632	0.43535353297978807	0.45878116373967986	0.43023008621630865	0.3775215163781518
	0.32695697556119413	0.31221482222610886	0.29980419723278096	0.3278009593149685	0.40928271679342515	0.48806425030244166	0.33621213101593966
	0.35615708754921577	0.4656293915082396	0.4675590101373444	0.47653913814402404	0.3979134064224807	0.3265434274092019	0.4474392015483811
	0.3651563093145419	0.29347423815615664	0.3732333084387618	0.33018746155091316	0.21868134256587302	0.48889240790596566	0.4193024837516334
	0.3911721123400614	0.3886724277259319	0.47003056882117084	0.3424367765229697	0.4889479532508685	0.4556430660392635	0.36833739790848424
	0.329220404806734	0.43919989048707253	0.3685415170253172	0.40795384011907865	0.36774313142248843	0.4930095541276203	0.4319394491964128
	0.35415945641202745	0.4152270362170283	0.4710600820707153	0.35287008811157755	0.45101784631407504	0.4904497064988416	0.4379405851378981
	0.320939335868025	0.393699808448897	0.4154342411490241	0.3678143427405045	0.5004254371984183	0.5069817046588547	0.34176526517202865
	0.33316336452835854	0.23931653095613364	0.4896422328470542	0.47733152335001827	0.36288460328188277	0.42871532909832083	0.36740026153885935
	0.4881782589265481	0.4071523664944927	0.4637886354967873	0.3532430850384192	0.39161552027643615	0.4865136435701624	0.3687940573961236
	0.38354936374899884	0.4474720096077272	0.4743094570413203	0.48290266498601914	0.1593219916371671	0.3942423916885274	0.43539287166054674
	0.3590346565168882	0.42592028125356296	0.2700038026991157	0.39136808312796706	0.3518880814308361	0.4887680924560247	0.46573355410177214
	0.4194355047288246	0.3359772552745782	0.47641692891547344	0.46235281547605867	0.2288987619878223	0.43657760226952397	0.34725865107038884
	0.4266138073954886	0.40637884540959546	0.25717720034228814	0.2974589309299766	0.23408840512541432	0.5185101586295414	0.46775683728291345
	0.29477184862726524	0.43891002946680996	0.4387686220716228	0.4591141683513401	0.3120066107558411	0.45255791865329903	0.4560166628946253
	0.3835170056732278	0.44314515005388405	0.5184146513520811	0.320663422504395	0.467191036466209	0.47116056181707044	0.4628527889571987
	0.4218747104557588	0.3376194937623537	0.2776756082814621	0.436775609884292	0.37718596456919457	0.48790121913462403	0.5155216212710179
	0.3957107135037463	0.44473398648260615	0.334572218957787	0.33890819051566656	0.35850317083813715	0.47849242194247493	0.32922566018057275
	0.403198303648763	0.405838750381896	0.3704864427455878	0.49420121741123396	0.45642888533400316	0.2851130305957866	0.4827204523489927
	0.36310717118019936	0.21436640903933063	0.45452339602785524	0.3841080058048403	0.39862313267806354	0.4666076847028763	0.4861025351557859
	0.4238678025521	0.4491623553898741	0.24748575615848895	0.43847599967353706		0.4962205679445692	0.4733659560078577
	0.36100758827498375	0.44897029015231577	0.43729646649933684	0.4656096495120005	0.44318381569524795	0.518256713120723	0.509750316158545
	0.40017845254139844	0.3862982633785222	0.3701314003680567	0.46054971894354113	0.41762720317395463	0.42668590003890916	0.28181265568652436
	0.3813010693501683	0.39605226742401	0.3026840505892339	0.3410329327967127	0.2818419527592182	0.4895870124230491	0.36161228999167344
	0.35301170551026634	0.4812760596288186	0.47877221143719967	0.4251032469533648	0.4601122861450297	0.4889113688764244	0.4504875041924681
	0.2722851833748073	0.25901289091681456	0.452093906105923	0.5268122587629263	0.47040145477221196	0.446462004057953	0.35623784309725853
	0.3935374202592432	0.42026696613451536	0.4191891870043387	0.47534781552792893	0.4719835457362853	0.5109587028442998	0.488783136919053
	0.32624128467892105	0.34547797170593314	0.4814769881425101	0.31595548233332094	0.46324190501258955	0.4989147821049453	0.3633032031185781
	0.3965011458009963	0.4598206047203139	0.34122141214129487	0.4739170850124543	0.4459434914578516	0.297485035878959	0.42302758139228247
	0.41252450841406363	0.37919007228854196	0.34351750787446866	0.4717787157115289	0.45724902424270325	0.4924537711941277	0.379676420997458
	0.38523156153831173	0.4063046309380855	0.41575025671049937	0.3694556442552513	0.26177182308868535	0.4976356591892883	0.49473816374293644
	0.4256463750733284	0.4131236230107209	0.35941541781351366	0.45646937910355245	0.3107006405995029	0.43652842525093283	0.26224705190334163
	0.36697800362863964	0.42140244779135294	0.3492337985768855	0.37493203152826626	0.2820482234475952	0.4668446287506556	0.2844085409530731
	0.33887533761609084	0.46721267121544846	0.4121474342736761	0.471053731437824	0.3987729461181795	0.4575983591414694	0.3709385912999501
	0.3787023852882948	0.4137415652356871	0.35521282647013397	0.4946600347051808	0.4368987946005138	0.4767105596716211	0.3447082937778612
	0.38851416319102255	0.45495975575603326	0.3132942746863729	0.44998073874081174	0.2537333975506205	0.46628732565134345	0.49099308154896326
	0.2729827177915782	0.40249599621197524	0.35574602597562877	0.21657822897480333	0.4353443507167814	0.5080226081292242	0.24410802398341477
	0.368515935784125		0.3151853071859758	0.46925782956779943	0.3411944403517751	0.41035493096053516	0.42789720259976627
	0.3748620144694207	0.408516618258144	0.3934643691211209	0.4736498310551694	0.23768674565123168	0.49303255903775656	0.4998832025551689
	0.3381984225727355	0.35329718341595734	0.45586122329180995	0.4619214294354025	0.40097792133588317	0.4396413677933699	0.4488142527662678
	0.3940618688611093	0.4938238106724734		0.3857523263297237	0.42820677772628957	0.40025003873141207	0.4288184337461636
	0.26957471472774036	0.29231139204629797	0.200286695340561	0.427780116371723	0.47591872969193477	0.4841515402793945	0.4925778394539627
	0.38597096765635214	0.39375592869652504	0.3329489102043573	0.36762609891586534	0.45694925463119535	0.2947037009354138	0.4711375284656624
	0.4182891216870494	0.3698492149250062	0.4776411201368078	0.36619523554041067	0.4575077410626363	0.42721810222649304	0.46096679692972525
	0.3023788758818184	0.2874112045538194	0.298192188920471	0.4106647958975374	0.36717486583330794	0.36730759279069924	0.24598295718897878
	0.4010626680008744	0.3989331226206279	0.3286278068788456	0.4504813141814126	0.3125135753275494	0.3338568951780871	0.4630810254912458
	0.40848673135702335	0.39001835179043376	0.4271467056529648	0.47053825148117473	0.40898357550096953	0.3987358708197087	0.5105639750455693
	0.45895459919618764	0.34484413572568434	0.471090851056961	0.4367423810803193		0.3307273832638594	0.34018752254749457
	0.3700064005798748	0.4221575049530477	0.4526711030085013	0.49230431623710535	0.39355538892105707	0.4542723735954483	0.3810399650134223
	0.3729250223474528	0.43174151743196854	0.3975343751770209	0.27829125614244205	0.3620722681809506	0.43566583867419917	0.5038030430372008
	0.2794949073866026	0.4396842518305431	0.21219226652169457	0.46827383998091004	0.4464382057462079	0.28477804013713925	0.4702477361290873
	0.3911537282214239	0.39057849424735813	0.25195308950350315	0.5057874789749499	0.370999476259258	0.336065851923834	0.47387810801933644
		0.374226019494042	0.4713752881173268	0.4781904275151236	0.3648411096328005	0.46142339199168514	0.49591850732287274
	0.3640210256649997	0.42593916307770013	0.3710656540544269	0.3045012767894951	0.2396240160333889	0.44224896182108303	0.4638997527266568
	0.3103340847268061	0.4416521081194139	0.48807282340144004	0.38126659878613045	0.45293655564803326	0.2598942973844948	0.3263937760901664
	0.3502261284909611	0.4543559924298333	0.18902988303237933	0.4609700002862449	0.3656534679529726	0.4048560616737401	0.25324872220267247
	0.3704353637790602	0.4255381659274903	0.3530155421659934	0.487469657912698	0.44183343313517803	0.49583944784263195	0.3739353144009664
	0.34214771559740853	0.4185490661322517	0.3900291692151067	0.3085389801128809	0.4799782640525963	0.4774768058038678	0.25707186573017987
	0.3831817726638082	0.4084499233547509	0.2268737129070904	0.31843300394606927	0.4658919216429932	0.3696729891213366	0.38970891222100784
	0.3940350856367328	0.41879949820435014	0.2814467656364167	0.3636674552452924	0.49838512645926114	0.47278467653682893	0.5251986891182041
	0.3741405323622964	0.4224634388840045	0.49914436540476803	0.3707894218401386	0.31586807124168215	0.46465803908221504	0.36020476411050456
	0.2324542957497029	0.3351773040223847	0.45243725490571574	0.46952567252779254	0.5115163441727768	0.5130249950703829	0.43504624135244474
	0.32455945629558036	0.3671927500068987	0.3740004839746018	0.47324975826887833	0.4697520492223794	0.42407050951456826	0.4903417732190657
	0.36209372818500285	0.34656326211801286	0.3524359045899262	0.3884102646349443	0.2986970941229156	0.4476391984227844	0.4861395645520826
	0.3586703818541057	0.3988205080625971	0.31494217941093383	0.3641550818081151	0.3442651278093981	0.497645760889449	0.45663431267559823
	0.23242713275453528	0.394421597049292	0.2623474878994835	0.41375472861675683	0.3345484877887542	0.4662389616650644	0.4361055708914764
	0.4277945963450287	0.4454000061188991	0.2174063115189889	0.21537582666383184	0.49635143029483975	0.39056372527401295	0.4633146117540834
	0.4014455064846661	0.39916313238485435	0.4850612824180349	0.49199346878746153	0.5043328012253486	0.4950022948091258	0.42931252589624963
	0.30488528956379857	0.3869151371028865	0.31201014590259274	0.46801127189268676	0.2959142206647762	0.48556975571724553	0.2668964477109181
	0.3187285328886602	0.4012653605911914	0.37737505870359905	0.4708741816877096	0.46474476190612946	0.41741733734020864	0.48851108293230094
	0.41638901845316195	0.3889468306567484	0.4775007150783314	0.43940913450374885	0.2878425816964243	0.43976961055978336	0.5170056540594988
	0.3020069934075421	0.44596045696503195	0.30394666323077435	0.49951859944345495	0.48602973094734647	0.4937682672774668	0.4571103220111617
	0.3133363066344283	0.2307431765833791	0.41880228428112937	0.4985087628144277	0.46948875901230913	0.4552375767151566	0.3689465121228195
	0.38048729448059737	0.37813108823374336	0.2864637539970526	0.31320088614197	0.47691431905852555	0.5142277224102663	0.46819976601977753
	0.3625999052671399	0.4007585788249163	0.36216269373736243	0.4162082374244248	0.45945945386575016	0.4674760439046807	0.4789177105665795
		0.3488846770649358	0.4414691025277195	0.4828366255352591	0.31525403744029357	0.5044722713601122	0.4923600969188263
	0.39371001329962385	0.48124076781180236	0.17296151515819358	0.47907991279361883	0.4557293706844973	0.46935999539502643	0.45842249631314363
	0.4197149905394378	0.3920694835341885	0.43068799341617975	0.47508119902933293	0.4635109279548192	0.3779050210148882	0.43586775066836186
	0.4745836705190753	0.38550161257254945	0.4617500350676818	0.45582954734790815	0.359263060507263	0.3264128489393364	0.479282657387135
	0.42409489498782943	0.39488269253906394	0.41378764452760725	0.33831351255487674	0.4145777193166884	0.3769248755135329	0.3689417317976937
	0.37451104800311075	0.3654712959546043		0.47813197532258606	0.44587060128159167	0.4545662200061297	0.43328083598618494
	0.3619086923931358	0.3936504836700502	0.40275025878055215	0.35206413127741465	0.39292216283240805	0.49316615848519935	0.37320862616357975
	0.40180918615160316	0.3332740514596734	0.35406462471836697	0.39001473450933843	0.23112579924299778	0.47849224377399774	0.43377032754056427
	0.2867212296384077	0.41178615629235404	0.35820142138716926	0.40545600040388885	0.27293501284185584	0.45827991475600194	0.49883979349392843
	0.455105054746906	0.4780765864701694	0.44864849395266737	0.2727260902243009	0.2984463670274856	0.49124172131652105	0.46855956383336356
	0.28169016158348154	0.47919780257818323	0.26463021167667206	0.4880723255722116	0.32019523678772616	0.4515349541086093	0.27738237810226396
	0.2503505071119243	0.2716040200199287	0.2916655420458486	0.3690604606917453	0.36271841645831443	0.5111054263768046	0.4562966938287434
	0.33064423022773537	0.37934739233316833	0.4183214098170486	0.4153889093655714	0.35603630528622954	0.47291247489026905	0.4881470384284273
	0.3585722745071075	0.3284649270630004	0.3805171548408282	0.3670606261945963	0.3118941018915908	0.34343351871113986	0.31615714485310775
	0.37333570019886864	0.4024785892634291	0.21210947530044497	0.2812942493180376	0.3455638573045518	0.4641644477579328	0.46969586973426625
	0.1392214128257214	0.37909651768413305	0.3654550544302831	0.3340652865708243	0.3643386627504276	0.5071406785457636	0.5019064284431909
	0.3997821246183979	0.456441967828062	0.3514669009835485	0.3614362787409138	0.4642052304810318	0.46816152335406164	0.500516274425811
	0.3088460012984141	0.26583752852130743	0.2428559828706544	0.3665484070026858	0.3769857266244745	0.4159881780926805	0.41569986648239005
	0.3943435900895041	0.4119445950118331	0.1769489341701209	0.4590989181383014	0.44352842656467345	0.48010008770688345	0.4451783656184757
	0.3465631514478072	0.3477825330947917	0.31981048427384207	0.23791747667730642	0.3358639800194313	0.4429475938324291	0.45683418711678503
	0.4825829520551047	0.43952570726661355	0.4589146231911018	0.4876196764974835	0.33681627230897665	0.4898299248781493	0.28156213687337023
	0.23888388396707583	0.3914574780903716	0.30852483380033247	0.3037896889683319	0.39645472826829575	0.42973623357867735	0.3681294910200327
	0.40005469225418683	0.44014516649870544	0.34048583942715427	0.48501159929667365	0.4685519241967419	0.36575299192278754	0.3233841041595695
	0.36884162473586085	0.32738579771173193	0.47216863932677633	0.34049580809931007	0.3740582939762075	0.4454734871487907	0.4684885804478276
	0.2831886344215109	0.3668271361699594	0.44718479725304056	0.37489980577591175	0.44609813942508547	0.47101719314358004	0.437339187114866
	0.36685659792552733	0.3748531225741371	0.3055861508201554	0.47182832351073006	0.37941262131423176	0.34743964864551696	0.4574192523321555
	0.3671612184172055	0.38886232476027077	0.48999166155570556	0.4190495199750374	0.47767648399505785	0.35360332724787835	0.4021831365860811
	0.3532359080863081	0.42921368451559677	0.3012936942913701	0.4375985310441272	0.4723507074523282	0.3891082205849311	0.42738267254269635
	0.38654068817539566	0.41915111865624005	0.3979600585776227	0.45647786978390503	0.34417408988789283	0.49330841211976223	0.5047583592576894
	0.2921879549918289	0.4349053325146361	0.4502069208528228	0.46376115245038846	0.3033597846034427	0.4716883838809889	0.452353142616155
	0.45131341041470496	0.3588005818715081	0.16730038342267484	0.5013584244932212	0.47695077207632725	0.44161770970036546	0.48658146877377356
	0.4541308959685372	0.4212293324326367	0.36486293828038047	0.49260921304883126	0.4781643768716281	0.47059738604622026	0.456925058455701
	0.41026017966011247	0.40361041792004904	0.3537391825277962		0.30329371650978587		0.3792189763057127
	0.4202334627761557	0.4287516553912248	0.3387608198264219	0.3628651326814522	0.4338494975405394	0.46726694186942347	0.4205718103730342
	0.3743325159420266	0.4682828097203278	0.39232238597738334	0.41527191586908	0.4424687418105579	0.3474089314218454	0.3921300583419173
	0.33015838905978484	0.36104864065964143	0.40312482618024537	0.31595548233332094	0.3338781530548657	0.48252033771847513	0.4897893227719363
	0.26571431501193754	0.396046312014866	0.20792670481836886	0.37345624287589657	0.46796709655757757	0.5232010976781666	0.48087514156748346
	0.3686920879833392	0.38702428977217335	0.4541036583656465	0.20339261298497976	0.4293372203714287	0.4146068484473375	0.43634893721638035
	0.3280562739419559	0.43357921658912435		0.41857614315072283	0.35066144579770203	0.36103339190884076	0.443189633523845
	0.4051874504486187	0.4550313322378705	0.473808530934965	0.21750815536287257	0.2853551466520103	0.4810604706561194	0.3966636202106335
	0.3233652901086702	0.4601985722047685	0.3374538500788515	0.4419454657644069	0.36507162584779457	0.33728763966163605	0.5069859115648779
	0.3983667193003965	0.4419019589208707	0.3117448951635137	0.47618894555168617	0.23353158656966724	0.4693436900054669	0.3474430439957174
	0.43628652409458174	0.3615639794244221	0.44311061242	0.48327902939049316	0.351029035939124	0.4563355768942566	0.4017230210648553
	0.45155227788384517	0.4732937496404878		0.3390201627562173	0.37534743129346493	0.22388456929288325	0.4522766513797256
	0.3028306851087597	0.37789037286855687	0.3989420721743476	0.4305455907578507	0.46845704279554895	0.5027086389800763	0.3829858778402541
	0.41465861690882183	0.3848108094498682	0.34940078364991806	0.36547001009958124		0.5072638755047686	0.36161491761832715
	0.4037067943960737	0.2803863066212302	0.49069589469193114	0.42980247893803675	0.26910915311804423	0.278855499610381	0.3476135772979985
	0.2764877692252108	0.3226605879045388	0.4359542950584878	0.2818717128555751	0.4431818948772531	0.4991845935336955	0.3248267942706215
	0.40078859979034775	0.34302041326849636	0.41214155302730116	0.3658772609692812	0.3406456943255228	0.30389083186855353	0.45789308845168303
	0.3993916878187888	0.44759468938523667	0.3173602962199055	0.37410872586694993	0.3044845258882619	0.47940521963600946	0.4713766211622536
	0.2737797172474885	0.4684233656983927	0.23824610157105663	0.4436427666283895	0.3425299483582115	0.4208728438100683	0.4847172987099686
	0.27614597169638305	0.27787245485210077	0.24451862040241742	0.22390339724081673	0.4021154949085869	0.4358904118749607	0.3419790865875789
	0.3353162938500633	0.38099742280564014	0.30105429107437454	0.46613563388062573	0.4844781887568451	0.49184373248044305	0.42509176381642416
	0.41235003045467955	0.34267160985534023	0.345221397440853	0.4026362886027689	0.37744383461716857	0.45615785694402283	0.4988176191692602
	0.440459040667777	0.37299264428676543	0.4089016212012446	0.24832070312236312	0.1561284471361389	0.3029974621589669	0.4629446651735083
			0.31708085098374106	0.4584895459918211	0.3916337343188071	0.4725307751818175	0.43764772297903465
	0.34041294533288097	0.39063248726496497	0.2784380356009229	0.4776548133917156	0.44088593510634394	0.3560559067061632	0.2432091826240187
	0.27127548826555176	0.40631629301087885	0.47125506602784367	0.3587202100612154	0.42333374369271515	0.47955506432719874	0.28274453272823374
	0.376829515850601	0.4679598097116366	0.3532890762330301	0.44305736445716626	0.44910147514155335	0.5029249986886539	0.363287483250736
	0.37290270236774714	0.2365766585011813	0.39309956005010066	0.31410010535311306	0.4820967229502678	0.5064876006041861	0.47895687308013185
	0.35747808347020726	0.33306609502686707	0.4823518938198781	0.48256438506847504	0.2900076184097637	0.5080836613645376	0.3259460978247249
	0.36148353142865397	0.35270601774334365	0.3400579089900622	0.48626892536812805	0.47327514170422913	0.3842570290748478	0.1942348847292975
	0.39437898480022465	0.4081220994868692	0.24500953720953159	0.4597945167569558	0.2469457438419327	0.39020837602633396	0.2956174716725539
	0.3847986239131302	0.3041251877024408	0.23725667820357546	0.44474224855728667	0.24231855843189043	0.4712838955524413	0.4607071078629678
	0.41700296262819603	0.4133692188533359	0.44619835276169834	0.45934474198058944	0.46731553882386256	0.4021609978076664	0.3339174466668511
		0.44911926393383167	0.5093039546081755	0.46972568163347456	0.44925448671742324	0.4649908311645712	0.4228975689770416
	0.2744612538910602	0.37830764731737476	0.45550687173599674	0.4489357065044916	0.431151784373925	0.4932846907361568	0.24037264811749673
	0.35374720390068426	0.4293396152306811	0.4291105048173373	0.47599470930317567	0.45127313770697874	0.4946022410231928	0.4184328190309882
	0.4164138464464674	0.38015994195265124		0.36534697918808445	0.30314017651986513	0.31419407571347424	0.5082219575715251
	0.3930817378558948	0.3897050563734939	0.3159892273395622	0.4656565547762603		0.5014134081917785	0.31222615820651395
	0.3033341591328826	0.4260760524769222	0.40654959637538063	0.47654517556482456	0.3701231222833623	0.43686859387489496	0.5002573341518151
	0.36166681245513943	0.44055332990614265	0.2661113319507116	0.2617373398358618	0.38013687265522056	0.3014246651957157	0.4430662679657316
	0.3041243201288313	0.3048292261456988	0.39073685712509987	0.4651479035841468	0.44014962244630285	0.4576630085400601	0.43693679289569026
	0.4314474164926732	0.38962158769929006	0.23552188883276207	0.3801179576164695	0.35312849991486556	0.4584774809264609	0.4697943166997998
	0.38605487786513804	0.3457364473081893	0.3908884244691976	0.2855398591372218	0.35252557806473117	0.4669737276801524	0.4860777826647078
	0.4061843120679939	0.36016868420368775	0.21129796679710225	0.36860767765481883	0.3833050639584975	0.49829395099088863	0.3912421812989452
	0.4346456597872547	0.27021364146632093	0.4620322705614261	0.34368556040917025	0.27421433340223605	0.42538258498711695	0.37209991500284445
	0.3529742314389426	0.37391782676482366	0.4162723732425181	0.2512657214373751	0.37045400113764126	0.40673794028426585	0.5016943286163901
	0.4188104172237443	0.3257201866419754	0.4126232093041352	0.5023484831017723	0.45223254404093466	0.48253625903535396	0.46748018911405476
	0.3460164791339634	0.403191929995723	0.42339540406828025	0.40743356596386926	0.4013458564807257	0.3356012862624876	0.5047184146269039
	0.27399295085972203	0.406527750383014	0.30575408209196764	0.19823014428573457	0.33677886768061377	0.41619633246570004	0.5097993660743638
	0.3918591488730496	0.3430659989192881	0.3445242597464548	0.27169327189260933	0.3334161365111887	0.4947790064667751	0.41124915856376554
	0.4028484410122046	0.3362208070348232	0.3870491820214361	0.4971865640607911	0.4563212288035831	0.36813723562436923	0.4355528786138294
	0.36098677675192886	0.34744496036430417	0.4227299959351458	0.48221566774785757	0.23301626522636934	0.47735257322333075	0.40069176440262266
	0.2953497697061534	0.35325262367113053	0.4663448631718326	0.470870458140066	0.24803591433436245	0.521637486502934	0.4681890067497664
	0.417465280163507	0.43154077058008217	0.3977667436715185	0.4451856211162519	0.4298180928887112	0.4834481535365228	0.4058343822994546
	0.29554981828007465	0.42951501371638595	0.25608150032418076	0.4228282579993036	0.5088434801000176	0.48529552577435103	0.5033481820597119
	0.3131309894577375	0.4465103437061421	0.4372098364121943	0.4619014461380879	0.3639419155396753	0.45873543690576485	0.1964910396206115
	0.413582323294204	0.3432216795306279	0.5010321950508414	0.44646857471782975	0.4111495456322252	0.26337263382536913	0.4664121882706274
	0.3736208499817831	0.36418877733943134	0.24381666089118723	0.31423310012526434	0.4581934434534284	0.42931236952448465	0.378700418174528
	0.3006397540854025	0.45980624567343914	0.2759751507743255	0.2913353744792893	0.3416427724354517	0.5123566072764504	0.2870013454927757
	0.40474350072072296	0.3876341094295274	0.3484022555180014	0.40127955057906306	0.46684378703555063	0.43646761089373076	0.26328982460492606
	0.44203802551273974	0.43403824557794707	0.2295727312993876	0.2578522107523997	0.21546386305241386	0.36060763082910224	0.5113666642701246
	0.2619612851847482	0.321778352614611	0.37686005440234244	0.4926728509981464	0.4478801194136749	0.4702474687019935	0.45497899458269914
	0.40795132621624913	0.39809499996532505	0.2854417037424902	0.31259316235267415	0.21848822278665564	0.35531410448000744	0.4817578249054996
		0.4208609318214603	0.4833226599832568	0.41491951999983484	0.26985778143554273	0.4679133681426727	0.4322166349289418
	0.4119522790377617	0.3849357015316739	0.35085045532566017	0.2678810145805853	0.2361170142845274	0.4348647498554628	0.4590699762988019
	0.3154025534794287	0.37102442968662747	0.47114126857264554	0.24084386244104206	0.46112167055391906	0.44578456126090366	0.3109181976756331
	0.38353265164821365	0.39865640574525074		0.39777690694871815	0.35860730483940234	0.3471378471265872	0.2728083588037294
	0.20569750814263527	0.25196803629744835	0.4754345187970637	0.26239505818098413	0.36275593285334384	0.19324005560902632	0.39349935619402676
	0.36251137697134295	0.4153489133823612	0.35232739423746395	0.5181044331720314	0.3673372913362176	0.49423588255337103
	0.2098336272637092	0.4386772396163307	0.45024509320499584	0.35349412089476284	0.23283082476539638	0.3798598371415101	0.48540916321496114
	0.3470361498761027	0.3438024331544264	0.4544983210842232	0.48433200448016805	0.4733785159084755	0.3820860141471989	0.4101583561803736
	0.35071671339263133	0.36135950853613624	0.4307452210696755	0.3696914964080682	0.2689021030783343	0.4119286896132042	0.4676456413455893
	0.17572839728821726	0.36607829458903857	0.3334342983655342	0.282964387340514	0.24749146014802786	0.49541395775503105	0.41695514676019735
	0.2545757752827352	0.3024497277175231	0.22640189220093906	0.29214383708351593	0.461170960001199	0.458111193939435	0.44849105361482516
	0.2858014352221774	0.421653375634351	0.4465268231092933	0.44967689339161804	0.35543428161818114	0.48061219800507987	0.36738317090529765
	0.2936428920007319	0.47214457948104066	0.3690017354904067	0.40833314910160023	0.25937600532654487	0.496900903719104	0.44292406582436905
	0.4176946133943082	0.3300637185668758	0.2821269574619581	0.49233223973634577	0.10968475676052296	0.31640443422546877	0.48999400057837184
	0.2492117026754377	0.345260454236222	0.48245676760742245	0.49102597129745235	0.4668364308809746	0.27969490591455853	0.4149799792008412
	0.38920365727705875	0.3053214928143499	0.36396822344707086	0.45927434536407785	0.42509117208384856	0.3162643609580925	0.5217403144691348
	0.2567933858373471	0.4431561742494262	0.3360717499672468	0.48568491583058526	0.26737740284589506	0.4617770083145778	0.34098317809160583
	0.28296122599840146	0.40567687251687845	0.47917321240634175	0.23249299596261053	0.45893094254632866	0.44910629024725285	0.42328922698985977
	0.3560338408857434	0.43200479682748477	0.467012734703124	0.20803110760190624	0.30254947427756806	0.3762669357803336	0.4312368258776663
	0.33209598493329395	0.3855064408937787	0.44488159701358454		0.47026935538488457	0.506171395842546	0.35927391707072764
	0.33590137113182544	0.4066635511819654	0.49104203863072554	0.2733093779842768	0.4659931514681912	0.38544250537262015	0.44905765383675655
	0.3493607844303393	0.313503288113657	0.4259935569033808	0.27358921637884315	0.35047355234307	0.3618259481994618
	0.42047432271266205	0.3868335786305776	0.40887587783335744	0.4857776467418999	0.459988897244048	0.45157708527399854	0.5288328308694542
	0.43753936152425327	0.39123853039721923	0.24881249505294867	0.46617185928792265	0.32379667462460904	0.49810603393711944	0.29679075306033037
	0.3761114449781493	0.3878571403681251	0.3954526192725065	0.4849920152093762	0.37733752855657016	0.4537457136791894	0.35565577592276254
	0.3396328546200144	0.3498358116084093	0.3045817429132364	0.3471294931466836	0.35314380416511965	0.3843501402198991	0.4728537362955773
	0.36379944653991886	0.3613346413916933	0.3354786920521317	0.3636877420353706	0.46590423790542124	0.45843947804800705	0.4977847322129181
	0.4242942165185744	0.18838940646467683	0.22501164919565023	0.43770988587961057	0.35819328214194396	0.521108641280438	0.4364762851195917
	0.3162474563476946	0.41244431099244416	0.2818961754365093		0.1769184029693601	0.41731279619609013	0.4197624172947988
	0.42589273248942666	0.4072323520059789	0.3550118234360936	0.46731062144644986	0.3343252293381054	0.3462469715002407	0.47790982226502066
	0.3739436683165137	0.3100201226282774	0.24485688042129022	0.4288210496107822	0.3442809571869435	0.43753137798473263	0.4525519819288715
	0.4171400090535206	0.46012212308115824	0.3962703449591505	0.3733392084174306	0.23827047850273778	0.37951109715925174	0.49930203046266314
	0.3317333986803296	0.3235865937274276	0.45134244073568686	0.28125613884323347	0.37317583751053723	0.48683992587723657	0.36013090963694416
	0.22239063369644027		0.3566096110599976	0.3469203607763158	0.3691616902293739	0.41538652760083955	0.4877704749863081
	0.4359133748956693	0.4140867303113498	0.4318588808399869	0.35883516584688635	0.3247625584079261	0.49769999721197244	0.12903656986167683
	0.35603492489681304	0.21547952650148974	0.47310266688845226	0.44668353275407324	0.39836024638357787		0.4693674398346034
	0.2653468728530176	0.36873491652840074	0.4697143358763518	0.36568583287940115	0.3670005097206747	0.5095234104736172	0.4348241445409172
	0.3129792360394286	0.336717518165944	0.3765683750742443	0.4989111412732237	0.4782158849868977	0.3873140772499302	0.515517302002606
	0.27643092059953317	0.4000089221352235	0.42849423984150553	0.35825526679335773	0.28752373104275203	0.4290986275695474	0.4429796016452141
	0.3233342862104645	0.39563185686983693	0.44967593223183866	0.28685903782122785		0.3578307053720504	0.4119179927420846
	0.19133235991679562	0.3854083028180773	0.45006898683199525	0.47464655765025876	0.2637477558463197	0.47848869221739715	0.3262025320354329
	0.3901782292690036	0.3735021722325947	0.4728871817513566	0.4916428334636771	0.3443541103385277	0.4348905561120362	0.4933757385479042
	0.31725621899730383	0.4816643428241717	0.4440975759358633	0.32573022545438635	0.3630605642111403	0.42077729235664146	0.47053362181595054
	0.366981108542942	0.42460178046175795	0.2776365502915284	0.36371140718249906		0.48192344837665313	0.350667018911211
	0.4871423003451161		0.33490651710757263	0.2190497320511566	0.36346616544483407	0.5204406849502352	0.4891376185221502
	0.4089988112265091	0.3698547079937029	0.4725357508475177	0.46139504208547877	0.26121741571414453	0.49611952620630945	0.4285316543426599
	0.3783333979209084	0.3979802504082236	0.4723723661393916	0.5007530274722506	0.3974241283200555	0.49736182918524574	0.4471703522089783
	0.22897971022670346	0.3560083947236932	0.31391752568868725	0.3736927949429238	0.40653930355350776	0.41536103586539264	0.5239829070209265
	0.4217542600419203	0.3893750768733034	0.3142873142870708	0.3760621676213119	0.387095653852206	0.4453426827953683	0.49859999874693073
	0.3675164680974309	0.24017479446950663	0.39687444593287213	0.41521615127541495	0.312582760964953	0.34783947130580845	0.4059054470789419
	0.33188170755485186	0.3423994775114045	0.42369539702816617	0.3073496892166039	0.3856104991244399	0.28966345684921996	0.3841021032635831
	0.3769666683740593	0.4468404961120599	0.2713440457351823	0.37675089463875716	0.415978004492909	0.3501789607563694	0.4433129910822486
	0.31159139881082454	0.2489045172512106	0.44749677499267193	0.24673488933926135	0.47504105320301276	0.36643241097536383	0.4703158355472675
	0.3758499977998356	0.36366353815713093	0.33600152721725896	0.4996458674533911	0.4486029181102384	0.3381557185831479	0.45266628329445335
	0.42747561761281944	0.21594881627321005	0.3024622480123071	0.4429365681404439	0.45434101589544534		0.3200362580079787
	0.3890444376634752	0.34636152113233565	0.26023315998204943	0.42962063506752424	0.43832930253363644	0.28089184982411725	0.42957103326135904
	0.23370019868745107	0.3921321840849586	0.37136598531334686	0.3574758959755008	0.480945296615195	0.42323344758234427
	0.27925011765508745	0.27471986143434696	0.3741962977225891	0.20008798741044836	0.4539202948181964	0.4391870974213787	0.14623484340307366
	0.3770366224831396	0.24105302064361891	0.46145410299368395	0.3922961774948297	0.30609668358667425	0.32295569735724317	0.4814008523662146
	0.3868160035090511	0.37025936780255075	0.3527348857349246	0.40673356964584456	0.40904557067929986	0.4309955390761327	0.3807994845116958
	0.41946111031142014	0.31937848576649264	0.4835393857857172	0.2834786592720943	0.37820715402068905	0.4836159075175035	0.4695290513435462
	0.34877146353292754		0.3609467762648577	0.49518071522016427	0.23250927093406462	0.2786532628005582	0.35661387283801366
	0.3718075016885382	0.4647086919219361	0.46419807187001855	0.44457793424768904	0.3468804591927999	0.2417466839246619	0.429399223647253
	0.1933101110742241	0.3647538029754299	0.4249266003358573	0.39933735266351245	0.17010474301305364	0.434485162761485	0.38288687959217754
	0.2287754056456223	0.3275426668356989	0.2982398116621273	0.44672225917210046	0.4429562717416826	0.46831430616917996	0.26837551581192903
	0.3565921014748471	0.4836665665845344	0.23205377328553475	0.2988241289085032	0.45218389061587666	0.32492371090272587	0.46529067762271537
	0.32865318789101133	0.39610985705429463	0.3733549144833781	0.44111867606227145	0.41996642521871597		0.23376544312089725
	0.32552819795255516	0.31250455595491583	0.45059487297627915	0.4359861530036087	0.34813248481953335		0.4614432653525544
	0.2339312917397999	0.4185502390056685	0.39931556368163473	0.5148059914312311	0.35652015967329515	0.4424741084432997	0.4523013121245777
	0.3485972836706184	0.37748285350839594	0.403987119134891	0.41103750735533745	0.3549425880669596	0.4389388770284189	0.4697019467576303
	0.3224161905518119		0.44141617453081783	0.48236148992525407	0.44828036051135145	0.4992752789742805	0.44183418016774756
	0.388091603982294	0.3967584222873137	0.358510722784663	0.3942796125603923	0.34611776869821287	0.4454147865229294	0.47457886714064407
	0.3186439147765326	0.26325806620125436	0.4449178397137268	0.3597573664025186		0.2768740955758742	0.36589553279892545
	0.41723035707531597	0.2675261167029291	0.2723155793629441	0.3546458629001248	0.1819443343375415	0.4329946625133349	0.43736668547923396
	0.23598393975051585	0.37659876706458256	0.31635360085469677	0.4471447930149335	0.38751065777304294		0.36259973881603824
	0.21753162309355822	0.3712410537155275	0.4331337532615363	0.3703208085395525	0.3115578353453535	0.44251364184646813	0.3340266549466226
	0.41030115353703156	0.34008359928047094	0.27262770244659124	0.327992394661631	0.41274039691881764	0.48067002542626064	0.42119881782952334
	0.29179464271656874	0.1571017716220447	0.3920489523798631	0.5150460188108638	0.4640440868266277	0.39831915437951415	0.3502244409941324
	0.4741252429682818	0.44634935785373253	0.49194481658609596	0.5010904499509499	0.296387028214872	0.47762587436898274	0.2757633065973157
	0.4053224738108107	0.34349152964734614	0.43761828862548297	0.3428360879202393	0.46823845140924497	0.4446896631102403	0.4460024845189209
	0.34515670117597824	0.3698760577753655	0.4234759932767504	0.41975494630964433	0.4327855893349873	0.4447959447180118	0.4001114927914977
	0.2980479396869953	0.29614426432784724	0.3303188307356037	0.4374864357055213	0.35360408881938116	0.38042661898565977	0.24468307894559943
	0.43203330501362525	0.39081926701998165	0.2843696953912797	0.47290759054746034	0.24554011138658005	0.5208713494478978	0.30346460317471324
	0.38554708640376456	0.293914690343306	0.48022386777286885	0.31676935470994255	0.24221202510712253	0.3306260978274088	0.2921722539597411
	0.4054233436825926	0.22022596859589674	0.2294002593575187	0.47731192143902135	0.2085721387557288	0.3926820791092264	0.2262087234801165
	0.4070560787078339	0.26234438641393404	0.35963258152445327	0.3423709880870499	0.46272526642051837	0.49492410379989465	0.4655043950314429
	0.1806108964872661	0.358434982156602	0.35259042289665243	0.3599553465181045	0.4234074184387304	0.48103656373654846	0.3997521572826771
	0.37513874150749044	0.37082024586804785	0.29571558799720077	0.3641286923977971	0.38887336507747233	0.4209411299084651	0.5042270535909086
	0.2523362839461461	0.35493197527589	0.4007681968433557	0.47355377949484756	0.3382997883590053	0.4651092807270534	0.2378396486596865
	0.36815113793588955	0.3210227616172312	0.44064229453370846	0.32218500876713035	0.36211298825442567	0.5026399854235869	0.28133030326695346
	0.38048568841091157		0.24149701789945482	0.4705281946920902	0.2706041594739149	0.48086731589478615	0.34346498443802204
	0.2636854025398355	0.24428672183886066	0.28127683555967414	0.43032582538682096	0.32523996920766923	0.2102068401098006	0.44794859078616356
	0.3167880155344386	0.4241948330514281	0.4615956272807092	0.4500300943575693	0.32926721092343375	0.41119871688140736	0.22949093096264597
	0.29512832813488543	0.26578162914858167	0.46984997067830886	0.4791849511378072	0.4956549456085032	0.5022502023616339	0.25034216882487575
		0.382310934220701	0.36204145077988614	0.41329482380945404	0.207539449604573	0.3409655267296704	0.28499147972848216
	0.2653624771502734	0.4244456545392602	0.14670779848488408	0.4555292679973033	0.19265648924967696	0.2810282256570854	0.3530540795771362
	0.40506132883294615	0.3382526556869941	0.25076911921821465	0.46744556203616194	0.42836132871249194	0.37866239737654983	0.4790030724023188
	0.34738374238086606		0.4133502939199411	0.41273239638514764	0.42555999771840897	0.5119018003661725	0.25968863032563033
	0.3573231165338638	0.38367342521648873	0.49439462734216033	0.46503863544345636	0.4220147131974393	0.32623914695538564	0.4041908879241756
	0.4418140124764708	0.4098691395758393	0.4775667902785451	0.4016084216553464	0.4607528669395779	0.3982245321068698	0.20944493735268924
	0.30801055326664917	0.31589852809602137	0.38593766811822616	0.36777358386581616	0.39958159040702684	0.26592589059384364	0.4587995345043127
	0.3770533752698363	0.4135439181027135	0.30815336820392475	0.20184452124963778	0.45020217096515797	0.24420991968653458	0.450509312394402
	0.3786259443101013	0.1859853427489315	0.3961326824019219	0.3627315166187533	0.40524211866169146	0.36977689730622443	0.517869861305251
	0.3744026111368227	0.34560339979047106	0.4320080098450957	0.18949775115955977	0.3619007301768689	0.463058915893671	0.44493073456808874
	0.4261824006734069	0.3420616199995831	0.4617223092748531	0.41153059289323024	0.4076596433017594	0.4321463296392425	0.47854881388534004
	0.41908412830480085	0.3108014013362309	0.41515822129088487	0.42285505450863875	0.3505694584565191	0.4253984005593146	0.37468129189715343
	0.3724320376916678	0.4272597448911733	0.4177854109499541	0.3347657147758836		0.4776710346841601	0.341392966346193
	0.3722975146896835	0.4641006384725959	0.47434672031115915	0.48673875645603726	0.32028946677509124	0.520103518501454	0.31640593518931315
	0.27581783105782764	0.43856873510938804		0.29991146009498815	0.34388321104385067	0.515252249586099
	0.3801235048089393	0.32042514425615676	0.2687683386871493	0.3308571349993589		0.49677188985288545	0.4482305961639687
	0.307094774583176	0.410173694006611	0.3043588035992902	0.2774757577558113	0.45534335836748724	0.4703650320028576	0.5240143523860689
	0.31487755529763795	0.25221822456935433	0.35609614597402045	0.3371174839684653	0.3138102377898471	0.48338389311062663	0.4365058075773242
	0.3046750799842207	0.3489621729305278		0.12071470837582546	0.18050175859443088	0.40410732804645283	0.3675731345415434
	0.2774470472255139	0.4039995153812628	0.47477531972018827	0.4491454698926512	0.44792456466929775	0.3177412858178662	0.3635815117323783
	0.42652911882905786	0.3375497109070056	0.1850779078564144	0.46127152169023405		0.48405453886952754	0.2710945260043567
		0.4758268078456465	0.4637834204291528	0.3620289513213482	0.31202829366049306	0.35320911200978844	0.35633771944966575
	0.1737874891894967	0.3472757825146857	0.2680158429574688	0.2551719780170582	0.3405729963765587	0.4310905030117474	0.4843792944257433
	0.45016667450928305	0.502228917174099	0.40094170364931503	0.41812861110365157	0.33574097166673894	0.2551855711091668	0.2907046885920734
	0.404659236797817	0.3950706988185852	0.46891431203512635	0.5216857006134942	0.3627167507696017	0.48818868147700856	0.48071398474404936
	0.39808417467106094	0.23669012162927575	0.3174116798103062	0.4129851245146035	0.3772376272297795	0.45393675624073687	0.4573392007380704
	0.4623625136556562	0.23743445871813376	0.37687683743420697	0.29540151540862697	0.3325501025769437	0.49209732064718187	0.47469581191738036
	0.32027605004759185	0.4493917562573671		0.30027031663481946	0.27969516194728966	0.4976837380978075	0.35760992960715826
	0.3650026070401532	0.23386372002385594	0.3202546304392472	0.3619856006398726	0.44832749671904165	0.4257052453847341	0.3930961820222686
	0.3352176313999282	0.23985535473401975	0.18007354876263393	0.25791248612683826	0.2080588840505979	0.4369908769004713	0.3247524129659888
	0.37651457352257084	0.4045531220392972	0.20381437947902253	0.35670036069494615	0.2627849205237968	0.4652454332135524	0.513593869657661
	0.3694660568201978	0.42023786269227853	0.4677766137521443	0.23983582079502924	0.15716878601510836	0.34515397217369953	0.5002000777833315
	0.37959119456212076	0.3928060626141259	0.3143563536689527	0.4737698982825171	0.453227820140569	0.4762393573337671	0.31945764521262354
	0.2899949376234897		0.3864067764558882	0.4606658384498376	0.43800858517634444	0.31140757921590745	0.3100389926213517
	0.4108005829990267	0.27697412161298285	0.3558390195009563	0.29235212270275335	0.45982365546537585	0.24458315032628988	0.4693017905831264
	0.3536379826142549	0.34990035048659573	0.37587616532008084	0.37168853191752144	0.4885887827549662	0.189966040139794	0.40106998818039113
	0.21772814428404186	0.3118643394831237	0.2790147436212186	0.45892096199100435	0.3438924459481401	0.2722191291348007	0.41347217303025874
	0.40856869727728656	0.24695075688219081	0.32321678206419663	0.44708619448921405	0.23988970305388496	0.23006028734242467	0.5002226165746788
	0.39168320793459843	0.39687177345235614	0.3670716911945933	0.45976464765661806	0.3700447047817354	0.4357763367873602	0.39278601728614104
	0.18465253415759073	0.4040078669070835	0.4553359721439189	0.29554928664648467	0.36790423525905797	0.4534388846895266	0.3855812657648968
	0.3442250708787382	0.4418956456690561	0.5079735859068102	0.4571098041909168	0.3651507254585745	0.4609479605279961	0.4669159290582658
	0.3046398860700197	0.3634064034363952	0.4828953688271397	0.4229387683438496	0.23461433289576186	0.3699593039770664	0.2669232683614921
	0.39362870248497134	0.40271644116189154	0.3711444693858634	0.4539868591649255	0.23575905048417842	0.4270982723995004	0.27837881376705836
	0.19859072639835873	0.40661087862525364	0.2774049167989578	0.46168015977694676	0.3294388746452463	0.24515798211308573	0.3557240154942081
	0.42377198952483996	0.3365849876812219	0.30732600513500574	0.4896913311854204	0.23716175049012264	0.4560202219549733	0.4570465488083211
	0.31985664444413764	0.4208852490077476	0.3272598228259652	0.3745926809729632	0.2631837105347501	0.3033145367103714	0.4790685672217467
	0.406316791876837	0.4603515654982598	0.21133657438056105	0.27120926980469645	0.3722277679217596	0.32860520012997824	0.3603965168712571
	0.3859534200313298	0.3522724095538122	0.1151834797147718	0.2514263275156544	0.21060925391217758	0.5105864771840836	0.35829344494946974
	0.3570094472024011	0.43183992748290334	0.2925521342502423	0.3165805105190445	0.3273561992157833	0.36345090236713556	0.424365182252103
	0.4398012620223425	0.12060942711191742	0.3221318555066638	0.4765332922705405	0.27566211762428067	0.3252167925934608	0.36610494309358155
	0.36597367789417484	0.44968749251245327	0.2740269430628333	0.3808591187652105	0.37089469702778055	0.437287784982033	0.46233262343043147
	0.2262477249012941	0.3092964988118839	0.36433760780645086	0.4696388386466673	0.393976705671483	0.4944114873776195	0.33859202791914084
	0.41284281261833233	0.39726390412351853	0.42941170091795433	0.44663424467088253	0.4444403534324293	0.38471074472670247	0.31081684471002413
	0.3531081545631405	0.4521058211244063	0.4379678206840152	0.34137707879666696	0.42815880796019284	0.39961714507726565	0.43321408041645326
	0.3531081545631405	0.44968532586717086	0.4358718010670112	0.3217240668677414	0.4408608627950456	0.3934342822339677	0.4351402172367027
	0.3558554430256393	0.39095810647160006	0.4358718010670112	0.3214652141958346	0.42815880796019284	0.3934342822339677	0.43321408041645326
	0.3558554430256393	0.39095810647160006	0.4358718010670112	0.3214652141958346	0.4257669944860695	0.3934342822339677	0.4351402172367027
	0.3531081545631405	0.39095810647160006	0.40858413860349185	0.31953122607781875	0.42815880796019284	0.39961714507726565	0.4351402172367027
	0.3558554430256393	0.39095810647160006	0.4358718010670112	0.31953122607781875	0.4408608627950456	0.39961714507726565	0.42245849699303273
	0.3531081545631405	0.4521058211244063	0.4358718010670112	0.3438266716717732	0.42815880796019284	0.39961714507726565	0.43698017526565974
	0.3558554430256393	0.38817318694994346	0.4358718010670112	0.31953122607781875	0.42815880796019284	0.39961714507726565	0.43321408041645326
	0.3558554430256393	0.39095810647160006	0.4358718010670112	0.31953122607781875	0.42815880796019284	0.39961714507726565	0.4351402172367027
	0.3531081545631405	0.39095810647160006	0.41388366808996485	0.34137707879666696	0.4408608627950456	0.3934342822339677	0.4247163161491449
	0.3558554430256393	0.4521058211244063	0.4358718010670112	0.3238803854272585	0.42815880796019284	0.39961714507726565	0.4351402172367027
	0.3531081545631405	0.442088108547655	0.4379678206840152	0.31953122607781875	0.4408608627950456	0.39961714507726565	0.4247163161491449
	0.3558554430256393	0.442088108547655	0.4358718010670112	0.3214652141958346	0.42815880796019284	0.39961714507726565	0.43321408041645326
	0.358611072001866	0.4521058211244063	0.4358718010670112	0.31953122607781875	0.408317741527228	0.3934342822339677	0.4351402172367027
	0.3531081545631405	0.4521058211244063	0.4358718010670112	0.31953122607781875	0.42815880796019284	0.3934342822339677	0.4351402172367027
	0.3558554430256393	0.39095810647160006	0.4358718010670112	0.31953122607781875	0.42815880796019284	0.39961714507726565	0.42245849699303273
	0.3558554430256393	0.39095810647160006	0.4358718010670112	0.31953122607781875	0.42815880796019284	0.3955691681667212	0.43321408041645326
	0.3558554430256393	0.4395913387523485	0.4379678206840152	0.31953122607781875	0.42815880796019284	0.39961714507726565	0.4351402172367027
	0.3558554430256393	0.4395913387523485	0.4379678206840152	0.2921260504701674	0.42815880796019284	0.39961714507726565	0.4247163161491449
	0.3558554430256393	0.4300227382284784	0.4358718010670112	0.31953122607781875	0.42815880796019284	0.3934342822339677	0.4351402172367027
	0.3558554430256393	0.4395913387523485	0.4358718010670112	0.3664919615116137	0.42815880796019284	0.39961714507726565	0.43321408041645326
	0.3558554430256393	0.442088108547655	0.4358718010670112	0.31953122607781875	0.42815880796019284	0.39961714507726565	0.4247163161491449
	0.3558554430256393	0.4327682121666682	0.40858413860349185	0.31953122607781875	0.42815880796019284	0.39961714507726565	0.4351402172367027
	0.3558554430256393	0.4521058211244063	0.4358718010670112	0.3037560276487515	0.4408608627950456	0.3934342822339677	0.4351402172367027
	0.3531081545631405	0.39095810647160006	0.4358718010670112	0.2096816035686792	0.42815880796019284	0.39961714507726565	0.43321408041645326
	0.3531081545631405	0.39095810647160006	0.4358718010670112	0.31953122607781875	0.42815880796019284	0.39961714507726565	0.4351402172367027
	0.3531081545631405	0.39095810647160006	0.4112618417630655	0.2096816035686792	0.42815880796019284	0.39961714507726565	0.43321408041645326
	0.3558554430256393	0.39095810647160006	0.4358718010670112	0.32343897755818757	0.42815880796019284	0.39961714507726565	0.43698017526565974
	0.3558554430256393	0.39095810647160006	0.4358718010670112	0.3037560276487515	0.42815880796019284	0.39961714507726565	0.4351402172367027
	0.350374288014134	0.4521058211244063	0.4358718010670112	0.3214652141958346	0.42815880796019284	0.3934342822339677	0.4351402172367027
	0.3558554430256393	0.442088108547655	0.40858413860349185	0.31953122607781875	0.43890088040228276	0.39961714507726565	0.4268947332765365
	0.3558554430256393	0.44968532586717086	0.4358718010670112	0.3217240668677414	0.4257669944860695	0.40152601595378873	0.4351402172367027
	0.3558554430256393	0.38817318694994346	0.4358718010670112	0.22043792894414066	0.42815880796019284	0.3934342822339677	0.4351402172367027
	0.3531081545631405	0.4327682121666682	0.40858413860349185	0.31953122607781875	0.42815880796019284	0.39961714507726565	0.4351402172367027
	0.3558554430256393	0.39095810647160006	0.4379678206840152	0.21128695770163422	0.42815880796019284	0.39961714507726565	0.4351402172367027
	0.350374288014134	0.4521058211244063	0.4358718010670112	0.22645575882318217	0.4408608627950456	0.39961714507726565	0.4351402172367027
	0.3531081545631405	0.39095810647160006	0.4358718010670112	0.31953122607781875	0.42815880796019284	0.39961714507726565	0.42245849699303273
	0.3558554430256393	0.4521058211244063	0.41388366808996485	0.31953122607781875	0.42815880796019284	0.39961714507726565	0.43698017526565974
	0.3531081545631405	0.39095810647160006	0.4358718010670112	0.21128695770163422	0.4408608627950456	0.39961714507726565	0.43698017526565974
	0.3531081545631405	0.442088108547655	0.4358718010670112	0.34137707879666696	0.42815880796019284	0.39961714507726565	0.43321408041645326
	0.3558554430256393	0.442088108547655	0.4358718010670112	0.3217240668677414	0.42815880796019284	0.39961714507726565	0.4351402172367027
	0.3558554430256393	0.4300227382284784	0.4358718010670112	0.3214652141958346	0.4257669944860695	0.3934342822339677	0.43321408041645326
	0.3531081545631405	0.39095810647160006	0.4379678206840152	0.31953122607781875	0.42815880796019284	0.39961714507726565	0.43321408041645326
	0.3531081545631405	0.442088108547655	0.4379678206840152	0.31953122607781875	0.42815880796019284	0.39961714507726565	0.43321408041645326
	0.3558554430256393	0.442088108547655	0.4358718010670112	0.31953122607781875	0.3995911211082817	0.39961714507726565	0.43321408041645326
	0.37949877128700793	0.4327682121666682	0.4358718010670112	0.3217240668677414	0.41518663160656677	0.39961714507726565	0.43698017526565974
	0.3531081545631405	0.38817318694994346	0.4379678206840152	0.31953122607781875	0.42815880796019284	0.39961714507726565	0.4247163161491449
	0.3531081545631405	0.39095810647160006	0.4112618417630655	0.21128695770163422	0.42815880796019284	0.39961714507726565	0.4351402172367027
	0.3531081545631405	0.4395913387523485	0.40858413860349185	0.31953122607781875	0.4257669944860695	0.39961714507726565	0.4247163161491449
	0.3558554430256393	0.39095810647160006	0.4358718010670112	0.3214652141958346	0.4257669944860695	0.3934342822339677	0.4351402172367027
	0.3558554430256393	0.4327682121666682	0.4358718010670112	0.21876304591236237	0.4257669944860695	0.3934342822339677	0.4247163161491449
	0.3531081545631405	0.4521058211244063	0.4358718010670112	0.31953122607781875	0.4408608627950456	0.39961714507726565	0.4351402172367027
	0.3558554430256393	0.38817318694994346	0.4358718010670112	0.2096816035686792	0.42815880796019284	0.3934342822339677	0.4351402172367027
	0.3558554430256393	0.442088108547655	0.40858413860349185	0.21128695770163422	0.42815880796019284	0.3934342822339677	0.43321408041645326
	0.3558554430256393	0.39095810647160006	0.4379678206840152	0.31953122607781875	0.42815880796019284	0.3934342822339677	0.43321408041645326
	0.3531081545631405	0.442088108547655	0.4358718010670112	0.34137707879666696	0.42815880796019284	0.39961714507726565	0.4351402172367027
	0.3558554430256393	0.442088108547655	0.4379678206840152	0.2096816035686792	0.4408608627950456	0.3934342822339677	0.43321408041645326
	0.3558554430256393	0.442088108547655	0.4358718010670112	0.3217240668677414	0.42815880796019284	0.39961714507726565	0.4247163161491449
	0.3531081545631405	0.442088108547655	0.4358718010670112	0.31953122607781875	0.42815880796019284	0.39961714507726565	0.43321408041645326
	0.3558554430256393	0.442088108547655	0.40858413860349185	0.31953122607781875	0.4257669944860695	0.3934342822339677	0.42245849699303273
	0.3558554430256393	0.38817318694994346	0.4358718010670112	0.32343897755818757	0.42815880796019284	0.3934342822339677	0.43321408041645326
	0.350374288014134	0.38817318694994346	0.44071716347697554	0.2096816035686792	0.42815880796019284	0.39961714507726565	0.43321408041645326
	0.3558554430256393	0.4521058211244063	0.4358718010670112	0.3217240668677414	0.42815880796019284	0.39961714507726565	0.4351402172367027
	0.3531081545631405	0.442088108547655	0.4358718010670112	0.31953122607781875	0.4408608627950456	0.39961714507726565	0.43321408041645326
	0.3531081545631405	0.4327682121666682	0.4358718010670112	0.31953122607781875	0.42815880796019284	0.39961714507726565	0.4247163161491449
	0.3558554430256393	0.442088108547655	0.4358718010670112	0.31953122607781875	0.42815880796019284	0.39961714507726565	0.4351402172367027
	0.3531081545631405	0.4521058211244063	0.4358718010670112	0.31953122607781875	0.4257669944860695	0.39961714507726565	0.43321408041645326
	0.3558554430256393	0.39095810647160006	0.4358718010670112	0.3217240668677414	0.4408608627950456	0.39961714507726565	0.4351402172367027
	0.3558554430256393	0.442088108547655	0.40858413860349185	0.31953122607781875	0.42815880796019284	0.39961714507726565	0.4351402172367027
	0.3531081545631405	0.39642294790772703	0.4358718010670112	0.31953122607781875	0.4257669944860695	0.39961714507726565	0.43321408041645326
	0.3531081545631405	0.4327682121666682	0.4358718010670112	0.31953122607781875	0.42815880796019284	0.39961714507726565	0.43698017526565974
	0.3558554430256393	0.442088108547655	0.4358718010670112	0.31953122607781875	0.4408608627950456	0.39961714507726565	0.4351402172367027
	0.3558554430256393	0.39095810647160006	0.4358718010670112	0.31953122607781875	0.42815880796019284	0.39961714507726565	0.4351402172367027
	0.3558554430256393	0.442088108547655	0.4358718010670112	0.21128695770163422	0.42815880796019284	0.3934342822339677	0.43321408041645326
	0.3531081545631405	0.39095810647160006	0.40858413860349185	0.31953122607781875	0.42815880796019284	0.39961714507726565	0.4247163161491449
	0.350374288014134	0.38817318694994346	0.40858413860349185	0.31953122607781875	0.42815880796019284	0.3934342822339677	0.43321408041645326
	0.3531081545631405	0.4327682121666682	0.4358718010670112	0.31953122607781875	0.42815880796019284	0.39961714507726565	0.4351402172367027
	0.3558554430256393	0.4395913387523485	0.4358718010670112	0.31953122607781875	0.42815880796019284	0.3934342822339677	0.4351402172367027
	0.358611072001866	0.39095810647160006	0.4358718010670112	0.2911462980660711	0.42815880796019284	0.39763090165968407	0.4268947332765365
	0.3558554430256393	0.4327682121666682	0.4358718010670112	0.28795399273508715	0.42815880796019284	0.3934342822339677	0.43321408041645326
	0.3558554430256393	0.442088108547655	0.4358718010670112	0.2096816035686792	0.4408608627950456	0.39961714507726565	0.4351402172367027
	0.3558554430256393	0.39095810647160006	0.4379678206840152	0.34137707879666696	0.40238652593683255	0.39961714507726565	0.43698017526565974
	0.358611072001866	0.39095810647160006	0.4358718010670112	0.2096816035686792	0.42815880796019284	0.3934342822339677	0.4351402172367027
	0.3558554430256393	0.4327682121666682	0.4358718010670112	0.31953122607781875	0.4257669944860695	0.39961714507726565	0.43321408041645326
	0.3531081545631405	0.39095810647160006	0.4358718010670112	0.21876304591236237	0.42815880796019284	0.39961714507726565	0.4351402172367027
	0.3531081545631405	0.4521058211244063	0.4358718010670112	0.31953122607781875	0.42815880796019284	0.39961714507726565	0.42245849699303273
	0.3558554430256393	0.39095810647160006	0.4379678206840152	0.2096816035686792	0.4257669944860695	0.3934342822339677	0.4351402172367027
	0.3558554430256393	0.442088108547655	0.4358718010670112	0.3214652141958346	0.4408608627950456	0.39961714507726565	0.43321408041645326
	0.3531081545631405	0.4327682121666682	0.4358718010670112	0.21128695770163422	0.42815880796019284	0.39961714507726565	0.43698017526565974
	0.3531081545631405	0.39642294790772703	0.40858413860349185	0.31953122607781875	0.42815880796019284	0.39961714507726565	0.43321408041645326
	0.3531081545631405	0.4327682121666682	0.4358718010670112	0.31953122607781875	0.3995911211082817	0.3934342822339677	0.43321408041645326
	0.3558554430256393	0.4395913387523485	0.4358718010670112	0.3214652141958346	0.42815880796019284	0.39961714507726565	0.4351402172367027
	0.3558554430256393	0.442088108547655	0.4358718010670112	0.31953122607781875	0.4408608627950456	0.39961714507726565	0.42245849699303273
	0.3558554430256393	0.4395913387523485	0.4358718010670112	0.3217240668677414	0.42815880796019284	0.39961714507726565	0.4351402172367027
	0.350374288014134	0.39095810647160006	0.4358718010670112	0.31953122607781875	0.42815880796019284	0.39961714507726565	0.43321408041645326
	0.3558554430256393	0.442088108547655	0.4358718010670112	0.31953122607781875	0.4408608627950456	0.3934342822339677	0.4247163161491449
	0.3558554430256393	0.442088108547655	0.4358718010670112	0.3214652141958346	0.4257669944860695	0.39961714507726565	0.421370090368883
	0.3531081545631405	0.442088108547655	0.4358718010670112	0.31953122607781875	0.42815880796019284	0.3934342822339677	0.43321408041645326
	0.35681518551676683	0.39095810647160006	0.4358718010670112	0.3217240668677414	0.42815880796019284	0.39961714507726565	0.4247163161491449
	0.3558554430256393	0.39095810647160006	0.4358718010670112	0.21128695770163422	0.42815880796019284	0.39961714507726565	0.4351402172367027
	0.3531081545631405	0.4616266905346004	0.40858413860349185	0.31953122607781875	0.42815880796019284	0.39961714507726565	0.4236403415799977
	0.39185044528114465	0.40213624898636924	0.4112618417630655	0.3217240668677414	0.3651807563983598	0.4088805960423026	0.42245849699303273
	0.3657290652312829	0.442088108547655	0.4358718010670112	0.3214652141958346	0.4257669944860695	0.39961714507726565	0.43321408041645326
	0.350374288014134	0.442088108547655	0.4379678206840152	0.31953122607781875	0.42815880796019284	0.39961714507726565	0.4351402172367027
	0.36678710131986775	0.443680021486567	0.40858413860349185	0.32343897755818757	0.42815880796019284	0.4301500197309797	0.4247163161491449
	0.3657290652312829	0.41330897247618176	0.40858413860349185	0.31953122607781875	0.4257669944860695	0.39961714507726565	0.4732611204613181
	0.37949877128700793	0.4395913387523485	0.4358718010670112	0.3217240668677414	0.37891429207419225	0.39961714507726565	0.4680736382240738
	0.35681518551676683	0.4327682121666682	0.4379678206840152	0.31953122607781875	0.4401804982777519	0.3486091271293841	0.43698017526565974
	0.350374288014134	0.4395913387523485	0.4112618417630655	0.3214652141958346	0.3817530453834041	0.4003491292095518	0.4786701032505067
	0.35418550031264023	0.4521058211244063	0.4358718010670112	0.3271157343537622	0.3280985037212075	0.35430624558847945	0.35893203852845385
	0.4144874022726069	0.4014889910217923	0.40858413860349185	0.22043792894414066	0.40238652593683255	0.3934342822339677	0.4086936963168686
	0.3813634676360182	0.442088108547655	0.4358718010670112	0.22043792894414066	0.3995911211082817	0.40195333211207135	0.421370090368883
	0.37949877128700793	0.39095810647160006	0.4276528799732269	0.31953122607781875	0.3817530453834041	0.32831772601395653	0.46996449264245854
	0.3558554430256393	0.39874294242374375	0.4358718010670112	0.18990027754412175	0.3811690748561567	0.43280780662016854	0.43698017526565974
	0.3531081545631405	0.39874294242374375	0.4358718010670112	0.31953122607781875	0.3944130234647576	0.39961714507726565	0.47515734393382303
	0.3558554430256393	0.442088108547655	0.4358718010670112	0.24429658571418664	0.4172322419136746	0.32892825863015185	0.43698017526565974
	0.3531081545631405	0.4521058211244063	0.4358718010670112	0.31953122607781875	0.46725300813985365	0.39961714507726565	0.43321408041645326
	0.35681518551676683	0.442088108547655	0.4358718010670112	0.2096816035686792	0.38338800447421395	0.36804294099099816	0.4394258360760093
	0.350374288014134	0.4521058211244063	0.4379678206840152	0.31953122607781875	0.4430691781273498	0.39961714507726565	0.461718108395459
	0.35418550031264023	0.442088108547655	0.41388366808996485	0.3265135466069202	0.4177102803625108	0.39961714507726565	0.42245849699303273
	0.37949877128700793	0.442088108547655	0.4379678206840152	0.3419046922435682	0.4408608627950456	0.39961714507726565	0.4247163161491449
	0.3531081545631405	0.38817318694994346	0.42634057812344933	0.21128695770163422	0.42815880796019284	0.43280780662016854	0.41902397141511977
	0.3558554430256393	0.39095810647160006	0.40858413860349185	0.21128695770163422	0.4257669944860695	0.39763090165968407	0.421370090368883
	0.3558554430256393	0.442088108547655	0.3799268262856848	0.32343897755818757	0.4408608627950456	0.39961714507726565	0.4247163161491449
	0.36116676017918736	0.442088108547655	0.44486904248334047	0.31953122607781875	0.4173276902967404	0.39961714507726565	0.4353624646514472
	0.3531081545631405	0.39095810647160006	0.4112618417630655	0.3217240668677414	0.42915732843255644	0.39961714507726565	0.4236403415799977
	0.4144874022726069	0.442088108547655	0.4379678206840152	0.31953122607781875	0.4223760289591164	0.416713514363582	0.43698017526565974
	0.3558554430256393	0.46343170753649904	0.40858413860349185	0.3217240668677414	0.38622446047125264	0.3955691681667212	0.47515734393382303
	0.3531081545631405	0.39095810647160006	0.4276528799732269	0.31953122607781875	0.3995911211082817	0.43280780662016854	0.421370090368883
	0.3789754634477678	0.41330897247618176	0.40858413860349185	0.4221237523911533	0.4408608627950456	0.39961714507726565	0.42245849699303273
	0.35418550031264023	0.442088108547655	0.43241209104886935	0.21128695770163422	0.38484140905867037	0.39961714507726565	0.4769601157756442
	0.35418550031264023	0.4395913387523485	0.40858413860349185	0.31953122607781875	0.41518663160656677	0.3955691681667212	0.3561249436907015
	0.3558554430256393	0.4304645448159969	0.4112618417630655	0.21288919884648982	0.44724389376202617	0.41729781373856656	0.42457222693863755
	0.37949877128700793	0.4395913387523485	0.4379678206840152	0.21128695770163422	0.42815880796019284	0.4368519608236133	0.42049463513937557
	0.3200143126930174	0.43759245571044236	0.4112618417630655	0.22043792894414066	0.43890088040228276	0.4021083047112244	0.47515734393382303
	0.3558554430256393	0.442088108547655	0.3742180574193618	0.21128695770163422	0.42815880796019284	0.39961714507726565	0.42666787385209093
	0.3558554430256393	0.4300227382284784	0.40858413860349185	0.33392397773484883	0.385848009835889	0.32125568221891154	0.421370090368883
	0.3104644299684539	0.4014889910217923	0.40858413860349185	0.31953122607781875	0.42815880796019284	0.39763090165968407	0.4351402172367027
	0.3558554430256393	0.442088108547655	0.44283648346495535	0.28763030181914095	0.4023865259368325	0.39961714507726565	0.40702765300481647
	0.3558554430256393	0.442088108547655	0.43241209104886935	0.3238803854272585	0.44300020380300215	0.3934342822339677	0.43321408041645326
	0.3558554430256393	0.4395913387523485	0.40858413860349185	0.35014051512128985	0.41976103032704815	0.43280780662016854	0.4858026531981984
	0.3558554430256393	0.4327682121666682	0.45135416367781284	0.31953122607781875	0.3995911211082817	0.3934342822339677	0.43321408041645326
	0.3558554430256393	0.4521058211244063	0.40858413860349185	0.31953122607781875	0.3995911211082817	0.40152601595378873	0.41902397141511977
	0.3558554430256393	0.442088108547655	0.40858413860349185	0.3217240668677414	0.43890088040228276	0.39961714507726565	0.4623747829187392
	0.35418550031264023	0.39095810647160006	0.44858074440161905	0.31953122607781875	0.4023865259368325	0.39961714507726565	0.4236403415799977
	0.3558554430256393	0.39874294242374375	0.40858413860349185	0.31953122607781875	0.4842638064352552	0.39961714507726565	0.44834668857755466
	0.358611072001866	0.44968532586717086	0.40858413860349185	0.3214652141958346	0.4326491888501389	0.3955691681667212	0.4351402172367027
	0.3558554430256393	0.3748772033658003	0.43241209104886935	0.3808670241755077	0.3995911211082817	0.40152601595378873	0.4519948828964351
	0.3813634676360182	0.4501975501141672	0.40858413860349185	0.31345355313506856	0.4257669944860695	0.3934342822339677	0.41902397141511977
	0.3558554430256393	0.442088108547655	0.4131175091434408	0.31953122607781875	0.4410075934119432	0.39763090165968407	0.4465794126670181
	0.36678710131986775	0.38817318694994346	0.4379678206840152	0.3217240668677414	0.46960711883227035	0.39961714507726565	0.4428563484441803
	0.3558554430256393	0.4395913387523485	0.44071716347697554	0.3217240668677414	0.4410075934119432	0.39763090165968407	0.44668519209629487
	0.4023918574362336	0.4395913387523485	0.4379678206840152	0.3850157511285818	0.4401804982777519	0.39961714507726565	0.44105910864562503
	0.4164324859737015	0.442088108547655	0.4768791983358359	0.21128695770163422	0.42815880796019284	0.39763090165968407	0.41902397141511977
	0.3560788243188655	0.4300227382284784	0.4131175091434408	0.31953122607781875	0.3995911211082817	0.4248228387536502	0.4389294816837839
	0.35681518551676683	0.4521058211244063	0.40858413860349185	0.31953122607781875	0.41518663160656677	0.39763090165968407	0.409383247483542
	0.3531081545631405	0.442088108547655	0.40858413860349185	0.31953122607781875	0.42815880796019284	0.39961714507726565	0.43321408041645326
	0.35418550031264023	0.39095810647160006	0.40858413860349185	0.22043792894414066	0.42815880796019284	0.4088805960423026	0.42245849699303273
	0.35418550031264023	0.39662619689787465	0.4112618417630655	0.31953122607781875	0.3840010485602615	0.4368519608236133	0.4067756883366821
	0.3972561436740207	0.442088108547655	0.40858413860349185	0.31953122607781875	0.3840010485602615	0.39961714507726565	0.459344700363291
	0.3558554430256393	0.38817318694994346	0.3742180574193618	0.31953122607781875	0.48209027651330644	0.326953630770541	0.42959708945567304
	0.3558554430256393	0.44968532586717086	0.44071716347697554	0.2096816035686792	0.4408608627950456	0.40152601595378873	0.41193158785751677
	0.3531081545631405	0.4395913387523485	0.4358718010670112	0.44755102198446917	0.3995911211082817	0.39961714507726565	0.409383247483542
	0.3531081545631405	0.4625391854537738	0.4358718010670112	0.3217240668677414	0.4959313194956445	0.40152601595378873	0.438800421002415
	0.3558554430256393	0.4551861005549675	0.4358718010670112	0.31953122607781875	0.44737207202022095	0.33022869051388715	0.461718108395459
	0.3531081545631405	0.39095810647160006	0.4379678206840152	0.36724992362672654	0.48209027651330644	0.39961714507726565	0.4351402172367027
	0.3531081545631405	0.38817318694994346	0.4358718010670112	0.31953122607781875	0.37891429207419225	0.39961714507726565	0.4623747829187392
	0.36678710131986775	0.4528089639912228	0.4198057294800316	0.31953122607781875	0.408317741527228	0.3934342822339677	0.4247163161491449
	0.35681518551676683	0.442088108547655	0.4333664136808039	0.28373461791444105	0.3973304864978556	0.39961714507726565	0.41902397141511977
	0.3558554430256393	0.41330897247618176	0.4358718010670112	0.2096816035686792	0.42815880796019284	0.39961714507726565	0.4351402172367027
	0.3531081545631405	0.45256137262901913	0.4112618417630655	0.2096816035686792	0.41804475932357277	0.39961714507726565	0.42135211467854167
	0.3558554430256393	0.38817318694994346	0.40858413860349185	0.3217240668677414	0.39578178845760675	0.39961714507726565	0.3949508028050864
	0.3813634676360182	0.4327682121666682	0.4358718010670112	0.2096816035686792	0.3949508028050864	0.39763090165968407	0.461718108395459
	0.35681518551676683	0.42484999834653586	0.4768791983358359	0.32343897755818757	0.3995911211082817	0.39961714507726565	0.4351402172367027
	0.3531081545631405	0.45256137262901913	0.4379678206840152	0.2810921355565074	0.42815880796019284	0.39961714507726565	0.4351402172367027
	0.3558554430256393	0.442088108547655	0.4379678206840152	0.3438266716717732	0.42815880796019284	0.3934342822339677	0.4247163161491449
	0.3531081545631405	0.4327682121666682	0.4112618417630655	0.4166895387680344	0.320132370375806	0.39763090165968407	0.43321408041645326
	0.3531081545631405	0.4501975501141672	0.4358718010670112	0.3217240668677414	0.4408608627950456	0.3955691681667212	0.4247163161491449
	0.35681518551676683	0.4395913387523485	0.4365633369828225	0.41935852891003034	0.4408608627950456	0.39961714507726565	0.47515734393382303
	0.35681518551676683	0.442088108547655	0.4358718010670112	0.31953122607781875	0.4272738557267683	0.4084395467088987	0.421370090368883
	0.3531081545631405	0.39095810647160006	0.4768791983358359	0.33765796912526197	0.42815880796019284	0.39961714507726565	0.4247163161491449
	0.38221496316012105	0.38817318694994346	0.45588838199419784	0.24429658571418664	0.39221861554994625	0.39961714507726565	0.43698017526565974
	0.3531081545631405	0.4266430590286642	0.43241209104886935	0.35014051512128985	0.3995911211082817	0.39961714507726565	0.453424689284654
	0.36524814796936456	0.4156912457721693	0.4457641314690163	0.24429658571418664	0.4489119484684358	0.33022869051388715	0.4351402172367027
	0.38940470632166735	0.442088108547655	0.4358718010670112	0.21128695770163422	0.38622446047125264	0.3934342822339677	0.43321408041645326
	0.3558554430256393	0.4686089231117538	0.4358718010670112	0.4588704692650521	0.4257669944860695	0.39961714507726565	0.4236403415799977
	0.3531081545631405	0.442088108547655	0.4198057294800316	0.38440365729647846	0.42815880796019284	0.3934342822339677	0.42959708945567304
	0.3558554430256393	0.4395913387523485	0.4358718010670112	0.31953122607781875	0.44484141411391614	0.4405788074420971	0.4351402172367027
	0.38221496316012105	0.38817318694994346	0.4198057294800316	0.3217240668677414	0.4410075934119432	0.3934342822339677	0.42245849699303273
	0.37849718210649463	0.4327682121666682	0.4505537068040163	0.31953122607781875	0.41518663160656677	0.39961714507726565	0.4372373888995567
	0.3752075138949926	0.4521058211244063	0.3742180574193618	0.31953122607781875	0.4257669944860695	0.39961714507726565	0.4236403415799977
	0.3531081545631405	0.4543822569095215	0.40858413860349185	0.3214652141958346	0.42815880796019284	0.416713514363582	0.41193158785751677
	0.3531081545631405	0.38817318694994346	0.4768791983358359	0.31953122607781875	0.42815880796019284	0.39961714507726565	0.42245849699303273
	0.3558554430256393	0.442088108547655	0.40858413860349185	0.2362637003981528	0.4408608627950456	0.3934342822339677	0.42245849699303273
	0.37949877128700793	0.38817318694994346	0.4358718010670112	0.28763030181914095	0.42815880796019284	0.39961714507726565	0.42245849699303273
	0.3558554430256393	0.4632456573031415	0.40858413860349185	0.31953122607781875	0.43890088040228276	0.39961714507726565	0.43321408041645326
	0.3558554430256393	0.442088108547655	0.4131175091434408	0.3217240668677414	0.42815880796019284	0.39961714507726565	0.35236381505388004
	0.3558554430256393	0.4625613109049674	0.4358718010670112	0.22043792894414066	0.4257669944860695	0.4301500197309797	0.4268947332765365
	0.3558554430256393	0.4551861005549675	0.40858413860349185	0.3217240668677414	0.45836153609668157	0.39961714507726565	0.4067756883366821
[truncated: 2,501 more rows]
