# Supplementary material for: Structure-based drug design with equivariant diffusion models
Source: Nat Comput Sci. 2024 Dec 9;4(12):899–909. doi: 10.1038/s43588-024-00737-x (PMC11659159; doi:10.1038/s43588-024-00737-x)
Supplement: Supplementary file 5 — Source data for Extended Data Fig. 2b–d,f. [file 43588_2024_737_MOESM5_ESM.zip › extended_data_fig_2C.csv]

Generation 1	Generation 2	Generation 3	Generation 4	Generation 5	Generation 6	Generation 7
7.12	7.029999999999999	7.93	7.93	7.93	5.5	8.02
7.12	7.029999999999999	7.93	7.93	7.93	5.5	8.02
7.12	6.85	7.93	7.93	7.93	5.5	8.02
7.12	7.029999999999999	7.93	7.93	7.93	5.5	8.02
7.12	7.029999999999999	7.93	7.93	7.93	5.5	8.02
7.12	7.029999999999999	7.93	7.93	7.93	5.5	8.02
7.12	7.029999999999999	7.93	7.93	7.93	5.5	8.02
7.12	7.029999999999999	7.93	7.93	7.93	5.5	8.02
7.12	7.029999999999999	7.93	7.93	7.93	5.5	8.02
7.12	7.029999999999999	7.93	7.93	7.93	5.5	8.02
7.12	7.029999999999999	7.93	7.93	7.93	5.5	8.02
7.12	7.029999999999999	7.93	7.93	7.93	5.5	8.02
7.12	7.029999999999999	7.93	7.93	7.93	7.93	8.02
7.21	7.029999999999999	7.93	7.93	7.93	5.5	8.02
7.21	7.029999999999999	7.93	7.93	7.93	5.5	8.02
7.12	7.029999999999999	7.93	7.93	7.93	5.5	8.02
7.12	7.029999999999999	7.93	7.93	7.93	5.5	8.02
7.12	7.029999999999999	7.93	7.93	7.93	5.5	8.02
7.12	7.029999999999999	7.93	7.93	7.93	5.5	8.02
7.12	7.029999999999999	7.93	7.93	7.93	5.5	8.02
7.300000000000001	7.029999999999999	7.93	7.93	7.93	5.5	8.02
6.9399999999999995	7.029999999999999	7.93	7.93	7.93	5.5	8.02
7.4799999999999995	7.029999999999999	7.93	7.93	7.93	5.2299999999999995	8.02
7.21	7.029999999999999	7.93	7.93	7.93	5.5	8.02
7.4799999999999995	7.029999999999999	7.93	7.93	7.93	5.5	8.02
7.12	7.029999999999999	7.93	7.93	7.93	5.5	8.02
6.9399999999999995	7.300000000000001	7.93	7.93	7.93	5.5	8.02
7.12	7.029999999999999	7.57	7.93	7.93	5.5	8.02
7.21	7.029999999999999	7.93	7.93	7.93	5.5	8.02
7.12	7.029999999999999	7.93	7.93	7.93	5.5	8.02
7.57	6.85	7.93	7.93	7.93	5.5	8.02
7.300000000000001	7.029999999999999	7.93	7.93	7.93	5.5	8.02
7.21	7.029999999999999	7.93	7.93	7.93	5.5	8.02
7.75	7.029999999999999	7.93	7.93	7.93	5.5	8.02
7.4799999999999995	7.029999999999999	7.93	7.93	7.93	5.5	8.02
7.4799999999999995	7.029999999999999	7.93	7.93	7.93	5.5	8.02
7.57	7.029999999999999	7.93	7.93	7.93	5.5	8.02
8.2	6.85	7.93	7.93	7.93	5.5	8.02
7.75	7.029999999999999	7.93	7.93	7.93	5.5	8.02
7.57	7.029999999999999	7.93	7.93	7.93	5.5	8.02
7.390000000000001	7.029999999999999	7.93	7.93	7.93	5.5	8.02
7.93	7.029999999999999	7.93	7.93	7.93	5.5	8.02
6.67	7.029999999999999	7.93	7.93	7.93	5.5	8.02
7.57	7.029999999999999	7.93	7.93	7.93	5.5	8.02
7.4799999999999995	7.029999999999999	7.93	7.93	7.93	5.5	8.02
7.21	7.029999999999999	7.93	7.93	7.93	5.5	8.02
7.57	7.029999999999999	7.93	7.93	7.93	5.5	8.02
7.21	7.029999999999999	7.93	7.93	7.93	5.5	8.02
7.66	7.029999999999999	7.93	7.93	7.93	5.5	8.02
7.4799999999999995	7.029999999999999	7.93	7.93	7.93	5.5	8.02
7.66	6.85	7.93	7.93	7.93	5.5	8.02
7.21	7.029999999999999	7.93	7.93	7.93	5.5	8.02
5.2299999999999995	7.029999999999999	7.93	7.93	7.93	5.5	8.02
7.21	7.029999999999999	7.93	7.93	7.93	5.5	8.02
8.38	7.029999999999999	7.93	7.93	7.93	5.5	8.02
7.300000000000001	7.029999999999999	7.93	7.93	7.93	5.5	8.02
7.12	7.029999999999999	7.93	7.93	7.93	5.5	8.02
7.84	7.029999999999999	7.93	7.93	7.93	5.5	8.02
6.58	7.029999999999999	7.93	7.93	7.93	5.5	8.02
7.21	7.029999999999999	7.93	7.93	7.93	5.5	8.02
7.66	7.029999999999999	7.93	7.93	7.93	5.5	8.02
7.12	7.12	7.93	7.93	7.93	5.5	8.02
6.85	7.029999999999999	7.93	7.93	7.93	5.5	8.02
7.84	7.029999999999999	7.93	7.93	7.93	5.5	8.02
7.300000000000001	7.029999999999999	7.93	7.93	7.93	5.5	8.02
7.75	6.85	7.93	7.93	7.93	5.5	8.02
6.76	7.029999999999999	7.93	7.93	7.93	5.5	8.02
7.75	7.029999999999999	7.93	7.93	7.93	5.5	8.02
7.029999999999999	7.029999999999999	7.93	7.93	7.93	5.5	8.02
7.75	7.029999999999999	7.93	7.93	7.93	5.5	8.02
7.300000000000001	7.029999999999999	7.93	7.93	7.93	5.5	8.02
7.300000000000001	7.029999999999999	7.93	7.93	7.93	5.5	8.02
8.11	7.029999999999999	7.93	7.93	7.93	5.5	8.02
7.66	7.029999999999999	7.93	7.93	7.93	5.5	8.02
7.75	7.029999999999999	7.93	7.93	7.93	5.5	8.02
7.93	7.029999999999999	7.93	7.93	7.93	5.5	8.02
6.13	7.029999999999999	7.93	7.93	7.93	5.5	8.02
8.56	7.029999999999999	7.93	7.93	7.93	5.5	8.02
7.75	7.029999999999999	7.93	7.93	7.93	5.5	8.02
8.38	7.029999999999999	7.93	7.93	7.93	5.5	8.02
7.75	7.029999999999999	7.93	7.93	7.93	5.5	8.02
7.66	7.300000000000001	7.93	7.93	7.93	5.5	8.02
8.29	7.029999999999999	7.93	7.93	7.93	5.5	8.02
8.47	7.029999999999999	7.93	7.93	7.93	5.5	8.02
	7.029999999999999	7.93	7.93	7.93	5.5	8.02
	7.029999999999999	7.93	7.93	7.93	5.5	8.02
	7.029999999999999	7.93	7.93	7.93	5.5	8.02
	7.029999999999999	7.93	7.93	7.93	5.5	8.02
	7.029999999999999	7.93	7.93	7.93	5.5	8.02
	7.029999999999999	7.93	7.93	7.93	5.5	8.02
	7.029999999999999	7.93	7.93	7.93	5.5	8.02
	7.029999999999999	7.93	7.93	7.93	5.5	8.02
	7.029999999999999	7.93	7.93	7.93	5.5	8.02
	7.029999999999999	7.93	7.93	7.93	5.5	8.02
	7.029999999999999	7.93	7.93	7.93	5.5	8.02
	7.029999999999999	7.93	7.93	7.93	5.5	8.02
	7.029999999999999	7.93	7.93	7.93	5.5	8.02
	7.029999999999999	7.93	7.93	7.93	5.5	8.02
	7.029999999999999	7.93	7.93	7.93	5.5	8.02
	7.029999999999999	7.93	7.93	7.93	5.5	8.02
	7.029999999999999	7.93	7.93	7.93	5.5	8.02
	7.029999999999999	7.93	7.93	7.93	7.93	8.02
	6.85	7.4799999999999995	7.93	7.93	5.5	8.02
	7.029999999999999	7.93	7.93	7.93	7.93	8.02
	2.26	7.93	7.93	7.93	7.93	8.02
	7.029999999999999	7.57	7.93	7.93	5.5	8.02
	6.13	7.57	7.93	7.93	5.2299999999999995	8.02
	7.029999999999999	7.93	7.93	7.93	5.5	8.02
	7.029999999999999	7.93	7.93	7.93	5.5	8.02
	7.12	7.93	7.93	7.93	7.93	8.02
	7.029999999999999	7.93	7.93	7.93	7.93	8.02
	7.029999999999999	7.93	7.93	7.93	5.5	8.02
	7.029999999999999	7.93	7.93	7.93	5.5	8.02
	7.21	7.93	5.14	7.93	5.5	8.02
	7.029999999999999	7.93	7.93	7.93	5.2299999999999995	8.02
	7.029999999999999	7.93	7.93	7.93	5.5	8.02
	7.75	7.93	7.93	7.93	5.5	8.02
	7.029999999999999	7.93	7.93	7.93	5.5	8.02
	7.029999999999999	7.93	7.93	7.93	5.5	8.02
	7.12	7.93	7.93	7.93	7.93	8.02
	7.029999999999999	7.93	7.93	7.93	7.93	8.02
	7.029999999999999	7.57	7.93	7.93	7.93	8.02
	7.029999999999999	7.93	7.93	7.93	5.5	8.02
	7.029999999999999	7.4799999999999995	7.93	7.93	5.5	8.02
	6.13	7.93	7.93	7.93	5.5	8.02
	7.300000000000001	7.93	7.93	7.93	5.5	8.02
	7.029999999999999	7.93	7.93	7.93	5.5	8.02
	6.85	7.93	7.93	7.93	5.5	8.02
	6.13	7.93	7.93	7.93	5.2299999999999995	8.02
	6.67	7.93	7.93	7.93	5.5	8.02
	7.12	7.57	7.93	7.93	5.5	8.02
	5.41	7.93	7.93	7.93	5.5	8.02
	7.029999999999999	7.93	7.93	7.93	5.5	5.59
	7.029999999999999	7.93	7.93	7.93	5.5	8.02
	7.029999999999999	7.57	7.93	7.93	5.5	8.02
	7.029999999999999	7.93	7.93	7.93	5.5	8.02
	7.029999999999999	7.93	7.93	7.93	5.5	8.02
	7.029999999999999	7.93	7.93	7.93	5.5	8.02
	6.85	7.93	7.93	7.93	5.5	8.02
	6.85	7.93	7.93	7.93	5.5	8.02
	7.029999999999999	7.93	7.93	8.02	5.5	8.02
	7.029999999999999	7.93	7.93	7.93	5.5	8.02
	7.029999999999999	7.93	7.93	7.93	5.5	8.02
	6.13	7.93	7.93	7.93	5.5	8.02
	6.58	7.93	7.93	7.93	5.5	8.02
	7.300000000000001	7.93	7.93	7.93	5.859999999999999	8.02
	6.13	7.93	7.93	7.93	5.5	8.02
	7.029999999999999	7.93	7.93	7.93	5.859999999999999	8.02
	7.029999999999999	7.93	7.93	7.93	5.5	8.02
	7.029999999999999	7.93	7.93	7.93	5.5	8.02
	5.41	7.93	7.93	7.93	5.5	8.02
	5.41	7.93	7.93	7.93	7.93	8.02
	6.85	7.93	7.93	7.93	7.93	8.02
	7.029999999999999	7.93	7.93	7.93	7.93	8.02
	7.029999999999999	7.93	7.93	7.93	5.5	8.02
	5.41	7.93	7.93	7.93	5.5	8.02
	6.58	7.93	7.93	7.93	5.5	8.02
	8.02	7.57	7.93	7.93	5.5	8.02
	5.2299999999999995	7.57	7.93	7.93	7.93	8.02
	6.85	7.93	7.93	7.93	5.5	8.02
	7.029999999999999	7.93	7.93	7.93	4.06	8.02
	7.029999999999999	7.93	7.93	7.93	5.5	8.02
	7.029999999999999	7.57	7.93	7.93	5.5	8.02
	6.58	7.93	7.93	7.93	5.5	8.02
	7.029999999999999	7.93	7.93	7.93	5.5	8.02
	6.85	7.93	7.93	7.93	7.93	8.02
	7.029999999999999	7.57	7.93	7.93	5.5	8.02
	7.029999999999999	7.93	7.93	7.93	5.2299999999999995	8.02
	7.029999999999999	7.93	7.93	7.93	5.5	8.02
	7.029999999999999	7.57	7.93	7.93	5.5	8.02
	7.029999999999999	7.57	7.93	7.93	5.5	8.02
	7.029999999999999	7.93	7.93	7.93	5.5	8.02
	6.4	7.93	7.93	7.93	5.5	1.0
	7.029999999999999	7.93	7.93	7.93	7.93	8.02
	5.41	7.93	7.93	7.93	7.93	8.02
	7.029999999999999	7.93	7.93	7.93	5.5	8.02
	7.029999999999999	7.57	7.93	7.93	5.5	8.02
	7.029999999999999	7.93	7.93	7.93	7.93	8.02
	8.11	7.93	7.93	7.93	5.5	8.02
	7.029999999999999	7.93	7.93	7.93	5.5	8.02
	7.029999999999999	7.93	7.93	7.93	5.5	8.02
	5.14	7.93	7.93	7.93	5.5	8.02
	7.029999999999999	7.93	7.93	7.93	5.5	8.02
	7.029999999999999	7.93	7.93	7.93	5.5	8.02
	7.029999999999999	7.93	7.93	7.93	7.93	8.02
	6.85	7.93	7.93	7.93	7.93	8.02
	7.029999999999999	7.93	7.93	7.93	5.5	8.02
	7.029999999999999	7.93	7.93	7.93	7.93	8.02
	7.029999999999999	7.57	7.93	7.93	5.5	8.02
	6.9399999999999995	7.93	7.93	7.93	5.5	8.02
	8.11	7.93	7.93	7.93	5.2299999999999995	8.02
	7.029999999999999	7.93	7.93	7.93	7.93	8.02
	6.76	7.57	7.93	7.93	5.5	8.02
	7.029999999999999	7.93	7.93	7.93	5.5	8.02
	8.02	7.93	3.16	7.93	7.93	5.7700000000000005
	7.029999999999999	7.93	7.93	7.93	7.93	8.02
	6.67	7.93	7.93	7.93	7.93	8.02
	7.029999999999999	7.93	7.93	7.93	5.2299999999999995	8.02
	7.029999999999999	7.93	7.93	7.93	5.95	8.02
	7.029999999999999	7.93	7.93	7.93	5.5	8.02
	6.9399999999999995	5.859999999999999	7.93	7.93	7.93	8.02
	7.4799999999999995	7.93	8.02	7.93	5.5	8.02
	6.13	7.93	7.93	7.93	7.93	8.02
	6.49	7.4799999999999995	7.93	7.93	4.06	8.02
	7.300000000000001	4.33	7.93	7.93	5.5	8.02
	7.029999999999999	7.93	7.93	7.93	5.5	8.02
	6.3100000000000005	7.93	7.93	7.93	7.93	8.02
	6.85	7.93	7.93	7.93	5.5	7.93
	7.4799999999999995	7.93	4.78	4.1499999999999995	5.14	8.02
	6.85	7.93	5.14	7.93	5.5	8.02
	7.029999999999999	7.93	7.93	7.93	7.93	8.02
	6.85	7.93	7.93	7.93	5.5	8.02
	4.06	7.93	6.4	7.93	5.5	8.02
	6.4	7.93	7.93	5.5	7.93	8.02
	6.49	7.93	7.93	7.84	7.93	8.02
	6.76	7.93	7.93	7.93	5.5	5.7700000000000005
	6.220000000000001	7.57	7.93	8.02	5.5	8.02
	6.9399999999999995	7.93	7.93	7.93	4.87	8.02
	7.21	7.93	7.93	7.93	5.5	8.02
	6.67	7.93	7.93	7.93	5.59	8.02
	6.76	7.4799999999999995	7.93	7.93	4.06	5.14
	5.59	7.93	7.93	7.93	7.93	8.02
	4.24	7.93	7.93	7.93	8.02	8.02
	8.02	7.93	6.9399999999999995	7.93	7.93	8.02
	7.029999999999999	7.93	7.93	7.93	5.5	8.02
	6.85	7.93	7.93	7.93	5.5	8.02
	7.57	7.93	7.93	7.93	8.02	6.67
	6.58	7.93	7.93	7.93	6.3100000000000005	5.68
	7.4799999999999995	7.93	7.93	7.93	7.93	6.13
	6.13	7.93	7.93	2.8899999999999997	5.5	5.7700000000000005
	7.21	7.93	7.93	7.93	5.41	8.02
	6.76	8.02	7.93	7.84	5.59	8.02
	7.029999999999999	7.93	4.87	7.93	5.2299999999999995	8.02
	6.76	7.93	7.93	7.93	5.5	8.02
	5.7700000000000005	7.93	7.93	7.93	7.93	1.0
	7.21	7.93	7.93	7.93	4.6000000000000005	7.93
	6.85	7.57	7.93	7.93	5.5	8.02
	5.68	7.93	7.93	5.32	7.93	8.02
	6.3100000000000005	5.7700000000000005	7.93	7.93	5.5	8.02
	8.2	7.93	7.93	7.93	7.93	5.5
	2.3500000000000005	7.93	7.93	7.93	5.5	4.87
	6.49	7.93	7.93	7.84	7.93	5.7700000000000005
	6.13	7.93	6.49	7.93	5.41	8.02
	6.13	4.33	7.93	7.93	7.93	8.02
	7.029999999999999	7.93	7.93	7.93	7.93	8.02
	7.93	7.93	7.93	7.93	8.02	8.02
	4.87	6.04	7.93	7.84	8.02	8.02
	6.76	7.57	7.93	7.84	4.87	8.02
	6.13	7.93	7.93	7.84	7.66	8.02
	7.12	7.93	7.93	8.02	5.5	8.02
	6.220000000000001	7.93	7.93	7.93	7.93	8.02
	5.32	7.57	7.93	7.93	5.5	3.6100000000000003
	6.9399999999999995	7.93	7.93	7.93	7.93	8.02
	6.85	7.57	7.93	7.93	7.93	4.6000000000000005
	7.029999999999999	7.93	8.02	7.93	6.04	8.02
	8.02	7.93	7.93	7.93	5.2299999999999995	3.9699999999999998
	7.75	7.93	7.93	7.93	5.5	8.02
	6.76	7.93	7.93	7.93	7.93	8.02
	7.029999999999999	7.93	7.93	7.93	5.59	8.02
	6.13	7.93	7.93	7.93	4.42	5.7700000000000005
	6.58	7.93	7.93	7.93	7.93	4.51
	5.7700000000000005	7.93	7.93	7.93	6.04	8.02
	6.85	7.93	7.93	3.9699999999999998	5.5	8.02
	6.220000000000001	7.93	7.93	7.93	7.93	5.59
	6.04	7.93	7.93	7.93	5.59	4.51
	7.029999999999999	7.93	8.02	7.93	4.06	8.02
	7.029999999999999	8.02	7.93	7.93	5.05	5.7700000000000005
	6.76	7.93	7.93	7.93	7.93	8.02
	7.4799999999999995	7.93	7.93	7.93	5.5	8.02
	5.68	7.4799999999999995	7.93	7.93	8.02	8.02
	7.21	7.57	7.93	7.93	5.5	8.02
	6.67	5.7700000000000005	7.93	3.16	5.2299999999999995	7.93
	7.390000000000001	7.57	7.93	7.93	8.02	8.02
	7.300000000000001	7.93	7.93	7.84	5.5	5.7700000000000005
	5.59	7.93	7.84	7.93	7.93	8.02
	6.9399999999999995	7.93	7.93	7.93	5.5	5.41
	7.029999999999999	7.93	8.02	7.93	7.93	8.02
	7.75	7.93	7.93	7.93	4.51	8.02
	6.9399999999999995	7.93	7.93	7.93	5.41	5.7700000000000005
	7.029999999999999	7.93	7.93	7.93	5.59	8.02
	5.68	4.51	7.93	7.93	5.05	8.02
	7.75	7.93	7.93	7.93	5.59	5.14
	6.220000000000001	7.93	7.93	3.6100000000000003	7.93	8.02
	6.4	7.93	7.93	7.93	5.5	8.02
	5.41	7.93	7.93	7.93	7.93	8.02
	7.300000000000001	7.93	7.93	7.93	7.93	6.76
	5.95	7.93	7.84	7.93	7.93	8.02
	6.76	7.93	7.93	7.93	5.59	7.93
	5.59	7.93	4.6000000000000005	7.93	5.859999999999999	6.220000000000001
	5.68	7.93	7.93	7.93	7.93	1.7199999999999989
	5.95	7.93	7.93	7.93	5.5	8.02
	6.76	7.93	7.93	7.93	5.05	6.220000000000001
	7.029999999999999	7.57	7.93	7.84	7.93	8.02
	6.67	7.93	7.93	8.02	5.5	6.220000000000001
	6.85	7.93	7.93	7.93	7.93	8.02
	7.66	7.93	8.02	8.02	5.2299999999999995	5.59
	7.029999999999999	7.57	5.95	7.93	5.5	8.02
	7.4799999999999995	8.02	4.33	7.93	5.14	8.02
	8.11	7.93	7.93	7.93	5.859999999999999	8.02
	6.85	8.02	7.93	7.93	5.95	7.93
	4.959999999999999	7.57	7.93	7.84	6.58	7.93
	6.67	7.12	7.66	7.93	7.93	6.04
	7.029999999999999	7.4799999999999995	5.68	7.93	3.5200000000000005	8.02
	6.58	7.93	7.93	6.85	5.2299999999999995	6.220000000000001
	7.75	7.93	5.5	7.93	7.93	8.02
	7.93	5.32	7.93	7.84	5.41	8.02
	7.12	7.93	4.6000000000000005	7.84	4.51	1.0
	6.3100000000000005	7.93	5.14	7.93	5.95	5.5
	6.9399999999999995	7.93	7.300000000000001	7.93	3.25	5.05
	1.450000000000001	7.93	3.9699999999999998	7.84	5.95	8.02
	7.84	7.93	8.02	3.88	5.5	3.5200000000000005
	7.84	7.93	7.93	7.93	7.93	4.51
	6.220000000000001	5.59	6.76	7.93	5.5	7.93
	6.76	7.93	7.93	7.93	6.67	1.7199999999999989
	6.9399999999999995	8.02	8.02	7.93	3.790000000000001	8.02
	6.85	7.93	7.93	7.300000000000001	8.02	6.85
	6.9399999999999995	7.93	6.67	4.24	5.68	5.7700000000000005
	6.49	7.93	6.3100000000000005	7.93	7.93	7.66
	5.14	7.93	7.93	7.93	7.93	3.7
	5.7700000000000005	5.859999999999999	5.59	7.029999999999999	4.959999999999999	7.93
	6.220000000000001	7.93	7.93	7.93	7.93	5.68
	6.220000000000001	7.93	8.02	7.93	7.93	8.02
	7.300000000000001	7.93	7.93	5.59	7.93	6.220000000000001
	7.029999999999999	5.859999999999999	7.93	8.02	7.93	5.859999999999999
	7.390000000000001	8.02	5.05	7.12	5.59	6.04
	6.9399999999999995	7.57	4.33	7.93	7.4799999999999995	7.93
	6.49	3.6100000000000003	3.7	5.59	5.5	6.49
	6.3100000000000005	7.57	7.93	4.78	8.02	5.7700000000000005
	6.49	7.4799999999999995	7.93	7.93	7.93	6.13
	7.84	5.7700000000000005	7.93	2.17	7.93	7.93
	5.95	7.93	6.58	7.93	7.93	7.84
	6.3100000000000005	5.859999999999999	7.93	7.93	7.4799999999999995	1.0
	6.67	8.02	5.95	7.93	7.93	6.220000000000001
	7.66	4.51	7.93	7.93	5.5	8.02
	5.68	7.93	5.5	8.02	7.93	8.02
	7.93	7.4799999999999995	7.93	7.93	6.13	5.7700000000000005
	7.57	2.5300000000000002	6.04	7.93	7.84	8.02
	5.7700000000000005	7.93	4.78	4.78	5.5	8.02
	7.029999999999999	7.93	7.93	7.93	5.59	8.02
	7.21	5.14	5.859999999999999	7.93	5.05	6.13
	7.390000000000001	6.58	7.93	7.93	7.93	7.93
	7.300000000000001	7.93	7.93	7.93	5.41	8.02
	7.390000000000001	6.220000000000001	7.93	5.7700000000000005	6.58	3.5200000000000005
	7.21	7.93	7.93	7.93	4.6000000000000005	5.2299999999999995
	8.11	7.93	7.93	7.84	7.93	1.0
	7.93	5.95	7.66	4.6000000000000005	4.06	6.49
	7.84	7.57	7.93	7.93	3.9699999999999998	7.93
	6.58	3.88	5.41	7.84	6.4	5.5
	6.67	8.02	7.93	7.57	7.93	7.93
	1.9900000000000002	7.93	7.93	7.93	7.93	6.4
	6.04	7.12	7.93	8.02	7.84	8.02
	7.75	5.59	7.93	7.93	3.88	5.14
	6.9399999999999995	5.95	7.93	4.959999999999999	7.84	5.05
	7.84	8.02	7.93	7.93	5.41	5.59
	8.02	6.04	8.02	7.84	4.1499999999999995	7.93
	6.220000000000001	6.220000000000001	8.02	7.93	5.41	5.7700000000000005
	6.49	7.93	5.859999999999999	7.84	5.5	7.12
	5.7700000000000005	4.78	4.78	7.93	5.59	5.14
	4.959999999999999	7.93	7.93	7.93	7.93	7.93
	7.300000000000001	7.93	5.5	7.4799999999999995	6.3100000000000005	5.2299999999999995
	6.85	5.68	7.93	7.93	5.32	7.93
	6.76	5.59	1.540000000000001	7.84	7.93	8.02
	7.21	4.78	7.84	8.02	7.93	4.33
	6.4	7.84	7.93	7.93	7.93	3.25
	6.76	7.93	8.02	7.93	5.59	5.7700000000000005
	4.959999999999999	8.02	8.02	7.93	5.95	5.68
	6.76	7.4799999999999995	7.93	7.93	5.59	8.02
	5.7700000000000005	7.84	6.67	7.93	5.59	8.02
	7.4799999999999995	7.57	7.93	7.84	5.7700000000000005	8.02
	6.76	7.93	7.93	7.93	5.05	7.93
	7.57	5.859999999999999	7.93	7.93	7.93	5.7700000000000005
	5.95	7.57	7.84	4.78	5.5	7.93
	6.49	3.6100000000000003	4.06	5.32	3.4299999999999997	8.02
	6.85	7.93	7.93	7.93	2.5300000000000002	4.69
	4.33	6.9399999999999995	3.16	7.93	5.95	7.84
	7.300000000000001	6.9399999999999995	7.93	4.24	5.14	5.68
	7.21	5.59	7.93	7.93	7.93	4.6000000000000005
	7.4799999999999995	7.4799999999999995	7.93	7.93	5.5	5.41
	7.57	7.93	7.93	7.84	5.41	4.6000000000000005
	6.49	7.93	5.859999999999999	5.14	5.59	5.95
	6.85	7.57	7.390000000000001	7.93	5.59	8.02
	6.67	7.93	7.93	4.78	5.59	7.84
	7.12	5.7700000000000005	8.02	8.02	7.93	8.02
	2.709999999999999	5.14	6.49	7.93	7.93	8.02
	6.4	7.4799999999999995	8.02	7.029999999999999	7.93	7.84
	6.220000000000001	7.4799999999999995	7.93	7.84	7.93	6.220000000000001
	7.12	7.4799999999999995	4.33	7.93	8.02	7.93
	7.75	7.93	8.02	6.13	5.2299999999999995	8.02
	5.59	5.95	7.93	7.93	5.59	6.49
	5.59	7.4799999999999995	7.93	7.93	5.59	4.6000000000000005
	7.12	6.85	3.0700000000000003	7.84	2.5300000000000002	4.959999999999999
	8.02	7.84	7.93	7.93	4.33	5.859999999999999
	7.93	7.4799999999999995	6.49	4.78	5.859999999999999	6.04
	7.4799999999999995	7.93	7.93	7.93	5.41	7.93
	6.49	7.4799999999999995	7.93	7.93	7.93	8.02
	7.93	7.93	7.84	7.93	3.25	8.02
	7.93	6.04	7.93	7.93	5.68	5.7700000000000005
	5.68	5.14	7.93	6.9399999999999995	7.93	8.02
	8.11	5.95	6.76	7.4799999999999995	4.33	5.7700000000000005
	7.93	8.02	4.87	5.14	3.88	5.5
	7.66	8.02	6.9399999999999995	6.13	6.13	7.93
	6.9399999999999995	7.4799999999999995	7.57	5.05	7.4799999999999995	5.14
	6.4	6.85	7.93	7.93	8.02	5.95
	6.04	7.93	7.57	6.3100000000000005	7.4799999999999995	5.5
	5.5	7.57	8.02	8.02	7.66	6.3100000000000005
	7.300000000000001	7.300000000000001	1.0	5.95	6.49	7.93
	3.16	6.49	4.51	7.93	5.68	5.859999999999999
	4.33	4.42	7.93	3.4299999999999997	5.5	7.93
	7.390000000000001	7.93	7.93	6.13	6.58	8.02
	6.3100000000000005	7.93	7.84	4.959999999999999	6.04	7.93
	7.57	5.2299999999999995	4.1499999999999995	8.02	7.93	7.93
	6.67	7.57	1.0	6.04	7.84	5.7700000000000005
	7.84	5.95	7.57	6.49	7.93	5.05
	4.87	5.7700000000000005	7.75	5.859999999999999	7.93	6.04
	4.06	5.7700000000000005	7.93	7.57	7.66	6.58
	7.21	7.300000000000001	5.2299999999999995	7.84	7.93	3.0700000000000003
	6.9399999999999995	6.4	6.220000000000001	6.220000000000001	7.93	4.78
	4.51	7.4799999999999995	7.66	7.4799999999999995	4.959999999999999	5.2299999999999995
	7.84	7.84	7.029999999999999	7.84	6.3100000000000005	4.78
	7.75	7.93	7.93	7.93	4.69	4.51
	7.390000000000001	7.4799999999999995	7.93	7.93	6.13	3.9699999999999998
	6.13	3.6100000000000003	3.6100000000000003	6.9399999999999995	5.5	4.6000000000000005
	6.04	7.66	7.93	7.93	4.24	5.95
	6.04	6.220000000000001	5.14	7.4799999999999995	6.4	6.3100000000000005
	7.57	7.93	5.32	8.02	7.93	8.02
	7.93	7.93	7.93	7.029999999999999	7.93	7.84
	6.9399999999999995	7.029999999999999	4.69	7.84	6.04	5.7700000000000005
	7.75	7.029999999999999	7.93	7.93	7.93	7.93
	6.04	7.93	5.2299999999999995	7.93	7.93	7.93
	7.66	4.87	7.57	7.84	7.93	7.12
	6.67	7.93	7.93	5.95	5.5	4.51
	7.93	6.4	7.84	8.02	7.84	5.95
	7.21	7.66	7.93	7.390000000000001	6.220000000000001	5.59
	7.75	7.57	7.93	7.93	7.93	4.33
	6.85	8.02	5.2299999999999995	7.93	7.84	4.87
	6.85	6.49	7.390000000000001	7.84	7.93	4.78
	6.4	4.06	7.93	7.84	5.5	5.859999999999999
	7.93	5.859999999999999	7.93	7.390000000000001	6.3100000000000005	3.5200000000000005
	8.02	5.7700000000000005	7.93	5.7700000000000005	7.66	3.4299999999999997
	7.4799999999999995	6.04	7.93	7.93	6.4	8.02
	7.21	8.02	8.2	7.4799999999999995	5.59	8.02
	7.390000000000001	6.67	7.21	7.57	6.13	6.13
	7.57	4.87	6.67	7.93	7.93	7.84
	5.59	5.859999999999999	7.93	6.58	6.85	8.02
	6.3100000000000005	7.57	7.84	4.78	8.02	4.78
	7.57	6.76	7.93	7.93	1.9000000000000004	6.13
	6.76	7.84	5.14	8.02	7.93	5.59
	6.13	5.59	7.93	8.02	5.859999999999999	5.59
	7.66	5.859999999999999	7.75	5.859999999999999	8.02	8.02
	4.33	7.93	4.51	3.7	5.95	7.93
	5.859999999999999	8.02	7.93	6.04	5.41	1.8100000000000005
	6.49	7.84	7.93	7.57	3.6100000000000003	6.3100000000000005
	6.3100000000000005	7.93	8.02	7.93	5.95	8.02
	7.4799999999999995	5.859999999999999	7.93	6.58	6.220000000000001	7.21
	6.3100000000000005	5.859999999999999	5.14	6.220000000000001	5.68	6.85
	7.93	6.3100000000000005	4.06	4.6000000000000005	7.93	7.4799999999999995
	7.75	7.4799999999999995	7.57	5.95	6.49	8.02
	7.84	8.02	6.13	7.93	7.12	6.49
	7.029999999999999	7.93	4.78	7.93	7.93	7.84
	3.7	6.220000000000001	5.859999999999999	7.93	1.8100000000000005	7.93
	4.87	5.5	5.859999999999999	7.75	7.93	4.51
	7.93	4.51	5.68	7.84	7.93	4.51
	7.390000000000001	7.57	7.84	7.93	6.13	8.02
	7.84	6.13	7.93	7.300000000000001	7.93	5.05
	7.4799999999999995	7.4799999999999995	7.93	4.69	5.05	5.32
	7.57	7.93	7.84	6.220000000000001	7.93	8.02
	6.04	6.85	7.93	7.93	6.9399999999999995	7.93
	8.02	5.41	5.32	7.84	4.6000000000000005	4.6000000000000005
	4.69	5.32	7.93	7.84	2.8	6.04
	6.67	7.93	7.4799999999999995	7.4799999999999995	8.02	6.4
	7.66	6.49	7.4799999999999995	7.93	5.7700000000000005	8.02
	7.21	7.93	7.93	8.02	7.84	7.93
	7.84	5.59	7.93	7.93	5.7700000000000005	5.14
	4.24	2.4400000000000004	8.02	6.85	5.7700000000000005	5.59
	5.5	7.93	7.84	6.58	7.93	8.02
	6.3100000000000005	7.93	7.93	7.12	6.76	3.9699999999999998
	7.029999999999999	4.1499999999999995	4.87	8.02	2.5300000000000002	5.59
	6.58	2.4400000000000004	7.84	7.84	7.84	6.9399999999999995
	6.3100000000000005	6.13	5.7700000000000005	8.02	6.58	5.59
	6.67	7.93	7.57	7.93	7.57	5.859999999999999
	5.68	8.02	7.93	7.93	3.9699999999999998	7.75
	7.84	7.93	5.14	7.93	7.93	7.93
	4.51	7.66	5.859999999999999	7.93	6.220000000000001	7.93
	7.390000000000001	7.93	7.4799999999999995	7.93	5.95	6.58
	6.67	7.4799999999999995	4.1499999999999995	5.32	7.84	7.93
	7.390000000000001	7.93	6.3100000000000005	7.84	7.75	5.68
	7.12	7.390000000000001	7.93	5.2299999999999995	7.57	4.51
	7.21	7.21	6.04	7.93	5.68	6.85
	6.85	7.4799999999999995	5.59	7.84	6.220000000000001	6.85
	6.76	7.93	7.93	7.75	4.6000000000000005	6.76
	5.68	6.13	4.87	7.84	7.66	6.85
	6.13	7.93	5.2299999999999995	7.84	6.49	7.21
	5.32	7.84	7.84	7.93	6.13	5.59
	7.75	7.93	8.02	5.41	4.06	6.220000000000001
	6.76	6.3100000000000005	7.84	7.84	8.02	8.02
	7.029999999999999	5.2299999999999995	6.76	7.93	7.12	7.57
	7.300000000000001	5.2299999999999995	7.84	5.14	5.41	7.93
	7.300000000000001	6.76	5.59	7.75	7.93	5.7700000000000005
	8.02	7.93	5.95	7.84	3.6100000000000003	6.4
	6.85	7.4799999999999995	5.95	7.4799999999999995	5.32	3.4299999999999997
	7.93	7.029999999999999	7.93	4.1499999999999995	6.220000000000001	4.78
	6.220000000000001	6.76	7.57	8.02	7.93	8.02
	7.66	7.4799999999999995	7.75	6.76	5.2299999999999995	7.12
	7.93	6.4	7.93	4.42	4.42	5.2299999999999995
	7.66	7.75	4.87	4.42	5.68	5.95
	6.9399999999999995	7.75	8.02	6.04	5.95	7.300000000000001
	7.300000000000001	7.21	4.06	7.93	6.3100000000000005	6.67
	6.76	4.69	5.05	7.75	7.57	4.24
	7.75	7.93	7.84	4.959999999999999	7.390000000000001	5.5
	7.21	3.6100000000000003	1.0	7.75	7.66	6.220000000000001
	7.84	6.4	7.57	7.4799999999999995	7.75	6.3100000000000005
	6.49	6.3100000000000005	6.4	7.57	7.66	5.7700000000000005
	6.49	8.02	8.02	5.59	6.4	5.68
	6.85	7.390000000000001	5.2299999999999995	7.66	7.66	4.69
	7.66	5.2299999999999995	7.75	5.5	7.66	1.7199999999999989
	4.959999999999999	8.02	4.959999999999999	7.93	5.41	7.029999999999999
	7.21	7.4799999999999995	7.75	7.84	7.93	6.9399999999999995
	7.57	6.58	5.32	6.49	7.75	5.59
	6.3100000000000005	5.14	7.66	7.93	6.4	7.57
	7.66	7.84	7.84	7.84	7.93	7.66
	6.49	6.3100000000000005	8.02	5.2299999999999995	5.14	7.84
	7.93	6.220000000000001	7.93	7.84	5.32	4.33
	8.02	7.93	7.93	7.57	6.76	7.93
	6.49	5.68	7.75	7.84	7.93	4.06
	7.93	5.32	7.93	7.84	7.84	5.859999999999999
	7.21	5.859999999999999	7.84	4.51	6.13	5.5
	7.029999999999999	6.3100000000000005	6.9399999999999995	6.13	5.7700000000000005	6.13
	7.21	6.58	7.93	7.93	7.93	7.93
	7.84	7.93	3.9699999999999998	7.57	4.6000000000000005	8.11
	7.93	8.2	7.93	7.93	7.390000000000001	3.790000000000001
	6.85	3.88	7.93	8.02	3.25	7.75
	6.58	7.4799999999999995	5.2299999999999995	7.84	5.5	7.93
	7.21	5.68	4.69	7.93	7.84	5.859999999999999
	7.57	7.12	7.4799999999999995	7.57	7.029999999999999	5.2299999999999995
	7.57	4.51	7.93	8.02	7.93	6.4
	7.66	5.59	7.84	7.93	6.85	7.93
	5.14	7.4799999999999995	5.95	7.84	6.49	4.42
	7.75	7.66	7.4799999999999995	7.93	7.93	7.93
	8.02	6.4	6.13	7.390000000000001	8.02	6.85
	6.67	7.93	6.76	7.93	6.85	7.93
	7.029999999999999	7.66	7.84	8.02	7.12	5.95
	7.390000000000001	5.7700000000000005	8.02	7.93	5.41	6.220000000000001
	7.029999999999999	7.93	1.3599999999999994	7.4799999999999995	7.4799999999999995	5.2299999999999995
	6.58	7.93	5.05	7.93	8.02	6.220000000000001
	8.02	7.4799999999999995	7.57	7.93	4.42	3.9699999999999998
	7.21	7.390000000000001	7.93	5.68	6.13	7.93
	5.859999999999999	6.04	7.66	5.59	7.300000000000001	3.16
	7.75	6.3100000000000005	7.84	7.93	6.4	7.93
	4.69	5.2299999999999995	4.51	7.390000000000001	7.93	7.84
	7.93	5.59	7.84	7.93	7.029999999999999	8.02
	6.67	5.2299999999999995	5.95	7.300000000000001	7.300000000000001	6.85
	5.59	7.93	7.75	7.93	7.84	7.84
	6.76	7.93	7.300000000000001	5.14	8.02	6.4
	7.4799999999999995	7.4799999999999995	4.51	7.029999999999999	7.390000000000001	6.4
	7.75	4.6000000000000005	7.66	5.859999999999999	4.87	7.4799999999999995
	7.84	7.4799999999999995	6.58	7.93	6.58	8.02
	7.93	7.93	7.84	2.3500000000000005	4.87	6.67
	7.75	7.93	7.66	7.93	5.2299999999999995	5.95
	7.12	7.93	7.57	7.57	8.02	6.85
	5.2299999999999995	6.76	5.859999999999999	7.75	6.220000000000001	5.95
	6.13	7.300000000000001	7.93	5.32	7.66	6.3100000000000005
	7.66	8.02	7.93	7.4799999999999995	7.75	5.41
	7.93	7.75	7.57	8.02	6.85	5.7700000000000005
	7.029999999999999	6.67	5.2299999999999995	8.02	7.93	5.5
	6.58	4.51	5.7700000000000005	7.93	6.4	6.3100000000000005
	7.57	6.85	5.7700000000000005	5.7700000000000005	5.32	7.57
	7.4799999999999995	7.93	8.02	5.7700000000000005	8.02	4.959999999999999
	7.4799999999999995	6.9399999999999995	1.629999999999999	5.2299999999999995	7.93	7.66
	7.66	7.390000000000001	4.69	7.390000000000001	7.57	7.21
	7.029999999999999	7.66	5.32	6.49	7.4799999999999995	4.51
	7.300000000000001	8.02	7.57	4.87	4.33	5.14
	8.11	7.84	6.4	5.41	6.49	8.02
	6.76	6.9399999999999995	7.66	8.02	7.66	4.959999999999999
	8.56	4.42	5.95	7.57	7.75	5.5
	6.58	7.57	7.12	5.2299999999999995	7.84	6.4
	7.57	7.21	7.4799999999999995	5.41	5.68	5.95
	4.33	7.300000000000001	7.75	7.390000000000001	8.02	7.75
	4.6000000000000005	7.57	7.75	7.029999999999999	7.75	6.3100000000000005
	6.3100000000000005	7.4799999999999995	5.32	7.84	8.02	3.88
	7.66	7.12	7.93	7.93	6.220000000000001	7.84
	7.84	5.95	6.4	7.93	7.4799999999999995	5.59
	6.85	7.57	8.02	5.7700000000000005	7.93	6.04
	7.4799999999999995	4.6000000000000005	2.26	7.93	5.859999999999999	6.3100000000000005
	5.2299999999999995	7.4799999999999995	4.69	7.84	7.75	5.59
	7.029999999999999	7.93	5.32	7.84	7.93	8.02
	7.300000000000001	5.14	4.959999999999999	7.93	5.2299999999999995	6.85
	7.21	7.84	5.95	7.93	5.95	5.859999999999999
	7.75	7.93	8.02	7.75	6.3100000000000005	7.21
	7.57	6.04	7.93	7.84	5.05	7.57
	6.3100000000000005	7.93	6.220000000000001	5.95	5.05	8.02
	7.84	3.7	7.93	7.84	7.93	6.4
	7.300000000000001	6.58	7.93	7.93	7.66	7.57
	6.76	5.95	7.75	7.93	5.7700000000000005	7.93
	7.66	7.57	7.4799999999999995	5.859999999999999	7.57	7.4799999999999995
	6.04	3.9699999999999998	7.75	7.57	7.57	5.32
	6.4	7.84	8.02	5.68	8.02	5.859999999999999
	7.4799999999999995	4.78	7.93	6.9399999999999995	8.02	5.41
	7.93	7.93	7.66	7.93	4.6000000000000005	5.32
	6.3100000000000005	8.02	8.02	3.7	8.02	5.5
	7.84	7.84	7.84	7.93	6.3100000000000005	7.93
	6.13	6.220000000000001	7.84	7.93	7.84	5.59
	7.21	7.4799999999999995	7.4799999999999995	7.4799999999999995	7.57	4.51
	7.4799999999999995	4.51	5.95	7.84	7.93	7.390000000000001
	7.21	7.66	2.8899999999999997	7.4799999999999995	7.4799999999999995	7.390000000000001
	7.84	7.4799999999999995	7.66	7.029999999999999	7.66	4.6000000000000005
	7.66	7.93	5.05	5.68	7.300000000000001	7.84
	5.7700000000000005	7.4799999999999995	5.59	7.57	7.4799999999999995	6.3100000000000005
	6.67	5.95	5.5	5.14	7.75	3.6100000000000003
	7.12	7.93	7.390000000000001	7.66	4.959999999999999	7.84
	6.3100000000000005	3.790000000000001	8.02	7.93	7.84	6.85
	5.41	7.75	7.300000000000001	7.390000000000001	5.41	7.93
	7.4799999999999995	6.4	7.66	7.4799999999999995	7.93	7.390000000000001
	7.84	7.93	3.790000000000001	7.4799999999999995	7.93	8.02
	7.75	5.59	7.66	7.390000000000001	7.93	6.49
	8.38	7.390000000000001	7.84	7.4799999999999995	7.300000000000001	7.300000000000001
	5.5	7.57	5.68	7.57	6.3100000000000005	7.75
	7.300000000000001	5.14	7.4799999999999995	7.390000000000001	7.93	7.93
	6.49	6.49	7.390000000000001	7.93	7.66	7.93
	6.4	5.41	8.02	6.04	5.95	7.75
	8.2	7.75	7.93	7.66	7.93	5.5
	7.93	6.49	6.76	4.959999999999999	5.32	7.93
	8.56	7.75	7.75	7.75	4.69	8.02
	7.93	6.4	5.7700000000000005	7.57	7.66	7.93
	7.84	5.859999999999999	7.21	7.66	7.93	6.76
	6.76	6.3100000000000005	7.84	3.9699999999999998	5.95	6.9399999999999995
	7.84	6.49	7.93	7.66	6.220000000000001	7.57
	6.9399999999999995	7.84	7.84	7.57	7.66	7.75
	7.84	6.220000000000001	7.84	4.06	7.57	5.95
	7.75	7.300000000000001	5.2299999999999995	7.93	7.4799999999999995	7.93
	7.66	5.68	7.66	7.4799999999999995	7.93	7.84
	7.57	7.4799999999999995	7.12	7.93	7.57	5.59
	7.75	6.3100000000000005	7.84	7.4799999999999995	7.66	5.95
	6.76	7.57	7.75	7.57	7.57	6.85
	7.75	4.42	7.4799999999999995	7.84	6.220000000000001	6.76
	6.4	7.93	6.49	7.93	7.75	7.75
	7.93	5.59	7.390000000000001	7.4799999999999995	7.57	7.93
	7.66	7.12	7.84	7.66	6.9399999999999995	5.7700000000000005
	8.02	7.93	5.68	5.14	5.95	4.1499999999999995
	7.57	5.5	7.029999999999999	4.6000000000000005	8.02	4.69
	5.2299999999999995	7.300000000000001	7.93	4.33	7.84	7.57
	7.93	7.66	7.21	5.5	5.5	6.4
	7.75	7.66	7.4799999999999995	5.68	7.57	6.49
	7.84	7.57	7.66	7.84	8.02	7.84
	7.75	7.12	6.58	7.84	4.87	7.21
	7.66	5.32	4.959999999999999	6.220000000000001	7.21	6.85
	7.57	7.93	7.75	7.4799999999999995	6.58	7.84
	8.02	7.66	5.5	7.93	5.5	6.9399999999999995
	7.75	7.93	7.4799999999999995	4.6000000000000005	7.93	5.95
	6.9399999999999995	4.69	6.220000000000001	7.4799999999999995	8.02	7.390000000000001
	5.7700000000000005	4.6000000000000005	7.93	5.859999999999999	4.6000000000000005	6.3100000000000005
	7.300000000000001	4.87	5.859999999999999	6.76	7.57	4.6000000000000005
	7.84	7.66	7.029999999999999	6.85	3.7	7.4799999999999995
	6.9399999999999995	6.58	7.57	7.300000000000001	7.93	7.93
	6.49	5.05	8.02	3.9699999999999998	7.57	6.13
	6.3100000000000005	4.959999999999999	7.93	7.93	7.84	7.12
	6.85	6.49	7.66	7.12	4.24	6.3100000000000005
	7.57	7.66	5.859999999999999	7.66	8.02	6.220000000000001
	7.93	6.58	6.13	6.85	7.75	6.4
	7.4799999999999995	7.66	7.75	7.84	7.93	7.93
	7.93	7.66	7.4799999999999995	5.32	8.02	7.93
	7.390000000000001	7.66	7.57	7.93	5.95	7.75
	7.57	7.93	2.8	7.029999999999999	5.32	5.2299999999999995
	6.67	7.66	7.84	7.66	4.06	3.88
	7.029999999999999	5.68	7.4799999999999995	7.390000000000001	2.4400000000000004	7.93
	7.75	7.57	6.04	7.75	7.93	7.93
	7.84	7.93	7.75	7.57	7.300000000000001	5.41
	7.300000000000001	7.57	7.300000000000001	7.57	5.14	8.02
	6.76	6.4	7.390000000000001	7.66	5.859999999999999	7.93
	6.58	3.16	8.02	5.32	7.66	6.3100000000000005
	5.859999999999999	7.4799999999999995	6.4	7.4799999999999995	7.4799999999999995	6.4
	6.76	7.57	7.029999999999999	7.57	7.84	6.76
	7.21	7.93	7.4799999999999995	5.859999999999999	7.93	7.66
	7.12	7.390000000000001	5.59	7.57	7.93	2.5300000000000002
	8.11	7.57	7.84	7.93	6.13	4.78
	5.2299999999999995	7.57	7.75	7.390000000000001	7.66	6.49
	6.13	7.57	8.02	7.75	7.93	8.02
	8.02	8.2	7.66	5.2299999999999995	6.58	7.93
	7.57	7.4799999999999995	8.02	7.75	6.85	8.02
	7.66	7.66	6.3100000000000005	7.84	7.84	7.75
	7.75	5.95	4.42	7.4799999999999995	7.57	6.76
	8.02	7.93	7.390000000000001	8.02	3.7	7.57
	6.76	7.57	6.67	7.66	7.390000000000001	6.4
	6.9399999999999995	7.12	7.66	7.93	6.67	4.33
	6.49	6.85	6.13	5.05	7.57	8.02
	6.3100000000000005	5.59	5.14	7.57	5.7700000000000005	7.66
	7.84	6.58	6.67	7.390000000000001	7.93	7.300000000000001
	7.75	7.84	7.4799999999999995	7.66	7.66	7.66
	8.2	8.02	7.93	7.93	7.390000000000001	7.12
	7.84	7.4799999999999995	6.4	5.59	7.66	6.3100000000000005
	7.75	6.3100000000000005	7.66	7.21	7.57	3.34
	7.93	1.9000000000000004	7.66	7.66	8.38	7.66
	7.66	7.57	7.93	7.300000000000001	6.85	8.02
	7.75	7.75	7.390000000000001	7.21	7.75	6.9399999999999995
	7.4799999999999995	7.84	6.67	7.66	4.6000000000000005	6.67
	5.14	5.2299999999999995	6.4	7.57	4.69	3.0700000000000003
	6.13	5.41	5.7700000000000005	5.859999999999999	7.75	6.58
	7.57	7.75	7.66	4.87	7.84	6.4
	7.93	6.9399999999999995	7.75	6.49	6.3100000000000005	7.93
	7.66	4.69	3.34	7.93	8.02	3.6100000000000003
	7.57	8.02	7.84	7.66	7.93	8.02
	6.58	7.84	7.93	3.4299999999999997	7.57	6.04
	8.11	7.029999999999999	7.57	2.709999999999999	7.84	7.66
	7.66	7.66	6.9399999999999995	7.93	4.959999999999999	8.02
	7.57	7.84	5.7700000000000005	7.4799999999999995	7.4799999999999995	6.04
	7.93	7.84	7.4799999999999995	7.66	7.75	5.95
	7.93	5.68	7.93	5.2299999999999995	5.41	7.390000000000001
	6.9399999999999995	6.4	7.84	6.4	7.390000000000001	8.02
	7.75	7.4799999999999995	7.300000000000001	5.05	8.02	6.85
	7.66	7.93	7.390000000000001	6.4	7.84	4.959999999999999
	7.66	7.390000000000001	6.49	7.84	8.02	7.75
	7.300000000000001	7.12	7.57	4.87	7.4799999999999995	3.790000000000001
	7.57	7.66	4.78	7.84	4.78	7.57
	7.4799999999999995	5.95	7.4799999999999995	5.95	7.93	5.41
	8.02	5.32	7.57	7.4799999999999995	7.66	7.12
	7.93	7.300000000000001	7.66	7.4799999999999995	7.57	7.66
	7.75	7.390000000000001	7.84	8.02	7.66	7.57
	7.4799999999999995	6.220000000000001	7.75	7.66	7.4799999999999995	7.75
	7.66	7.84	7.75	7.4799999999999995	7.300000000000001	5.05
	7.57	6.9399999999999995	7.57	7.93	8.11	6.9399999999999995
	7.57	7.57	5.859999999999999	7.4799999999999995	7.66	5.05
	7.4799999999999995	6.49	7.57	7.66	7.390000000000001	5.859999999999999
	7.66	6.58	6.04	7.390000000000001	7.93	7.93
	6.9399999999999995	7.75	4.51	6.76	7.93	6.76
	8.02	5.95	7.66	7.84	6.3100000000000005	7.93
	7.66	7.66	7.57	7.93	6.4	6.67
	6.67	7.57	5.859999999999999	7.93	7.84	6.04
	7.66	7.75	7.93	7.93	5.859999999999999	7.84
	8.2	5.59	5.59	7.75	7.93	5.59
	8.11	7.66	7.84	6.4	6.76	7.390000000000001
	6.13	4.51	8.02	6.220000000000001	7.029999999999999	7.029999999999999
	7.300000000000001	7.93	7.66	7.21	7.4799999999999995	7.93
	6.85	7.4799999999999995	7.66	7.93	7.75	7.93
	7.57	6.67	7.66	7.390000000000001	7.93	7.66
	7.300000000000001	3.0700000000000003	7.57	7.029999999999999	7.93	8.02
	6.13	7.57	6.9399999999999995	7.300000000000001	7.029999999999999	7.57
	7.66	7.93	5.2299999999999995	7.300000000000001	7.75	7.66
	7.75	7.57	5.5	7.4799999999999995	7.75	6.76
	7.75	7.66	7.57	7.84	7.84	6.9399999999999995
	7.84	4.51	7.390000000000001	6.49	7.84	7.57
	7.84	7.57	7.21	5.41	6.13	6.58
	7.21	6.76	7.57	5.95	6.220000000000001	7.84
	8.11	6.220000000000001	6.49	7.75	7.4799999999999995	7.4799999999999995
	7.66	6.9399999999999995	7.66	7.66	6.9399999999999995	7.029999999999999
	7.029999999999999	7.66	7.390000000000001	7.4799999999999995	6.49	7.66
	6.220000000000001	5.68	5.95	7.4799999999999995	7.300000000000001	7.66
	6.4	7.75	7.66	7.57	7.93	4.78
	7.75	7.390000000000001	7.93	7.66	7.84	6.67
	4.69	6.85	7.84	7.4799999999999995	7.93	7.66
	7.57	7.93	7.66	7.84	6.67	8.11
	7.84	7.93	8.02	7.390000000000001	8.02	6.9399999999999995
	7.84	6.85	7.84	5.5	6.58	6.3100000000000005
	7.75	7.390000000000001	6.13	7.300000000000001	6.3100000000000005	6.220000000000001
	7.57	6.49	7.4799999999999995	7.57	7.75	6.4
	7.4799999999999995	7.84	7.390000000000001	6.9399999999999995	7.300000000000001	7.93
	7.390000000000001	4.51	7.75	7.75	7.93	5.59
	8.02	7.57	7.66	7.93	6.13	7.4799999999999995
	7.029999999999999	6.220000000000001	7.93	7.57	7.4799999999999995	7.66
	8.02	7.12	7.57	7.75	6.67	5.95
	6.9399999999999995	7.66	7.75	7.84	7.84	7.57
	7.93	7.84	4.33	6.13	5.41	6.85
	6.76	6.76	7.93	7.57	8.02	7.75
	5.2299999999999995	6.76	7.029999999999999	7.93	7.300000000000001	8.02
	7.390000000000001	6.04	7.66	7.390000000000001	7.75	6.13
	8.56	7.93	6.3100000000000005	6.85	6.220000000000001	5.5
	5.7700000000000005	4.1499999999999995	7.66	7.84	7.93	7.390000000000001
	7.12	7.66	7.93	7.57	5.7700000000000005	6.67
	7.300000000000001	7.57	7.12	6.76	7.390000000000001	7.57
	8.11	7.66	6.58	7.390000000000001	7.93	7.93
	7.75	7.029999999999999	7.84	7.57	5.7700000000000005	7.390000000000001
	7.4799999999999995	5.7700000000000005	7.4799999999999995	4.1499999999999995	7.029999999999999	7.12
	7.029999999999999	7.12	7.390000000000001	7.93	8.11	4.1499999999999995
	7.75	7.93	7.66	7.57	7.75	7.66
	7.57	7.4799999999999995	7.4799999999999995	7.93	3.790000000000001	7.66
	7.57	7.4799999999999995	6.9399999999999995	7.75	7.93	7.66
	6.67	7.390000000000001	7.4799999999999995	8.02	3.9699999999999998	6.13
	6.9399999999999995	7.57	7.93	7.84	7.84	6.49
	7.21	5.41	7.93	7.66	6.58	5.68
	8.38	7.57	6.76	7.57	7.75	4.24
	7.4799999999999995	5.7700000000000005	7.4799999999999995	7.4799999999999995	8.2	7.84
	7.75	6.85	7.84	8.02	5.59	5.5
	8.02	6.4	7.4799999999999995	7.57	7.57	6.220000000000001
	6.9399999999999995	5.59	7.4799999999999995	8.02	6.04	6.3100000000000005
	7.4799999999999995	5.859999999999999	7.390000000000001	7.4799999999999995	7.57	6.9399999999999995
	6.3100000000000005	6.13	5.95	7.300000000000001	4.33	7.75
	6.67	7.75	7.66	6.9399999999999995	7.21	7.4799999999999995
	7.12	7.75	7.84	7.84	7.93	7.66
	7.300000000000001	4.06	5.95	7.4799999999999995	8.02	7.84
	7.75	7.4799999999999995	1.7199999999999989	8.38	5.68	5.05
	8.56	7.84	5.32	7.84	7.84	7.93
	8.56	6.58	7.84	4.24	3.7	7.84
	7.93	6.4	7.57	8.02	7.66	6.49
	7.84	3.4299999999999997	7.93	8.02	7.57	6.67
	7.93	7.57	7.4799999999999995	5.2299999999999995	7.21	7.93
	7.21	7.75	7.66	7.57	7.300000000000001	6.9399999999999995
	7.84	7.12	4.24	7.75	4.87	7.57
	7.57	7.4799999999999995	7.66	6.58	5.7700000000000005	7.66
	7.84	7.4799999999999995	7.57	7.4799999999999995	8.02	7.57
	7.93	7.75	6.85	7.029999999999999	6.13	7.029999999999999
	7.57	6.9399999999999995	6.220000000000001	7.93	6.85	7.93
	8.11	5.7700000000000005	7.57	7.84	2.8899999999999997	4.1499999999999995
	7.93	5.7700000000000005	7.84	6.58	8.2	6.85
	7.84	7.75	7.75	8.02	6.13	7.93
	7.75	7.390000000000001	8.11	5.859999999999999	7.390000000000001	7.66
	8.02	7.93	6.13	7.75	7.300000000000001	7.57
	7.66	7.93	7.21	7.84	7.66	8.2
	8.56	7.93	6.04	7.66	8.02	7.4799999999999995
	7.66	3.9699999999999998	7.66	7.84	7.84	4.24
	7.390000000000001	8.2	7.66	7.390000000000001	7.4799999999999995	5.59
	7.029999999999999	6.85	7.75	7.75	7.66	7.57
	8.2	7.57	7.66	7.93	7.84	7.12
	7.66	7.57	7.84	7.66	5.5	8.29
	7.390000000000001	7.75	4.78	7.4799999999999995	7.4799999999999995	7.84
	8.02	7.66	7.66	7.84	5.41	7.93
	7.66	7.66	7.4799999999999995	7.66	7.390000000000001	4.42
	5.59	7.029999999999999	4.33	7.390000000000001	7.66	7.21
	7.12	4.51	7.84	5.95	7.93	8.11
	7.75	5.5	8.02	5.68	3.6100000000000003	8.02
	7.57	7.84	6.04	7.57	7.4799999999999995	7.66
	6.67	7.57	8.02	4.959999999999999	6.67	7.300000000000001
	8.02	7.84	7.93	7.57	8.02	7.93
	7.57	7.57	7.84	1.0	6.49	7.57
	7.75	7.4799999999999995	7.66	7.4799999999999995	7.66	7.66
	7.390000000000001	7.84	6.04	7.4799999999999995	7.57	8.02
	7.029999999999999	7.300000000000001	7.93	7.390000000000001	7.57	7.66
	7.029999999999999	7.75	7.66	7.390000000000001	7.84	7.300000000000001
	7.029999999999999	2.9799999999999995	7.84	7.66	5.59	3.9699999999999998
	7.390000000000001	5.5	7.4799999999999995	8.02	7.390000000000001	7.300000000000001
	8.11	7.93	7.84	7.57	7.300000000000001	7.75
	7.93	5.14	7.93	7.75	7.57	7.57
	8.2	7.4799999999999995	8.02	7.66	7.84	7.75
	6.76	7.66	5.95	7.75	7.93	7.4799999999999995
	6.76	7.84	6.67	7.57	6.220000000000001	7.21
	7.75	7.390000000000001	7.390000000000001	8.02	7.75	7.4799999999999995
	8.11	6.85	8.02	6.67	6.9399999999999995	7.66
	7.12	7.93	7.4799999999999995	5.7700000000000005	7.84	7.57
	7.4799999999999995	7.84	7.75	8.29	7.66	7.84
	7.93	7.66	6.13	7.84	7.84	7.66
	7.21	7.66	7.390000000000001	6.9399999999999995	7.75	7.66
	7.57	7.75	7.93	7.57	7.57	5.68
	7.300000000000001	7.75	7.75	6.04	7.66	7.57
	6.67	7.57	7.66	7.57	7.57	5.59
	7.75	6.67	7.66	7.75	7.66	5.95
	7.93	7.390000000000001	5.2299999999999995	6.9399999999999995	7.75	6.3100000000000005
	6.49	7.4799999999999995	7.93	6.13	6.67	7.75
	6.76	8.38	7.75	7.93	7.93	7.84
	7.390000000000001	7.390000000000001	7.75	7.75	4.24	6.85
	7.93	7.12	6.04	7.4799999999999995	7.300000000000001	4.51
	8.02	7.93	6.67	7.75	7.75	7.4799999999999995
	7.75	7.84	7.93	7.300000000000001	7.57	7.93
	7.57	7.66	6.85	7.390000000000001	6.76	7.66
	7.57	5.05	6.9399999999999995	2.4400000000000004	7.66	6.13
	8.65	7.84	8.02	7.57	7.75	7.390000000000001
	7.12	7.4799999999999995	7.4799999999999995	5.05	8.38	7.93
	7.75	5.95	7.84	6.76	7.4799999999999995	7.4799999999999995
	7.75	7.66	7.75	7.93	7.4799999999999995	7.93
	6.85	7.66	7.300000000000001	5.32	7.4799999999999995	7.93
	5.32	7.300000000000001	5.7700000000000005	4.959999999999999	7.390000000000001	5.95
	7.300000000000001	5.05	7.75	6.220000000000001	4.78	7.66
	7.66	4.06	6.220000000000001	7.93	5.32	7.75
	7.75	6.76	6.9399999999999995	6.58	7.75	7.84
	7.84	7.57	7.57	7.57	7.57	6.76
	8.11	7.84	6.67	7.75	7.66	7.93
	8.74	7.66	7.4799999999999995	7.4799999999999995	7.390000000000001	7.93
	7.93	5.5	7.93	7.57	6.220000000000001	7.93
	8.11	6.76	5.859999999999999	7.57	4.69	5.41
	7.029999999999999	7.66	7.66	7.57	5.59	6.4
	5.7700000000000005	6.3100000000000005	6.76	7.66	3.790000000000001	7.390000000000001
	8.02	7.4799999999999995	6.58	7.390000000000001	6.04	7.93
	7.66	6.9399999999999995	7.84	6.58	7.4799999999999995	7.300000000000001
	7.93	8.02	7.93	5.59	6.4	7.66
	4.6000000000000005	7.57	5.859999999999999	4.1499999999999995	8.02	7.66
	7.84	7.93	7.66	7.75	7.300000000000001	6.3100000000000005
	7.66	7.66	7.75	5.68	5.859999999999999	5.05
	6.220000000000001	7.84	7.21	7.84	6.76	8.02
	8.65	7.66	6.13	6.9399999999999995	7.84	7.300000000000001
	8.2	7.75	7.84	7.66	7.57	7.84
	7.66	7.93	8.02	7.75	8.2	6.4
	7.029999999999999	4.33	7.84	7.4799999999999995	6.58	7.84
	7.390000000000001	5.7700000000000005	7.66	7.75	7.4799999999999995	7.57
	7.66	8.47	7.4799999999999995	7.75	7.93	7.75
	6.67	7.390000000000001	7.75	7.66	5.05	6.58
	7.300000000000001	8.02	7.4799999999999995	8.11	7.93	6.04
	7.93	7.4799999999999995	7.57	6.9399999999999995	7.390000000000001	7.66
	5.2299999999999995	6.220000000000001	7.75	7.66	6.58	7.66
	8.56	7.84	7.21	7.300000000000001	8.2	3.25
	7.4799999999999995	6.220000000000001	7.4799999999999995	7.75	7.93	5.32
	7.84	6.220000000000001	7.66	7.57	7.75	7.84
	8.2	7.57	7.93	7.300000000000001	5.5	6.76
	7.84	6.04	6.85	7.84	7.390000000000001	7.93
	6.9399999999999995	7.57	7.66	5.05	3.0700000000000003	7.93
	7.57	7.66	5.7700000000000005	7.57	7.84	8.02
	6.58	7.75	7.300000000000001	6.04	6.76	6.58
	7.75	7.93	7.75	7.4799999999999995	7.84	7.66
	5.41	7.66	7.84	8.56	7.4799999999999995	6.4
	6.85	7.66	7.84	7.12	7.75	6.85
	7.75	7.84	7.66	7.93	8.11	7.93
	7.93	7.75	7.57	7.57	7.300000000000001	7.84
	8.47	7.93	7.75	7.390000000000001	7.57	7.390000000000001
	7.84	7.300000000000001	7.4799999999999995	8.02	6.67	7.66
	7.21	7.300000000000001	7.4799999999999995	7.390000000000001	7.300000000000001	7.66
	7.12	7.4799999999999995	5.859999999999999	7.93	7.93	5.859999999999999
	7.12	7.4799999999999995	6.4	7.93	7.93	5.859999999999999
	7.12	7.4799999999999995	5.859999999999999	7.93	7.93	5.7700000000000005
	7.390000000000001	7.4799999999999995	5.859999999999999	7.93	4.78	5.95
	7.21	7.4799999999999995	6.04	7.93	4.78	5.95
	7.21	7.4799999999999995	6.04	7.93	7.93	5.95
	7.029999999999999	7.4799999999999995	5.859999999999999	7.93	7.93	5.95
	7.21	7.4799999999999995	6.04	7.93	4.78	5.7700000000000005
	7.029999999999999	7.4799999999999995	6.49	7.93	7.93	5.859999999999999
	7.029999999999999	7.4799999999999995	5.859999999999999	7.93	8.02	5.859999999999999
	7.12	7.4799999999999995	5.859999999999999	7.93	7.93	5.859999999999999
	7.21	7.4799999999999995	5.859999999999999	7.93	7.93	5.859999999999999
	7.21	7.4799999999999995	6.04	7.93	4.78	5.7700000000000005
	7.12	7.4799999999999995	5.859999999999999	7.93	7.93	5.95
	7.12	7.4799999999999995	6.3100000000000005	7.93	4.78	5.7700000000000005
	7.029999999999999	7.4799999999999995	6.04	7.93	7.93	5.95
	7.21	7.4799999999999995	5.859999999999999	7.93	4.78	5.859999999999999
	7.12	7.4799999999999995	5.859999999999999	7.93	7.93	5.7700000000000005
	7.12	7.4799999999999995	6.4	7.93	7.93	5.7700000000000005
	7.029999999999999	7.4799999999999995	5.859999999999999	7.93	7.93	5.859999999999999
	7.21	7.4799999999999995	5.859999999999999	7.93	4.78	5.7700000000000005
	7.12	7.4799999999999995	6.67	7.93	7.93	5.7700000000000005
	7.12	7.4799999999999995	5.859999999999999	7.93	7.93	5.95
	7.21	7.4799999999999995	5.859999999999999	7.93	7.93	5.7700000000000005
	7.390000000000001	7.4799999999999995	6.04	7.93	7.93	5.859999999999999
	7.21	7.4799999999999995	6.04	7.93	7.93	5.859999999999999
	7.21	7.4799999999999995	6.4	7.93	7.93	5.859999999999999
	7.390000000000001	7.4799999999999995	5.859999999999999	7.93	7.93	5.7700000000000005
	7.029999999999999	7.4799999999999995	6.220000000000001	7.93	7.93	5.7700000000000005
	7.029999999999999	7.4799999999999995	5.859999999999999	7.93	7.93	5.7700000000000005
	7.21	7.4799999999999995	5.859999999999999	7.93	4.6000000000000005	5.859999999999999
	7.12	7.4799999999999995	5.7700000000000005	7.93	7.93	5.7700000000000005
	7.12	7.4799999999999995	6.4	7.93	7.93	5.859999999999999
	7.21	7.4799999999999995	6.4	7.93	7.93	5.859999999999999
	7.12	7.4799999999999995	5.859999999999999	7.93	7.93	5.7700000000000005
	7.21	7.4799999999999995	5.859999999999999	7.93	7.93	5.859999999999999
	7.029999999999999	7.4799999999999995	5.859999999999999	7.93	7.93	5.7700000000000005
	7.12	7.4799999999999995	5.859999999999999	7.93	7.93	5.95
	7.12	7.4799999999999995	6.220000000000001	7.93	7.93	5.859999999999999
	7.12	7.4799999999999995	5.859999999999999	7.93	7.93	5.7700000000000005
	7.029999999999999	7.4799999999999995	5.859999999999999	7.93	7.93	5.7700000000000005
	7.12	7.4799999999999995	5.859999999999999	7.93	7.93	5.7700000000000005
	7.21	7.4799999999999995	5.859999999999999	7.93	5.14	5.95
	7.12	7.4799999999999995	6.04	7.93	4.6000000000000005	5.7700000000000005
	7.029999999999999	7.4799999999999995	6.4	7.93	7.93	5.859999999999999
	7.029999999999999	7.4799999999999995	5.859999999999999	7.93	7.93	5.7700000000000005
	7.029999999999999	7.4799999999999995	5.859999999999999	7.93	7.93	5.859999999999999
	7.390000000000001	7.4799999999999995	6.04	7.93	7.93	5.95
	7.12	7.4799999999999995	6.4	7.93	7.93	5.95
	7.029999999999999	7.4799999999999995	5.859999999999999	7.93	4.6000000000000005	5.859999999999999
	7.21	7.4799999999999995	5.859999999999999	7.93	4.78	5.859999999999999
	7.12	7.4799999999999995	6.220000000000001	7.93	4.78	5.7700000000000005
	7.21	7.4799999999999995	5.859999999999999	7.93	4.6000000000000005	5.859999999999999
	7.21	7.4799999999999995	5.859999999999999	7.93	7.93	5.859999999999999
	7.12	7.4799999999999995	5.859999999999999	7.93	7.93	5.7700000000000005
	7.12	7.4799999999999995	5.859999999999999	7.93	7.93	5.95
	7.12	7.4799999999999995	6.4	7.93	4.78	5.7700000000000005
	7.029999999999999	7.4799999999999995	5.859999999999999	7.93	7.93	5.7700000000000005
	7.029999999999999	7.4799999999999995	5.859999999999999	7.93	7.93	5.859999999999999
	7.12	7.4799999999999995	5.859999999999999	7.93	4.78	5.7700000000000005
	7.21	7.4799999999999995	5.859999999999999	7.93	7.93	5.859999999999999
	7.21	7.4799999999999995	7.21	7.93	4.6000000000000005	5.7700000000000005
	7.12	7.4799999999999995	7.029999999999999	7.93	7.93	5.7700000000000005
	7.21	7.4799999999999995	5.859999999999999	7.93	7.93	5.95
	7.12	7.4799999999999995	5.859999999999999	7.93	8.02	5.859999999999999
	7.21	7.4799999999999995	7.029999999999999	7.93	7.93	5.95
	7.12	7.4799999999999995	5.859999999999999	7.93	7.93	5.95
	7.12	7.4799999999999995	5.859999999999999	7.93	7.93	5.7700000000000005
	7.12	7.4799999999999995	5.859999999999999	7.93	4.78	5.95
	7.12	7.4799999999999995	6.04	7.93	7.93	5.7700000000000005
	7.21	7.4799999999999995	6.04	7.93	7.93	5.7700000000000005
	7.21	7.4799999999999995	5.859999999999999	7.93	4.78	5.95
	7.21	7.4799999999999995	5.859999999999999	7.93	7.93	5.7700000000000005
	7.12	7.4799999999999995	5.859999999999999	7.93	7.93	5.859999999999999
	7.21	7.4799999999999995	5.7700000000000005	7.93	4.6000000000000005	5.95
	7.12	7.4799999999999995	7.029999999999999	7.93	7.93	5.95
	7.21	7.4799999999999995	5.859999999999999	7.93	7.93	5.95
	7.390000000000001	7.4799999999999995	5.859999999999999	7.93	7.93	5.7700000000000005
	7.12	7.4799999999999995	5.859999999999999	7.93	5.14	5.859999999999999
	7.21	7.4799999999999995	5.859999999999999	7.93	7.93	5.859999999999999
	7.21	7.4799999999999995	5.859999999999999	7.93	7.93	5.7700000000000005
	7.029999999999999	7.4799999999999995	6.4	7.93	4.6000000000000005	5.7700000000000005
	7.029999999999999	7.4799999999999995	5.859999999999999	7.93	7.93	5.7700000000000005
	7.21	7.4799999999999995	5.859999999999999	7.93	7.93	5.7700000000000005
	7.21	7.4799999999999995	5.859999999999999	7.93	7.93	5.7700000000000005
	7.12	7.4799999999999995	5.859999999999999	7.93	7.93	5.859999999999999
	7.029999999999999	7.4799999999999995	6.4	7.93	7.93	5.7700000000000005
	7.12	7.4799999999999995	7.029999999999999	7.93	4.6000000000000005	5.7700000000000005
	7.12	7.4799999999999995	6.04	7.93	4.78	5.859999999999999
	7.12	7.4799999999999995	5.859999999999999	7.93	7.93	5.859999999999999
	7.21	7.4799999999999995	5.859999999999999	7.93	7.93	5.95
	7.12	7.4799999999999995	6.3100000000000005	7.93	7.93	5.859999999999999
	7.12	7.4799999999999995	5.859999999999999	7.93	4.6000000000000005	5.7700000000000005
	7.21	7.4799999999999995	5.859999999999999	7.93	7.93	5.7700000000000005
	7.12	7.4799999999999995	6.04	7.93	7.93	5.7700000000000005
	7.21	7.4799999999999995	5.859999999999999	7.93	7.93	5.859999999999999
	7.12	7.4799999999999995	5.859999999999999	7.93	4.78	5.859999999999999
	7.12	7.4799999999999995	5.859999999999999	7.93	4.6000000000000005	5.95
	7.21	7.4799999999999995	5.859999999999999	7.93	7.93	5.7700000000000005
	7.12	7.4799999999999995	5.859999999999999	7.93	7.93	5.859999999999999
	7.029999999999999	7.4799999999999995	6.85	7.93	4.24	5.7700000000000005
	7.390000000000001	6.9399999999999995	6.76	7.93	7.93	5.7700000000000005
	7.4799999999999995	7.4799999999999995	7.84	7.93	7.93	5.7700000000000005
	7.12	7.4799999999999995	6.85	7.93	4.78	5.7700000000000005
	7.12	7.4799999999999995	5.859999999999999	7.93	7.93	5.95
	7.12	7.12	6.220000000000001	7.93	5.41	5.7700000000000005
	7.12	7.4799999999999995	7.029999999999999	7.93	4.87	5.95
	7.029999999999999	7.4799999999999995	8.02	7.93	4.78	5.95
	7.029999999999999	7.4799999999999995	6.4	7.93	8.02	5.859999999999999
	6.76	7.4799999999999995	7.21	7.93	4.69	5.7700000000000005
	7.12	7.12	7.84	7.93	7.93	5.7700000000000005
	7.029999999999999	7.4799999999999995	7.029999999999999	7.93	4.69	5.7700000000000005
	7.21	7.4799999999999995	5.859999999999999	7.93	7.93	5.7700000000000005
	7.12	7.4799999999999995	7.390000000000001	7.93	4.78	5.95
	7.21	7.21	6.58	7.93	7.93	5.7700000000000005
	6.85	7.4799999999999995	6.67	7.93	4.06	5.859999999999999
	7.390000000000001	7.029999999999999	7.93	7.93	7.93	5.7700000000000005
	7.21	7.12	7.93	7.93	7.93	5.95
	7.12	7.4799999999999995	6.220000000000001	7.93	5.2299999999999995	5.7700000000000005
	7.029999999999999	7.4799999999999995	7.029999999999999	7.93	5.14	5.7700000000000005
	6.76	7.029999999999999	6.04	7.93	7.93	5.95
	7.029999999999999	7.4799999999999995	5.95	7.93	7.93	5.7700000000000005
	7.12	7.4799999999999995	6.9399999999999995	7.93	7.93	5.7700000000000005
	7.21	7.12	7.390000000000001	7.93	7.93	5.7700000000000005
	7.029999999999999	7.4799999999999995	7.390000000000001	7.93	7.93	5.7700000000000005
	7.029999999999999	7.029999999999999	6.04	7.93	4.78	5.859999999999999
	7.21	6.67	7.029999999999999	7.93	4.959999999999999	5.95
	6.85	7.4799999999999995	7.390000000000001	7.93	1.450000000000001	4.78
	7.029999999999999	7.4799999999999995	7.390000000000001	7.93	7.93	5.95
	7.12	7.4799999999999995	7.84	7.93	4.78	5.95
	7.029999999999999	7.21	5.859999999999999	7.93	8.02	5.95
	7.12	7.4799999999999995	7.029999999999999	7.93	7.93	5.95
	7.12	7.66	6.3100000000000005	7.93	4.87	5.95
	7.21	7.390000000000001	6.85	7.93	3.4299999999999997	5.7700000000000005
	7.12	7.21	6.4	7.93	7.93	5.7700000000000005
	7.029999999999999	7.029999999999999	7.029999999999999	7.93	4.51	5.95
	7.12	7.4799999999999995	5.859999999999999	7.93	7.93	7.93
	7.029999999999999	7.12	6.4	7.93	4.959999999999999	5.7700000000000005
	7.12	7.4799999999999995	6.58	7.93	7.21	5.95
	7.12	7.4799999999999995	7.029999999999999	7.93	7.93	3.9699999999999998
	7.12	7.4799999999999995	6.58	7.93	7.029999999999999	5.95
	6.76	7.4799999999999995	7.21	7.93	7.93	5.7700000000000005
	7.21	7.4799999999999995	7.21	7.93	7.93	5.7700000000000005
	7.12	7.4799999999999995	7.21	7.93	4.959999999999999	5.7700000000000005
	6.76	7.12	6.67	7.93	7.93	5.859999999999999
	7.12	7.4799999999999995	5.859999999999999	7.93	7.93	3.9699999999999998
	7.029999999999999	7.390000000000001	6.3100000000000005	7.93	7.300000000000001	5.859999999999999
	7.12	7.4799999999999995	5.859999999999999	4.33	7.93	5.7700000000000005
	7.390000000000001	7.390000000000001	7.21	7.93	7.93	5.859999999999999
	6.9399999999999995	7.4799999999999995	4.24	7.93	7.93	5.7700000000000005
	6.76	7.4799999999999995	6.49	7.93	4.78	5.7700000000000005
	7.12	7.4799999999999995	7.029999999999999	7.93	2.3500000000000005	5.859999999999999
	7.12	6.9399999999999995	5.859999999999999	7.93	3.790000000000001	5.7700000000000005
	6.85	7.390000000000001	5.859999999999999	7.93	4.78	5.95
	7.029999999999999	7.4799999999999995	6.04	7.93	7.93	5.95
	7.029999999999999	7.12	7.029999999999999	7.93	5.05	5.7700000000000005
	7.12	7.029999999999999	7.300000000000001	7.93	4.78	5.95
	7.12	7.4799999999999995	7.12	7.93	4.78	5.859999999999999
	7.029999999999999	7.4799999999999995	6.85	7.93	4.51	5.95
	6.85	7.029999999999999	7.84	7.93	7.93	5.859999999999999
	7.029999999999999	7.4799999999999995	7.300000000000001	7.93	7.93	5.7700000000000005
	7.12	7.57	7.029999999999999	7.93	8.02	5.7700000000000005
	7.12	7.390000000000001	7.390000000000001	7.93	7.93	5.7700000000000005
	7.029999999999999	7.4799999999999995	7.029999999999999	7.93	8.02	5.859999999999999
	7.390000000000001	7.21	6.04	7.93	7.93	5.859999999999999
	7.12	7.4799999999999995	7.029999999999999	7.93	7.93	5.859999999999999
	7.12	7.21	5.859999999999999	7.93	8.02	5.95
	7.029999999999999	7.4799999999999995	7.029999999999999	7.93	7.93	5.7700000000000005
	7.12	7.4799999999999995	6.9399999999999995	7.93	8.02	5.95
	6.9399999999999995	7.300000000000001	5.95	7.93	7.93	5.7700000000000005
	6.9399999999999995	7.4799999999999995	7.029999999999999	7.93	7.93	5.859999999999999
	7.029999999999999	7.4799999999999995	6.49	7.93	5.41	5.7700000000000005
	7.390000000000001	7.4799999999999995	6.49	7.93	4.959999999999999	5.95
	7.21	7.21	7.029999999999999	7.93	8.02	5.7700000000000005
	7.029999999999999	7.4799999999999995	7.029999999999999	7.93	7.93	4.6000000000000005
	7.12	7.4799999999999995	5.859999999999999	7.93	8.02	5.7700000000000005
	7.12	7.4799999999999995	5.859999999999999	7.93	7.93	5.95
	7.21	7.12	6.85	7.93	7.93	5.95
	7.029999999999999	7.4799999999999995	7.390000000000001	7.93	7.93	5.7700000000000005
	7.12	7.4799999999999995	7.84	7.93	4.51	5.95
	7.21	7.029999999999999	6.67	7.93	7.93	5.95
	7.21	7.4799999999999995	7.029999999999999	7.93	7.84	5.7700000000000005
	7.029999999999999	7.4799999999999995	7.029999999999999	7.93	7.93	5.95
	7.029999999999999	7.300000000000001	6.67	7.93	5.14	5.7700000000000005
	7.029999999999999	7.21	6.4	7.93	7.93	5.95
	7.029999999999999	7.4799999999999995	7.300000000000001	7.93	8.02	5.7700000000000005
	7.12	7.4799999999999995	6.4	7.93	7.93	5.7700000000000005
	7.12	7.300000000000001	7.84	7.93	7.93	5.95
	6.85	7.4799999999999995	7.029999999999999	7.93	7.93	5.7700000000000005
	6.85	6.85	6.58	7.93	7.93	5.95
	7.12	7.57	5.859999999999999	7.93	7.93	5.7700000000000005
	7.029999999999999	7.4799999999999995	6.04	7.93	7.93	5.95
	7.12	7.21	5.859999999999999	7.93	7.93	5.95
	7.21	7.390000000000001	6.76	7.93	7.93	5.859999999999999
	7.12	7.390000000000001	6.58	7.93	7.93	5.95
	7.029999999999999	7.4799999999999995	7.029999999999999	7.93	4.06	3.9699999999999998
	7.029999999999999	7.4799999999999995	7.029999999999999	7.93	7.93	5.7700000000000005
	7.12	7.4799999999999995	6.4	7.93	8.02	5.7700000000000005
	7.029999999999999	7.4799999999999995	7.029999999999999	7.93	5.7700000000000005	5.7700000000000005
	7.12	7.4799999999999995	7.029999999999999	7.93	7.93	5.95
	6.85	7.390000000000001	7.4799999999999995	7.93	7.93	5.95
	6.67	7.21	7.300000000000001	7.93	7.93	5.7700000000000005
	7.390000000000001	7.21	7.84	7.93	7.93	4.6000000000000005
	7.4799999999999995	6.49	7.75	7.93	8.02	6.4
	6.85	6.85	7.029999999999999	7.93	7.93	7.93
	7.12	6.58	7.75	7.93	7.029999999999999	5.2299999999999995
	6.9399999999999995	7.12	7.84	7.93	5.7700000000000005	5.7700000000000005
	7.300000000000001	7.029999999999999	6.4	7.93	7.66	7.12
	7.12	7.12	7.21	7.93	7.84	5.05
	7.84	6.49	6.76	7.93	7.93	6.04
	7.029999999999999	7.390000000000001	7.390000000000001	7.93	7.84	5.05
	6.58	6.49	7.300000000000001	7.93	3.7	6.4
	7.21	6.67	6.85	7.93	8.02	6.3100000000000005
	5.59	7.21	7.300000000000001	7.93	5.41	5.859999999999999
	7.12	7.12	7.57	7.84	7.93	5.95
	7.12	7.4799999999999995	7.029999999999999	7.93	7.93	4.69
	7.21	7.300000000000001	7.300000000000001	7.93	7.93	5.95
	7.12	6.9399999999999995	6.49	7.93	6.3100000000000005	2.8
	7.4799999999999995	6.9399999999999995	7.93	7.93	7.84	6.220000000000001
	7.4799999999999995	6.85	7.75	7.93	7.84	5.859999999999999
	7.12	7.4799999999999995	7.300000000000001	7.93	6.04	6.4
	7.12	6.76	5.5	7.93	4.78	6.4
	7.12	7.029999999999999	8.11	7.93	8.02	6.3100000000000005
	6.85	7.12	6.85	7.93	7.390000000000001	5.2299999999999995
	6.85	6.67	7.4799999999999995	7.93	6.4	5.859999999999999
	7.12	7.12	7.4799999999999995	7.93	7.57	5.95
	6.9399999999999995	6.85	6.85	7.93	6.9399999999999995	5.95
	6.13	7.390000000000001	8.29	4.78	6.9399999999999995	5.95
	6.67	6.76	7.029999999999999	7.93	7.93	4.1499999999999995
	6.9399999999999995	7.300000000000001	6.220000000000001	7.93	7.300000000000001	6.85
	7.12	4.24	6.67	7.93	6.04	6.220000000000001
	6.67	7.029999999999999	6.67	7.93	8.02	5.95
	6.13	7.21	7.66	7.75	7.93	8.02
	7.12	6.9399999999999995	7.4799999999999995	7.93	5.32	6.49
	6.9399999999999995	7.21	7.4799999999999995	7.93	7.84	5.7700000000000005
	7.029999999999999	6.76	6.13	7.93	7.4799999999999995	7.84
	6.9399999999999995	6.04	7.029999999999999	7.93	5.14	6.3100000000000005
	6.76	7.390000000000001	7.029999999999999	5.32	7.93	5.95
	6.9399999999999995	7.57	6.85	7.93	4.87	3.9699999999999998
	6.3100000000000005	7.029999999999999	7.4799999999999995	7.93	3.9699999999999998	4.06
	7.029999999999999	6.4	7.66	7.93	5.05	6.3100000000000005
	6.13	6.9399999999999995	7.300000000000001	7.93	7.93	5.859999999999999
	6.49	7.029999999999999	6.76	7.93	5.41	7.93
	7.21	7.21	5.2299999999999995	7.93	6.04	2.62
	6.85	7.12	5.95	7.93	4.87	5.95
	7.21	7.57	7.300000000000001	8.02	7.21	5.95
	6.85	6.9399999999999995	7.029999999999999	7.93	7.93	5.7700000000000005
	7.21	7.029999999999999	6.220000000000001	7.93	7.93	3.9699999999999998
	7.029999999999999	7.390000000000001	7.300000000000001	7.93	7.4799999999999995	5.7700000000000005
	6.58	7.029999999999999	7.300000000000001	7.93	7.029999999999999	6.76
	6.85	7.12	7.21	4.87	7.4799999999999995	6.3100000000000005
	6.85	6.9399999999999995	8.02	8.02	7.84	3.9699999999999998
	7.300000000000001	7.029999999999999	6.3100000000000005	7.93	5.2299999999999995	5.7700000000000005
	7.12	7.390000000000001	7.84	7.93	7.93	7.93
	6.9399999999999995	7.029999999999999	7.300000000000001	7.93	7.93	4.24
	7.390000000000001	6.67	6.67	7.93	7.84	6.76
	7.12	7.029999999999999	7.300000000000001	7.93	2.5300000000000002	6.3100000000000005
	5.68	7.029999999999999	6.3100000000000005	7.93	7.93	4.6000000000000005
	6.76	6.76	6.220000000000001	7.93	7.93	5.95
	6.3100000000000005	7.300000000000001	6.85	7.93	2.17	3.9699999999999998
	5.95	7.57	7.300000000000001	7.93	6.9399999999999995	3.88
	6.49	7.93	6.4	7.93	5.41	4.6000000000000005
	6.4	6.85	7.66	1.8100000000000005	5.7700000000000005	5.95
	7.300000000000001	6.76	7.12	7.93	7.93	4.78
	5.95	3.34	6.67	7.93	4.24	3.9699999999999998
	7.12	7.029999999999999	7.12	7.93	5.41	7.75
	6.67	3.9699999999999998	7.029999999999999	5.41	7.93	5.95
	5.59	7.300000000000001	6.49	7.93	5.2299999999999995	4.78
	6.85	7.4799999999999995	7.029999999999999	4.87	2.8899999999999997	6.4
	6.49	6.67	7.390000000000001	7.93	6.04	5.859999999999999
	6.13	6.9399999999999995	7.84	7.93	7.93	5.95
	7.12	6.9399999999999995	7.93	7.93	6.9399999999999995	5.95
	7.12	7.66	7.390000000000001	5.2299999999999995	7.12	5.95
	6.85	6.76	7.12	4.959999999999999	7.93	6.67
	7.029999999999999	7.029999999999999	6.85	7.93	7.21	5.2299999999999995
	7.029999999999999	7.84	5.859999999999999	7.93	7.93	7.66
	7.300000000000001	7.75	7.84	7.93	6.3100000000000005	5.95
	7.029999999999999	7.029999999999999	7.57	5.32	7.93	3.9699999999999998
	6.58	7.21	7.12	7.93	7.93	5.41
	7.12	7.21	6.76	7.84	4.69	6.67
	6.76	7.21	2.8	7.93	5.14	4.87
	7.12	7.12	7.93	7.93	7.93	5.7700000000000005
	6.9399999999999995	7.21	6.04	3.6100000000000003	5.68	5.7700000000000005
	6.67	7.029999999999999	7.300000000000001	7.84	7.93	5.59
	6.85	7.12	6.4	8.02	4.1499999999999995	5.7700000000000005
	6.4	6.85	6.3100000000000005	3.6100000000000003	7.57	5.41
	6.76	6.3100000000000005	7.390000000000001	7.93	7.93	6.13
	7.300000000000001	6.9399999999999995	7.300000000000001	7.93	4.69	5.32
	6.3100000000000005	7.4799999999999995	7.029999999999999	7.93	4.06	5.5
	6.9399999999999995	7.66	7.75	7.93	7.12	6.4
	6.4	7.4799999999999995	6.4	7.93	8.02	4.6000000000000005
	7.12	6.9399999999999995	7.84	7.93	8.02	5.95
	6.58	7.390000000000001	7.57	5.41	7.029999999999999	5.14
	7.21	7.84	7.57	7.93	8.02	6.04
	7.12	7.4799999999999995	8.02	7.93	7.93	6.220000000000001
	7.12	7.029999999999999	7.93	7.93	7.93	3.9699999999999998
	6.85	7.12	6.9399999999999995	7.93	7.93	5.95
	5.859999999999999	7.029999999999999	7.4799999999999995	7.93	4.69	5.95
	6.85	7.21	7.84	7.84	2.8899999999999997	5.7700000000000005
	6.9399999999999995	7.029999999999999	7.4799999999999995	7.93	5.14	8.02
	6.67	7.12	8.11	7.93	5.05	5.05
	7.84	6.4	7.12	5.95	6.76	6.49
	3.16	7.21	7.75	5.5	7.93	6.58
	7.300000000000001	7.57	7.21	7.93	7.390000000000001	3.9699999999999998
	6.9399999999999995	5.95	7.390000000000001	7.93	4.69	5.95
	6.9399999999999995	6.3100000000000005	6.220000000000001	4.87	7.93	5.59
	5.2299999999999995	6.4	7.93	4.6000000000000005	7.84	6.67
	7.390000000000001	8.02	7.75	7.93	7.029999999999999	7.75
	5.41	5.41	8.02	7.93	7.390000000000001	6.49
	6.58	7.84	6.49	7.93	7.4799999999999995	1.0
	4.959999999999999	6.4	7.029999999999999	7.93	6.220000000000001	4.6000000000000005
	7.84	7.66	7.66	7.93	6.67	6.3100000000000005
	7.029999999999999	7.300000000000001	7.93	7.93	7.84	6.3100000000000005
	7.390000000000001	7.300000000000001	7.029999999999999	5.32	7.12	6.13
	7.029999999999999	6.9399999999999995	6.3100000000000005	7.93	7.21	5.2299999999999995
	6.58	6.67	5.05	4.51	2.8	5.95
	6.67	7.4799999999999995	6.76	7.93	4.6000000000000005	5.7700000000000005
	6.9399999999999995	7.21	7.4799999999999995	7.93	7.84	5.14
	6.76	7.12	7.75	7.93	5.5	6.4
	6.76	6.4	6.13	5.68	8.02	2.709999999999999
	6.4	7.029999999999999	6.85	5.14	5.95	5.68
	5.59	7.390000000000001	7.93	8.02	6.13	4.6000000000000005
	5.95	7.66	7.66	5.859999999999999	6.4	5.5
	6.85	7.390000000000001	6.76	7.93	7.93	7.93
	3.790000000000001	7.84	6.67	4.87	7.66	6.85
	5.59	7.300000000000001	6.85	7.93	7.93	5.41
	6.58	7.4799999999999995	7.4799999999999995	8.02	5.41	5.95
	6.9399999999999995	8.2	5.14	8.02	7.93	5.5
	7.93	6.9399999999999995	7.66	7.57	7.75	7.93
	6.4	7.390000000000001	7.4799999999999995	5.41	8.02	7.21
	7.75	7.57	7.75	8.02	7.12	5.7700000000000005
	7.300000000000001	7.84	8.02	7.93	7.75	5.95
	7.93	6.9399999999999995	7.93	7.93	5.05	8.02
	7.21	6.67	8.11	7.93	3.25	5.859999999999999
	6.76	7.4799999999999995	7.300000000000001	7.93	6.9399999999999995	3.4299999999999997
	6.67	7.4799999999999995	7.93	7.93	5.5	6.67
	7.21	7.93	7.4799999999999995	8.02	7.93	6.3100000000000005
	6.04	7.390000000000001	7.75	4.69	5.5	6.58
	5.95	6.9399999999999995	7.390000000000001	8.02	8.02	7.75
	5.68	6.9399999999999995	7.390000000000001	3.790000000000001	7.4799999999999995	5.7700000000000005
	6.49	6.85	6.67	7.93	7.93	5.05
	6.9399999999999995	8.2	8.2	7.93	7.4799999999999995	6.58
	5.859999999999999	7.93	7.57	8.02	5.95	7.93
	7.12	7.21	6.85	7.93	5.95	6.49
	5.2299999999999995	7.84	7.84	7.93	7.84	6.04
	7.029999999999999	7.300000000000001	7.57	3.6100000000000003	6.49	1.450000000000001
	7.300000000000001	4.87	7.300000000000001	1.8100000000000005	7.84	6.4
	6.85	7.93	7.029999999999999	7.93	7.93	7.93
	6.13	7.029999999999999	7.84	7.93	7.93	6.76
	7.21	7.21	7.84	7.93	7.4799999999999995	6.67
	7.300000000000001	7.75	8.2	7.93	5.41	6.76
	7.029999999999999	7.300000000000001	6.49	7.93	8.02	8.02
	7.12	6.9399999999999995	6.67	5.859999999999999	7.300000000000001	4.33
	7.93	7.4799999999999995	7.390000000000001	5.59	7.4799999999999995	6.220000000000001
	7.4799999999999995	7.12	6.9399999999999995	7.93	6.3100000000000005	7.93
	7.57	7.21	7.66	7.93	7.4799999999999995	5.59
	7.029999999999999	6.9399999999999995	7.93	7.84	3.88	5.32
	7.75	6.04	7.21	6.13	5.05	6.67
	7.93	6.9399999999999995	8.29	8.02	5.05	6.3100000000000005
	6.76	6.49	6.4	4.959999999999999	7.390000000000001	4.51
	7.21	6.9399999999999995	1.0	7.93	3.9699999999999998	4.33
	7.029999999999999	7.12	8.29	7.93	7.300000000000001	5.859999999999999
	6.9399999999999995	7.300000000000001	7.84	7.93	7.93	5.95
	6.76	5.68	7.12	7.93	7.390000000000001	5.5
	6.9399999999999995	7.029999999999999	8.2	5.14	3.790000000000001	6.3100000000000005
	6.85	7.390000000000001	7.93	7.93	7.93	4.6000000000000005
	6.67	7.4799999999999995	6.85	8.02	5.859999999999999	7.93
	7.93	7.57	8.11	7.57	7.93	4.6000000000000005
	6.76	6.58	6.58	7.93	7.93	6.13
	7.4799999999999995	7.21	7.93	7.93	7.390000000000001	6.13
	7.21	6.85	8.11	7.93	6.3100000000000005	7.75
	7.4799999999999995	7.300000000000001	7.390000000000001	7.75	4.42	5.59
	6.76	7.84	6.58	7.84	6.58	4.1499999999999995
	6.220000000000001	7.12	4.06	7.84	7.4799999999999995	6.220000000000001
	7.21	6.49	5.95	5.7700000000000005	5.05	3.9699999999999998
	6.220000000000001	7.390000000000001	6.58	5.14	7.21	6.3100000000000005
	7.029999999999999	7.57	5.59	6.04	7.93	6.9399999999999995
	7.4799999999999995	6.220000000000001	6.76	7.93	5.2299999999999995	6.49
	7.57	7.12	5.95	7.93	7.029999999999999	7.93
	7.029999999999999	7.21	5.59	7.93	5.05	7.93
	6.220000000000001	7.390000000000001	7.12	7.93	7.93	7.93
	7.4799999999999995	6.9399999999999995	6.9399999999999995	5.2299999999999995	7.93	6.49
	7.66	7.300000000000001	6.58	7.93	7.4799999999999995	8.02
	8.02	7.93	7.4799999999999995	7.84	7.93	6.220000000000001
	7.12	6.4	7.75	7.93	7.12	6.67
	5.7700000000000005	4.1499999999999995	7.93	8.02	7.66	8.02
	5.95	7.4799999999999995	8.02	7.93	7.21	5.68
	6.9399999999999995	6.76	6.49	4.33	7.21	6.3100000000000005
	1.7199999999999989	7.029999999999999	6.49	7.93	7.93	6.58
	6.67	7.12	8.29	5.14	6.9399999999999995	6.49
	6.49	7.84	7.93	7.93	7.84	7.84
	7.57	7.12	6.9399999999999995	5.32	3.6100000000000003	5.59
	6.49	6.9399999999999995	5.7700000000000005	7.93	7.029999999999999	5.7700000000000005
	5.5	7.75	7.390000000000001	5.5	7.93	5.05
	7.84	7.300000000000001	7.12	7.93	7.93	7.84
	7.93	6.76	8.02	7.93	7.300000000000001	5.05
	5.59	7.12	6.85	7.93	7.84	6.85
	5.7700000000000005	7.21	6.9399999999999995	7.84	7.57	5.41
	8.02	5.68	7.300000000000001	6.220000000000001	7.93	6.04
	7.029999999999999	7.93	7.21	8.02	7.93	6.76
	6.4	5.95	7.75	7.84	5.32	6.58
	7.93	5.59	5.95	6.76	7.4799999999999995	6.04
	6.49	7.21	6.4	5.2299999999999995	5.41	6.4
	4.24	7.57	7.84	7.93	6.3100000000000005	7.12
	7.21	6.85	7.4799999999999995	7.93	7.57	6.9399999999999995
	7.84	7.75	7.4799999999999995	6.49	7.75	5.95
	7.66	7.66	7.12	8.02	6.13	4.06
	7.390000000000001	6.04	7.93	5.859999999999999	6.04	6.220000000000001
	7.93	7.93	7.75	7.93	6.4	5.59
	7.390000000000001	6.9399999999999995	7.57	4.69	7.93	6.49
	7.66	7.12	7.84	7.93	6.13	6.3100000000000005
	7.84	6.13	7.66	5.95	7.93	6.13
	7.84	6.4	6.9399999999999995	5.95	7.390000000000001	6.58
	7.84	7.57	5.859999999999999	7.93	7.93	6.85
	6.3100000000000005	6.67	7.029999999999999	7.029999999999999	5.7700000000000005	5.7700000000000005
	8.02	6.58	6.85	4.33	6.9399999999999995	5.68
	5.859999999999999	7.12	7.66	6.220000000000001	6.04	4.24
	7.84	7.390000000000001	6.9399999999999995	7.93	6.49	5.95
	5.59	6.67	7.84	8.02	7.93	5.859999999999999
	6.76	7.12	8.29	6.49	7.93	5.7700000000000005
	6.13	6.58	7.21	7.84	7.66	6.13
	7.75	7.75	4.1499999999999995	6.220000000000001	7.300000000000001	8.02
	6.85	7.66	8.11	5.41	5.7700000000000005	3.6100000000000003
	5.7700000000000005	7.029999999999999	7.75	5.32	7.57	5.95
	8.02	6.76	8.02	7.93	4.51	5.7700000000000005
	6.9399999999999995	7.66	7.390000000000001	7.57	7.4799999999999995	5.05
	7.75	7.300000000000001	8.11	5.859999999999999	7.84	5.05
	7.93	7.66	7.75	6.67	7.93	4.6000000000000005
	6.4	7.21	7.12	5.41	7.029999999999999	7.93
	8.02	8.2	7.390000000000001	7.4799999999999995	8.02	6.58
	6.9399999999999995	7.75	7.84	5.859999999999999	7.4799999999999995	6.58
	7.12	7.66	7.66	6.3100000000000005	7.93	4.959999999999999
	7.84	7.390000000000001	6.4	6.13	4.959999999999999	6.58
	4.959999999999999	5.59	7.66	5.32	5.2299999999999995	7.93
	6.3100000000000005	6.67	6.4	5.7700000000000005	7.21	5.95
	6.04	6.9399999999999995	8.02	7.93	5.05	4.78
	7.21	6.49	6.49	7.93	8.02	4.959999999999999
	6.9399999999999995	6.4	6.220000000000001	5.32	6.220000000000001	6.85
	8.47	6.49	7.84	7.93	7.390000000000001	6.76
	7.57	5.68	7.57	7.93	7.84	7.4799999999999995
	6.58	7.4799999999999995	7.93	5.68	7.93	5.68
	7.84	7.029999999999999	7.93	6.49	3.34	6.76
	5.68	6.85	8.02	4.87	7.75	7.84
	6.4	7.84	7.93	7.93	7.75	5.32
	5.68	6.58	8.38	7.93	7.390000000000001	6.3100000000000005
	7.300000000000001	6.85	7.75	7.12	7.4799999999999995	6.220000000000001
	7.029999999999999	7.93	7.84	7.84	5.95	3.88
	5.95	7.21	7.4799999999999995	8.02	5.59	7.93
	6.85	7.75	7.57	7.93	7.75	5.05
	7.21	6.85	7.4799999999999995	7.93	5.859999999999999	4.78
	7.66	5.5	7.390000000000001	2.8	7.4799999999999995	6.76
	7.029999999999999	5.32	6.9399999999999995	7.93	7.93	6.3100000000000005
	7.84	7.57	6.58	7.93	8.02	6.85
	7.21	6.9399999999999995	7.029999999999999	5.7700000000000005	6.58	4.51
	5.2299999999999995	7.390000000000001	6.85	7.84	7.4799999999999995	5.2299999999999995
	8.02	7.390000000000001	6.9399999999999995	5.5	6.9399999999999995	6.4
	7.4799999999999995	7.84	7.66	5.32	6.3100000000000005	5.859999999999999
	6.04	6.13	7.66	6.76	7.21	7.93
	5.859999999999999	6.58	7.4799999999999995	4.42	7.93	6.3100000000000005
	6.85	6.9399999999999995	6.49	8.02	7.300000000000001	6.67
	6.4	7.66	7.66	6.13	6.220000000000001	5.95
	6.4	5.32	6.85	7.93	7.390000000000001	5.59
	7.75	7.57	7.84	8.02	4.51	6.13
	7.12	8.11	7.84	7.93	7.93	6.13
	7.12	8.02	8.02	7.93	7.21	5.05
	6.04	7.300000000000001	6.13	7.84	5.41	6.13
	7.390000000000001	5.95	7.93	7.84	7.84	5.95
	6.85	7.57	7.4799999999999995	7.84	7.75	6.3100000000000005
	7.029999999999999	8.11	7.390000000000001	7.84	6.04	7.93
	4.6000000000000005	6.04	6.4	5.41	7.84	6.9399999999999995
	8.02	7.57	7.93	7.93	8.02	5.05
	6.04	7.84	7.75	5.7700000000000005	7.390000000000001	7.93
	6.76	6.4	6.04	5.95	6.9399999999999995	6.85
	5.859999999999999	6.4	8.02	7.93	5.68	4.51
	6.9399999999999995	7.84	7.390000000000001	7.93	7.84	7.93
	7.93	7.21	7.4799999999999995	7.21	7.93	6.9399999999999995
	8.02	5.05	7.93	7.93	3.7	6.04
	5.95	7.66	7.66	5.59	7.66	5.05
	5.41	6.13	7.93	5.41	7.57	6.13
	7.4799999999999995	8.2	7.029999999999999	5.859999999999999	7.93	5.2299999999999995
	6.49	7.75	7.21	8.02	8.02	5.95
	7.75	7.12	7.75	7.57	4.42	6.220000000000001
	7.75	7.66	7.66	7.93	5.59	6.67
	5.41	6.76	8.02	5.859999999999999	7.93	5.859999999999999
	4.6000000000000005	7.4799999999999995	7.66	7.93	7.390000000000001	7.93
	7.84	7.84	6.67	4.959999999999999	5.5	6.220000000000001
	5.5	5.5	7.029999999999999	7.93	7.4799999999999995	7.12
	6.85	7.390000000000001	8.02	5.68	7.66	4.69
	6.58	7.84	5.59	7.84	7.93	6.49
	6.3100000000000005	6.85	6.220000000000001	7.84	7.12	7.21
	6.58	6.58	6.220000000000001	5.859999999999999	7.84	5.05
	7.029999999999999	7.21	6.4	7.93	7.4799999999999995	4.69
	7.84	8.02	7.84	7.93	7.93	6.76
	7.84	6.220000000000001	8.2	7.93	7.84	7.12
	7.93	6.13	7.57	8.02	6.67	7.93
	3.6100000000000003	6.4	6.13	7.93	7.75	6.58
	7.66	6.76	8.38	7.93	7.12	5.14
	6.49	7.75	7.93	8.02	7.75	6.13
	5.95	7.93	7.84	7.93	4.06	7.93
	7.390000000000001	7.4799999999999995	7.21	5.32	7.84	7.75
	7.66	6.9399999999999995	4.87	7.93	6.13	5.95
	7.029999999999999	7.300000000000001	7.93	7.4799999999999995	7.390000000000001	7.12
	6.13	6.67	7.300000000000001	7.93	6.04	2.709999999999999
	7.93	8.11	7.84	5.95	7.84	4.42
	7.390000000000001	7.12	7.390000000000001	5.05	7.300000000000001	6.9399999999999995
	7.84	7.390000000000001	8.02	7.84	1.7199999999999989	7.57
	7.029999999999999	7.66	4.78	7.4799999999999995	4.87	6.76
	7.93	8.11	7.12	7.93	5.59	7.84
	7.57	7.390000000000001	7.75	5.5	7.84	5.14
	6.4	8.02	8.02	7.93	7.93	7.12
	7.57	5.5	7.66	5.32	7.84	7.84
	7.84	7.12	6.4	7.84	7.93	6.76
	8.38	7.93	7.4799999999999995	7.84	7.390000000000001	4.06
	7.029999999999999	6.49	7.75	6.67	7.93	4.33
	2.8899999999999997	7.93	7.84	6.49	5.05	6.4
	5.95	7.21	7.390000000000001	4.959999999999999	5.95	5.32
	7.12	7.12	7.75	5.5	7.21	6.04
	7.66	7.300000000000001	7.84	6.85	4.24	6.220000000000001
	6.85	7.75	7.300000000000001	7.93	5.05	7.93
	7.4799999999999995	7.300000000000001	7.84	7.93	7.390000000000001	4.78
	7.4799999999999995	7.66	7.93	8.02	7.93	6.76
	5.5	4.959999999999999	5.2299999999999995	5.14	7.57	7.84
	6.58	7.66	7.57	7.93	5.68	6.58
	6.4	7.93	8.11	7.57	7.93	6.3100000000000005
	7.390000000000001	7.300000000000001	8.02	7.84	7.390000000000001	6.76
	6.85	6.76	7.84	5.859999999999999	7.57	7.93
	6.04	7.66	6.4	8.02	6.58	6.220000000000001
	6.3100000000000005	7.84	8.02	5.14	7.300000000000001	6.76
	6.67	6.4	6.85	7.84	7.4799999999999995	6.49
	6.49	7.75	7.66	4.78	5.68	7.12
	7.390000000000001	7.75	8.2	7.84	7.93	4.42
	8.02	7.029999999999999	8.11	4.69	7.75	6.9399999999999995
	7.84	7.4799999999999995	7.029999999999999	7.12	7.84	6.220000000000001
	7.84	7.300000000000001	7.4799999999999995	7.390000000000001	7.93	7.93
	6.3100000000000005	6.76	6.49	7.93	7.75	7.66
	7.300000000000001	5.68	7.84	6.67	6.04	7.12
	7.75	7.84	8.02	7.66	7.93	5.5
	7.57	7.300000000000001	7.57	5.05	7.390000000000001	6.67
	7.93	7.84	7.75	5.14	7.390000000000001	7.93
	7.57	7.12	6.58	3.5200000000000005	7.390000000000001	7.93
	6.58	6.85	6.9399999999999995	6.04	6.9399999999999995	3.7
	7.84	8.47	6.220000000000001	7.66	7.84	6.3100000000000005
	7.75	7.84	6.76	4.1499999999999995	7.93	5.2299999999999995
	7.300000000000001	7.390000000000001	7.93	6.49	6.3100000000000005	7.66
	7.390000000000001	6.58	6.58	6.220000000000001	7.66	6.04
	7.57	5.7700000000000005	7.57	7.4799999999999995	6.13	5.14
	7.93	7.300000000000001	7.4799999999999995	6.85	7.21	7.12
	5.41	6.49	8.11	5.59	8.02	7.93
	7.84	6.76	5.95	5.7700000000000005	5.859999999999999	5.7700000000000005
	6.85	6.4	7.66	8.02	6.220000000000001	7.93
	7.029999999999999	7.84	7.84	5.68	3.34	7.93
	7.75	5.5	7.93	6.13	6.04	6.220000000000001
	7.93	6.9399999999999995	7.12	3.5200000000000005	6.49	7.57
	7.029999999999999	6.85	7.390000000000001	6.58	5.859999999999999	7.66
	6.58	7.4799999999999995	7.75	7.93	8.02	7.93
	6.85	7.66	6.67	7.66	6.3100000000000005	6.220000000000001
	7.93	6.76	7.029999999999999	6.3100000000000005	1.0	7.57
	6.13	8.2	7.300000000000001	7.93	7.93	6.13
	7.029999999999999	7.029999999999999	8.2	6.76	7.390000000000001	7.66
	6.04	6.04	8.02	7.84	7.300000000000001	5.95
	7.75	7.12	7.4799999999999995	8.02	7.300000000000001	7.390000000000001
	7.12	7.84	7.93	5.32	5.68	7.12
	7.12	7.66	7.57	7.93	7.93	6.13
	6.9399999999999995	6.76	6.67	6.3100000000000005	7.84	6.9399999999999995
	7.66	6.3100000000000005	7.75	8.11	7.75	8.02
	5.59	7.12	7.93	6.67	6.9399999999999995	4.51
	8.11	6.67	7.93	5.68	4.78	6.220000000000001
	7.390000000000001	6.04	8.11	7.93	6.04	1.450000000000001
	6.3100000000000005	7.029999999999999	8.2	7.57	7.66	6.4
	7.57	7.390000000000001	7.75	5.68	6.13	7.390000000000001
	8.29	7.75	6.58	6.85	7.21	8.02
	5.2299999999999995	5.59	6.67	8.02	7.57	7.93
	8.38	7.300000000000001	8.02	7.21	5.859999999999999	7.75
	7.93	6.85	7.66	8.02	7.4799999999999995	6.67
	7.390000000000001	6.13	7.300000000000001	8.02	6.220000000000001	7.75
	4.959999999999999	6.4	7.21	6.85	6.4	7.93
	8.29	7.21	7.4799999999999995	5.5	3.34	6.4
	7.93	6.220000000000001	3.25	3.34	4.69	7.93
	7.12	7.66	7.75	3.88	7.93	6.58
	4.87	5.05	3.7	7.57	7.029999999999999	8.02
	7.75	7.21	6.9399999999999995	5.859999999999999	7.75	6.4
	7.21	7.12	7.66	7.84	8.02	6.3100000000000005
	7.12	8.02	7.75	5.32	7.93	6.3100000000000005
	5.41	7.66	7.12	4.51	3.16	4.87
	7.57	7.75	7.57	5.5	5.7700000000000005	6.3100000000000005
	6.9399999999999995	6.3100000000000005	8.02	7.57	4.51	6.58
	8.65	7.84	7.93	5.59	7.75	7.57
	7.300000000000001	7.66	7.57	7.57	7.93	7.66
	7.300000000000001	7.57	8.02	5.68	3.16	5.59
	7.029999999999999	7.84	7.93	4.33	2.62	7.75
	7.12	7.029999999999999	7.84	4.87	7.21	4.6000000000000005
	8.02	7.84	7.390000000000001	7.93	7.75	5.859999999999999
	4.33	7.57	8.11	7.75	5.05	7.75
	7.4799999999999995	6.49	7.75	7.75	7.4799999999999995	1.0
	6.85	7.12	7.66	7.75	5.7700000000000005	8.02
	7.93	7.57	8.02	7.4799999999999995	6.49	7.390000000000001
	6.4	8.2	6.49	7.57	7.66	7.66
	7.4799999999999995	7.300000000000001	8.02	6.3100000000000005	7.4799999999999995	5.859999999999999
	3.7	7.66	8.2	7.93	7.93	3.9699999999999998
	8.29	7.93	7.75	7.66	5.59	7.84
	8.02	3.790000000000001	7.75	7.57	7.21	7.029999999999999
	8.2	7.84	7.93	7.84	7.66	6.58
	5.59	7.4799999999999995	6.13	7.12	4.33	6.85
	7.57	6.4	6.49	7.4799999999999995	7.93	6.13
	7.93	7.4799999999999995	5.2299999999999995	6.49	7.75	6.67
	7.4799999999999995	7.57	7.75	7.12	6.49	8.02
	7.66	8.65	7.84	7.57	7.93	7.75
	6.9399999999999995	7.300000000000001	7.390000000000001	6.85	6.76	4.42
	8.56	5.7700000000000005	8.02	6.58	7.66	6.3100000000000005
	8.02	7.75	7.75	7.75	8.02	4.06
	9.1	7.4799999999999995	6.67	5.95	6.3100000000000005	7.66
	7.029999999999999	7.75	8.2	7.57	4.959999999999999	6.3100000000000005
	7.75	7.93	7.57	6.85	7.66	5.5
	7.029999999999999	7.93	7.66	7.75	7.21	7.57
	6.4	8.11	8.2	7.66	7.75	7.93
	8.2	6.4	7.84	8.02	6.85	8.2
	5.7700000000000005	7.4799999999999995	7.390000000000001	6.58	6.4	6.76
	1.9900000000000002	7.57	7.93	6.4	7.66	7.57
	7.66	7.4799999999999995	7.390000000000001	7.93	7.84	6.9399999999999995
	6.220000000000001	7.66	7.66	7.4799999999999995	6.85	7.93
	6.49	7.75	6.76	7.93	6.9399999999999995	7.66
	6.220000000000001	5.859999999999999	7.93	5.14	7.93	7.66
	7.4799999999999995	8.29	7.93	7.84	5.859999999999999	7.21
	7.57	7.4799999999999995	5.859999999999999	6.85	4.78	4.69
	7.93	7.300000000000001	7.21	7.75	7.57	7.75
	6.9399999999999995	7.4799999999999995	6.67	7.84	7.029999999999999	7.4799999999999995
	6.67	7.4799999999999995	7.75	7.93	5.14	7.4799999999999995
	7.75	7.93	8.29	6.13	7.4799999999999995	7.390000000000001
	7.66	7.84	7.57	5.14	7.93	6.67
	6.58	7.029999999999999	8.2	7.93	6.58	6.67
	7.029999999999999	7.57	7.12	8.02	7.66	6.76
	8.11	8.11	7.029999999999999	7.84	6.76	7.300000000000001
	7.4799999999999995	7.57	7.21	8.02	6.49	7.93
	8.02	6.67	7.66	8.02	8.11	6.49
	6.49	6.49	7.300000000000001	7.66	7.029999999999999	7.93
	7.84	5.95	7.57	3.6100000000000003	7.93	7.75
	7.66	8.02	6.9399999999999995	8.02	7.57	6.3100000000000005
	7.93	8.47	7.66	7.57	7.93	7.4799999999999995
	7.029999999999999	7.12	7.57	7.75	6.58	6.4
	6.9399999999999995	7.93	5.59	6.13	7.75	7.300000000000001
	8.11	7.84	7.4799999999999995	7.029999999999999	7.4799999999999995	5.2299999999999995
	6.67	7.84	7.93	7.75	7.93	7.75
	7.75	7.300000000000001	7.84	7.93	7.390000000000001	6.04
	7.84	7.75	7.4799999999999995	7.93	8.02	8.02
	7.57	7.4799999999999995	5.5	4.33	7.84	6.76
	8.2	7.66	7.75	2.8899999999999997	7.84	7.84
	7.75	4.6000000000000005	6.58	6.220000000000001	7.300000000000001	4.42
	7.390000000000001	7.93	8.02	6.85	7.390000000000001	7.84
	6.58	7.75	7.84	7.57	7.75	8.02
	7.57	6.76	7.57	7.66	7.4799999999999995	8.11
	7.57	7.75	8.29	7.93	7.57	6.85
	7.66	7.75	8.47	4.42	7.66	4.78
	7.84	5.41	7.84	7.75	6.3100000000000005	7.84
	7.75	7.21	7.93	6.67	7.66	7.66
	3.34	4.42	7.300000000000001	8.02	5.7700000000000005	6.67
	7.4799999999999995	4.24	7.84	2.62	7.66	7.93
	8.11	3.25	5.859999999999999	5.7700000000000005	7.390000000000001	6.85
	8.2	5.05	7.57	7.84	7.57	6.58
	7.93	7.12	8.47	7.75	7.21	7.84
	6.3100000000000005	8.02	7.4799999999999995	6.3100000000000005	6.9399999999999995	4.6000000000000005
	8.02	7.75	7.390000000000001	6.9399999999999995	5.14	5.95
	6.67	7.57	7.93	7.93	7.84	6.3100000000000005
	7.4799999999999995	2.9799999999999995	7.300000000000001	6.49	7.57	6.04
	7.300000000000001	8.02	7.93	7.57	6.85	7.57
	4.87	6.3100000000000005	1.0	7.84	7.300000000000001	8.02
	7.12	5.59	7.84	4.87	7.029999999999999	7.93
	7.57	7.390000000000001	7.93	7.4799999999999995	7.75	7.21
	7.75	5.95	7.12	8.02	7.93	7.75
	6.67	2.8899999999999997	7.390000000000001	5.859999999999999	7.300000000000001	6.9399999999999995
	7.84	5.5	7.93	7.75	7.21	5.59
	7.12	7.75	7.84	4.6000000000000005	7.029999999999999	5.95
	7.300000000000001	8.2	6.04	6.220000000000001	4.87	4.69
	7.57	5.68	8.11	7.84	6.67	6.58
	5.59	7.93	5.7700000000000005	5.32	6.9399999999999995	7.75
	8.02	8.02	7.93	5.68	7.57	6.3100000000000005
	8.11	8.11	6.85	8.02	7.75	6.49
	7.84	8.11	7.4799999999999995	7.75	7.029999999999999	6.220000000000001
	6.3100000000000005	5.41	5.05	7.390000000000001	5.32	7.4799999999999995
	7.75	6.67	7.4799999999999995	6.58	7.84	7.84
	6.9399999999999995	8.29	8.11	7.66	7.029999999999999	6.4
	6.67	7.75	8.47	7.4799999999999995	7.57	7.4799999999999995
	4.42	6.4	7.390000000000001	5.14	6.4	7.4799999999999995
	8.2	6.9399999999999995	8.11	8.02	7.300000000000001	5.95
	7.84	6.76	7.21	7.75	7.75	5.95
	7.57	7.75	6.67	7.93	7.57	6.13
	7.21	8.11	6.4	7.12	6.67	4.87
	4.78	7.300000000000001	7.75	7.4799999999999995	6.9399999999999995	7.390000000000001
	6.4	7.57	7.66	7.66	5.7700000000000005	8.2
	7.4799999999999995	5.2299999999999995	7.75	5.95	7.57	6.76
	7.57	5.32	7.390000000000001	7.84	6.49	6.13
	3.7	6.220000000000001	6.76	6.220000000000001	5.68	5.32
	7.4799999999999995	8.38	7.57	6.9399999999999995	7.84	7.4799999999999995
	7.66	6.9399999999999995	8.02	7.93	5.41	6.67
	7.300000000000001	7.029999999999999	7.300000000000001	7.4799999999999995	7.300000000000001	5.59
	7.300000000000001	8.02	7.57	7.93	6.3100000000000005	7.029999999999999
	6.67	6.67	7.75	5.5	7.300000000000001	5.95
	7.4799999999999995	6.58	7.4799999999999995	6.85	7.66	7.66
	7.93	7.75	6.220000000000001	7.93	7.66	6.67
	5.59	7.029999999999999	7.21	7.84	7.75	3.25
	7.84	6.85	6.85	5.7700000000000005	7.21	6.04
	7.4799999999999995	4.78	6.9399999999999995	6.76	8.11	7.390000000000001
	6.9399999999999995	7.66	7.93	5.32	6.85	7.75
	6.04	7.4799999999999995	6.9399999999999995	7.93	6.4	6.85
	7.57	7.390000000000001	7.21	5.5	8.02	8.02
	7.93	7.75	8.02	6.220000000000001	7.57	7.57
	4.24	8.38	7.84	7.66	6.13	6.9399999999999995
	6.3100000000000005	7.21	6.9399999999999995	7.75	8.02	4.33
	7.57	6.9399999999999995	8.2	6.58	6.85	5.41
	7.4799999999999995	8.47	7.390000000000001	7.029999999999999	7.84	7.4799999999999995
	6.220000000000001	6.49	7.75	4.87	7.57	7.93
	8.29	7.12	4.959999999999999	5.68	7.75	7.390000000000001
	7.66	8.56	7.84	6.3100000000000005	8.02	7.12
	7.66	8.47	7.21	7.300000000000001	5.32	6.4
	6.67	6.3100000000000005	3.9699999999999998	7.84	7.390000000000001	7.75
	8.02	6.76	7.75	7.84	7.84	7.300000000000001
	7.12	7.75	7.66	7.75	7.300000000000001	7.84
	7.21	8.38	7.4799999999999995	2.8899999999999997	8.11	7.93
	7.21	8.56	8.47	7.75	7.93	6.67
	5.95	7.029999999999999	6.67	7.93	5.2299999999999995	7.84
	7.300000000000001	7.029999999999999	7.029999999999999	7.75	7.029999999999999	6.49
	8.2	8.02	8.38	7.93	7.93	7.75
	7.57	6.85	4.06	5.95	7.66	7.21
	6.49	5.32	7.93	4.78	6.04	6.49
	7.57	7.4799999999999995	5.7700000000000005	7.4799999999999995	5.95	7.66
	8.56	7.93	7.84	6.76	7.75	7.57
	7.57	4.42	7.57	7.66	7.390000000000001	6.49
	8.2	8.2	8.02	5.59	7.66	7.390000000000001
	8.11	8.65	6.85	6.85	7.84	7.66
	7.57	7.84	7.75	7.93	5.68	5.95
	6.85	7.75	7.390000000000001	7.4799999999999995	7.66	7.57
	8.02	7.84	8.11	6.85	7.12	7.4799999999999995
	7.57	8.11	8.02	7.93	6.13	6.3100000000000005
	8.02	7.57	7.4799999999999995	7.93	7.57	6.76
	8.2	8.29	7.93	6.76	7.66	3.88
	7.4799999999999995	7.300000000000001	7.93	8.02	7.4799999999999995	5.7700000000000005
	8.2	7.4799999999999995	7.75	7.57	7.029999999999999	8.38
	6.13	8.56	7.66	7.84	7.390000000000001	6.76
	7.57	7.75	7.21	7.300000000000001	6.04	7.21
	7.21	6.9399999999999995	6.76	7.93	7.66	5.32
	7.75	8.92	7.66	7.84	6.85	7.93
	7.4799999999999995	8.56	7.12	7.4799999999999995	7.57	8.02
	7.57	7.57	7.93	7.66	7.75	6.67
	8.11	8.47	7.93	7.66	6.4	6.85
	7.390000000000001	7.93	4.6000000000000005	7.66	6.76	7.93
	6.49	6.4	7.66	7.84	6.49	7.57
	8.02	7.93	7.84	5.859999999999999	7.4799999999999995	7.390000000000001
	7.84	8.02	4.78	7.66	7.390000000000001	7.4799999999999995
	8.2	7.84	7.75	6.76	7.57	6.67
	8.29	6.76	7.21	6.67	6.9399999999999995	8.02
	8.38	6.9399999999999995	7.390000000000001	7.84	5.2299999999999995	7.93
	7.390000000000001	8.2	7.84	7.390000000000001	7.75	4.6000000000000005
	7.93	7.84	7.84	7.57	7.21	7.4799999999999995
	7.66	8.2	6.04	7.75	7.66	8.02
	6.58	8.56	7.75	5.2299999999999995	7.84	7.12
	6.3100000000000005	5.95	7.93	7.12	7.390000000000001	7.93
	8.02	7.12	7.75	8.29	4.78	4.69
	7.57	7.4799999999999995	7.57	6.4	6.58	7.84
	7.300000000000001	7.57	7.93	5.59	6.9399999999999995	7.66
	7.029999999999999	6.3100000000000005	8.29	7.93	7.12	7.4799999999999995
	7.84	7.66	6.76	6.85	7.75	7.66
	7.93	8.65	7.66	7.93	7.21	7.4799999999999995
	7.66	7.12	8.29	7.75	6.9399999999999995	7.66
	8.38	8.38	7.75	8.02	7.4799999999999995	7.4799999999999995
	3.5200000000000005	6.220000000000001	7.029999999999999	7.57	7.300000000000001	7.57
	7.93	8.29	7.84	2.17	6.13	6.9399999999999995
	6.85	7.029999999999999	7.93	7.75	7.66	6.9399999999999995
	7.57	8.2	7.84	7.66	7.93	7.84
	8.2	7.300000000000001	8.47	7.84	6.85	6.67
	7.84	7.57	7.21	7.390000000000001	6.58	7.21
	8.02	8.47	7.84	6.76	7.66	6.04
	5.95	7.75	8.02	7.57	7.75	7.66
	3.9699999999999998	7.84	6.85	7.66	7.66	7.93
	7.390000000000001	6.9399999999999995	7.390000000000001	8.11	5.859999999999999	7.12
	5.7700000000000005	8.38	8.11	7.75	7.84	5.59
	7.93	6.13	7.57	6.49	7.390000000000001	6.9399999999999995
	7.84	8.29	4.87	7.57	5.68	6.13
	7.84	7.84	7.21	7.390000000000001	7.4799999999999995	7.93
	7.12	6.85	7.390000000000001	4.51	7.84	5.7700000000000005
	8.02	7.84	7.66	7.66	6.58	7.93
	8.2	7.300000000000001	7.93	7.66	6.76	7.84
	6.49	8.02	6.85	7.57	8.02	7.66
	7.84	5.5	3.9699999999999998	5.5	6.4	5.59
	7.84	7.12	3.9699999999999998	6.04	6.3100000000000005	7.12
	6.04	7.57	7.84	7.93	7.4799999999999995	3.9699999999999998
	6.3100000000000005	7.390000000000001	7.4799999999999995	4.78	7.57	5.5
	8.2	7.75	8.02	6.58	5.859999999999999	7.57
	8.2	7.66	7.4799999999999995	7.4799999999999995	7.93	7.390000000000001
	7.029999999999999	7.84	7.93	8.02	7.390000000000001	5.7700000000000005
	6.4	7.300000000000001	7.57	6.85	8.02	7.66
	7.029999999999999	7.66	7.4799999999999995	7.4799999999999995	7.93	7.66
	4.51	8.83	7.75	7.57	7.300000000000001	7.12
	7.66	7.93	6.4	7.390000000000001	8.02	7.300000000000001
	7.93	8.02	7.66	7.4799999999999995	7.66	7.93
	7.300000000000001	8.29	7.12	7.66	7.84	7.66
	7.57	7.21	6.58	5.41	7.57	7.75
	6.67	7.12	8.11	7.84	7.57	6.49
	7.84	7.75	7.21	7.57	7.4799999999999995	8.02
	8.02	7.300000000000001	8.56	7.66	7.029999999999999	7.66
	7.75	7.029999999999999	7.300000000000001	3.790000000000001	7.300000000000001	5.59
	7.93	6.76	7.66	7.57	7.029999999999999	6.85
	8.02	7.300000000000001	7.93	7.93	5.5	6.85
	8.47	6.49	6.85	7.390000000000001	7.21	7.4799999999999995
	6.13	8.29	4.959999999999999	7.390000000000001	7.390000000000001	7.4799999999999995
	8.47	7.84	7.93	7.93	7.57	7.390000000000001
	5.859999999999999	7.93	7.66	7.66	7.390000000000001	5.7700000000000005
	8.56	8.29	7.93	4.1499999999999995	6.58	7.57
	5.59	8.29	7.66	6.58	8.56	7.66
	7.390000000000001	7.66	7.029999999999999	7.84	4.06	5.859999999999999
	7.75	8.11	8.38	6.76	8.02	1.540000000000001
	7.300000000000001	8.38	4.78	7.84	7.57	6.76
	6.58	6.3100000000000005	7.66	4.06	7.93	7.12
	5.41	7.21	6.4	7.66	7.12	7.66
	7.93	7.93	7.300000000000001	7.93	5.7700000000000005	7.75
	8.38	7.390000000000001	8.11	6.220000000000001	7.12	7.75
	7.93	7.84	7.57	7.93	7.66	7.75
	8.83	8.02	7.21	7.57	5.859999999999999	7.84
	8.29	8.02	7.66	4.51	2.8899999999999997	7.66
	7.93	8.38	8.29	7.21	7.390000000000001	7.390000000000001
	7.75	8.38	5.2299999999999995	7.4799999999999995	5.95	7.57
	8.29	6.76	7.4799999999999995	7.390000000000001	4.69	7.75
	8.2	7.12	7.4799999999999995	7.84	4.1499999999999995	7.029999999999999
	6.4	8.65	7.84	7.93	4.87	7.66
	7.93	7.84	8.11	7.84	7.93	7.300000000000001
	8.47	8.2	7.93	7.12	7.66	7.390000000000001
	7.93	8.56	6.76	7.57	6.85	7.21
	7.029999999999999	7.84	7.57	7.300000000000001	7.300000000000001	7.57
	8.02	8.38	7.66	7.66	7.57	7.75
	7.57	7.300000000000001	8.02	7.4799999999999995	7.75	7.75
	7.300000000000001	7.93	6.85	7.93	7.300000000000001	7.57
	5.859999999999999	7.21	8.56	6.58	7.75	8.11
	8.74	7.75	7.93	7.75	7.21	6.58
	6.9399999999999995	7.75	6.67	7.4799999999999995	7.4799999999999995	7.75
	5.95	7.4799999999999995	8.11	8.11	7.57	6.9399999999999995
	7.66	7.300000000000001	7.66	7.93	7.75	7.4799999999999995
	8.02	5.68	7.84	7.4799999999999995	7.57	5.68
	7.4799999999999995	7.93	8.02	4.87	6.67	7.66
	8.56	7.21	7.84	5.68	4.959999999999999	6.4
	7.57	8.02	7.300000000000001	5.59	7.4799999999999995	7.93
	7.93	8.47	7.12	7.57	7.75	6.49
	8.02	7.84	8.11	6.04	7.66	7.93
	7.300000000000001	7.84	6.04	7.4799999999999995	8.02	7.57
	7.75	6.85	7.75	7.84	7.390000000000001	7.21
	7.93	5.59	7.21	4.33	7.84	6.9399999999999995
	7.029999999999999	8.02	7.75	8.02	7.75	5.14
	7.66	7.57	8.56	7.57	5.05	7.93
	7.300000000000001	7.57	6.58	7.66	7.390000000000001	7.4799999999999995
	7.93	7.93	6.49	7.029999999999999	7.12	7.390000000000001
	7.12	6.67	8.02	7.66	7.4799999999999995	6.9399999999999995
	8.02	8.2	8.2	6.85	7.84	7.4799999999999995
	8.47	7.21	7.57	7.93	7.300000000000001	7.57
	8.02	7.57	7.75	7.75	6.76	7.93
	8.29	6.3100000000000005	7.66	6.76	6.04	7.84
	8.47	7.93	7.84	7.93	6.76	7.75
	7.93	8.47	5.68	7.93	7.12	5.32
	7.029999999999999	8.02	7.4799999999999995	7.84	4.87	5.68
	5.95	7.57	5.5	5.68	5.95	7.57
	8.02	7.12	6.4	7.84	7.93	7.84
	8.56	6.04	7.66	6.4	8.02	6.4
	6.85	8.65	7.93	7.300000000000001	8.02	7.66
	8.2	8.56	8.29	7.84	7.84	7.390000000000001
	7.93	5.95	7.84	7.84	6.76	5.68
	6.85	7.300000000000001	7.93	7.57	7.57	6.3100000000000005
	8.38	7.75	7.21	7.93	7.93	3.6100000000000003
	7.21	7.4799999999999995	8.2	7.57	6.85	7.93
	7.93	7.300000000000001	8.2	7.75	7.93	7.75
	6.04	4.06	5.68	7.84	5.95	6.49
	7.66	7.12	8.38	7.4799999999999995	5.5	5.7700000000000005
	6.67	8.38	6.9399999999999995	7.75	5.59	7.84
	7.12	8.2	7.93	7.66	7.84	7.66
	7.390000000000001	8.11	8.38	7.57	7.75	8.2
	7.029999999999999	6.85	6.04	7.84	5.68	7.57
	7.84	7.029999999999999	8.11	7.57	8.11	7.4799999999999995
	7.93	6.67	7.57	6.9399999999999995	5.05	5.68
	7.84	8.2	8.47	7.4799999999999995	6.58	7.66
	6.49	7.300000000000001	8.29	7.57	7.75	5.95
	7.84	6.9399999999999995	7.4799999999999995	7.66	7.66	8.11
	8.29	7.21	7.300000000000001	7.57	7.66	7.84
	7.4799999999999995	7.93	7.12	7.84	7.390000000000001	7.300000000000001
	7.300000000000001	7.93	8.2	7.57	7.57	5.32
	8.11	8.02	7.84	6.9399999999999995	6.58	7.029999999999999
	8.29	7.66	7.12	7.390000000000001	7.66	7.4799999999999995
	8.11	7.4799999999999995	7.75	7.029999999999999	7.300000000000001	7.12
	7.12	8.2	7.390000000000001	7.12	7.75	6.76
	8.47	7.66	8.2	7.300000000000001	6.04	7.300000000000001
	7.4799999999999995	8.38	7.84	7.66	7.57	7.93
	7.93	8.11	8.2	7.4799999999999995	7.4799999999999995	7.300000000000001
	6.85	8.02	6.58	7.93	6.85	6.220000000000001
	6.4	8.29	7.93	7.75	7.66	7.93
	8.38	8.02	7.84	7.57	6.04	6.58
	6.3100000000000005	7.93	6.76	7.300000000000001	7.21	7.390000000000001
	6.13	7.12	7.57	5.5	6.58	7.75
	7.4799999999999995	8.38	6.58	5.5	8.02	6.76
	5.05	7.12	7.4799999999999995	6.67	6.85	7.84
	7.75	7.93	7.93	7.84	7.4799999999999995	6.13
	1.0	8.29	8.02	7.300000000000001	6.4	6.67
	7.57	7.75	7.75	7.300000000000001	7.12	6.9399999999999995
	8.29	7.66	7.84	7.66	7.66	7.84
	5.05	7.21	8.02	7.75	6.85	6.49
	5.7700000000000005	1.9000000000000004	7.57	7.4799999999999995	6.9399999999999995	7.75
	7.66	8.02	8.2	7.75	7.4799999999999995	7.390000000000001
	7.93	7.93	7.93	7.93	7.93	7.84
	7.93	7.93	7.93	7.4799999999999995	7.93	7.84
	7.93	7.93	7.93	7.93	5.14	7.84
	7.93	7.93	7.93	5.14	7.93	7.84
	7.93	7.93	7.93	7.93	7.93	7.84
	7.93	7.93	7.93	7.93	7.93	7.84
	7.93	7.93	7.93	7.66	5.14	7.84
	7.93	7.93	7.93	7.93	7.93	7.84
	7.93	7.93	7.93	7.57	7.93	7.84
	7.93	7.93	7.93	7.93	7.93	7.84
	7.93	7.93	7.93	7.4799999999999995	7.93	7.84
	7.93	7.93	7.93	7.93	5.14	7.84
	7.93	7.93	7.93	7.93	5.14	7.84
	7.93	7.93	7.93	7.93	5.14	7.84
	7.93	7.93	7.93	7.93	7.93	7.84
	7.93	7.93	7.93	7.66	7.57	7.84
	7.93	7.93	7.93	7.4799999999999995	7.93	7.84
	7.93	7.93	7.93	7.93	5.14	7.84
	7.93	7.93	7.93	7.57	5.14	7.84
	7.93	7.93	7.93	7.4799999999999995	7.93	7.84
	7.93	7.93	7.93	7.93	7.93	7.84
	7.93	7.93	7.93	7.4799999999999995	5.14	7.84
	7.93	7.93	7.93	7.4799999999999995	7.93	7.84
	7.93	7.93	7.93	5.14	7.93	7.84
	7.93	7.93	7.93	7.93	5.14	7.84
	7.93	7.93	7.93	7.93	5.14	7.84
	7.93	7.93	7.93	7.93	7.93	7.84
	7.93	7.93	7.93	7.4799999999999995	5.14	7.84
	7.93	7.93	7.93	7.4799999999999995	5.14	7.84
	7.93	7.93	7.93	7.4799999999999995	7.93	7.84
	7.93	7.93	7.93	7.57	7.93	7.84
	7.93	7.93	7.93	7.93	7.93	7.84
	7.93	7.93	7.93	7.4799999999999995	5.14	7.84
	7.93	7.93	7.93	7.93	7.93	7.84
	7.93	7.93	7.93	7.93	5.14	7.84
	7.93	7.93	7.93	7.4799999999999995	5.14	7.84
	7.93	7.93	7.93	4.78	7.93	7.84
	7.93	7.93	7.93	7.57	7.93	7.84
	7.93	7.93	7.93	7.93	5.14	7.84
	7.93	7.93	7.93	7.93	5.14	7.84
	7.93	7.93	7.93	7.93	5.14	7.84
	7.93	7.93	7.93	7.93	5.14	7.84
	7.93	7.93	7.93	7.93	5.14	7.84
	7.93	7.93	7.93	7.93	7.57	7.84
	7.93	7.93	7.93	7.93	7.93	7.84
	7.93	7.93	7.93	7.4799999999999995	7.93	7.84
	7.93	7.93	7.93	7.4799999999999995	5.14	7.84
	7.93	7.93	7.93	4.78	7.93	7.84
	7.93	7.93	7.93	4.78	7.93	7.84
	7.93	7.93	7.93	7.93	7.93	7.84
	7.93	7.93	7.93	7.4799999999999995	5.14	7.84
	7.93	7.93	7.93	5.14	5.14	7.84
	7.93	7.93	7.93	7.93	7.93	7.84
	7.93	7.93	7.93	7.93	7.93	7.84
	7.93	7.93	7.93	7.57	7.93	7.84
	7.93	7.93	7.93	4.78	7.4799999999999995	7.84
	7.93	7.93	7.93	7.93	7.93	7.84
	7.93	7.93	7.93	7.57	7.93	7.84
	7.93	7.93	7.93	7.4799999999999995	7.93	7.84
	7.93	7.93	7.93	5.14	7.93	7.84
	7.93	7.93	7.93	7.93	7.93	7.84
	7.93	7.93	7.93	4.51	7.93	7.84
	7.93	7.93	7.93	7.93	7.93	7.84
	7.93	7.93	7.93	7.4799999999999995	5.14	7.84
	7.93	7.93	7.93	7.93	5.14	7.84
	7.93	7.93	7.93	7.93	5.14	7.84
	7.93	7.93	7.93	7.93	7.93	7.84
	7.93	7.93	7.93	7.93	7.93	7.84
	7.93	7.93	7.93	7.93	5.14	7.84
	7.93	7.93	7.93	7.93	7.93	7.84
	7.93	7.93	7.93	5.14	7.93	7.84
	7.93	7.93	7.93	7.93	7.93	7.84
	7.93	7.93	7.93	7.93	5.14	7.84
	7.93	7.93	7.93	7.93	7.93	7.84
	7.93	7.93	7.93	7.66	5.14	7.84
	7.93	7.93	7.93	7.93	5.14	7.84
	7.93	7.93	7.93	7.93	5.14	7.84
	7.93	7.93	7.93	4.78	5.14	7.84
	7.93	7.93	7.93	7.93	5.14	7.84
	7.93	7.93	7.93	7.93	5.14	7.84
	7.93	7.93	7.93	7.4799999999999995	7.93	7.84
	7.93	7.93	7.93	7.93	7.93	7.84
	7.93	7.93	7.93	7.57	7.57	7.84
	7.93	7.93	7.93	7.93	5.14	7.84
	7.93	7.93	7.93	7.57	7.93	7.84
	7.93	7.93	7.93	7.93	7.93	7.84
	7.93	7.93	7.93	7.4799999999999995	7.93	7.84
	7.93	7.93	7.93	7.93	5.14	7.84
	7.93	7.93	7.93	7.93	7.93	7.84
	7.93	7.93	7.93	5.14	5.14	7.84
	7.93	7.93	7.93	4.78	5.14	7.84
	7.93	7.93	7.93	7.57	7.93	7.84
	7.93	7.93	7.93	7.93	5.14	7.84
	7.93	7.93	7.93	7.57	7.93	7.84
	7.93	7.93	7.93	7.93	5.14	7.84
	7.93	7.93	7.93	7.93	7.93	7.84
	7.93	7.93	7.93	7.93	5.14	7.84
	7.93	7.93	7.93	7.93	7.93	7.84
	7.93	7.93	7.93	7.93	5.14	7.84
	7.93	7.93	7.93	7.4799999999999995	7.93	7.84
	7.93	7.93	7.93	4.78	7.93	7.84
	7.93	7.93	7.93	3.6100000000000003	5.14	7.84
	7.93	7.93	7.93	7.57	7.93	7.84
	7.93	7.93	7.93	7.57	7.93	7.75
	7.93	7.93	7.93	7.4799999999999995	7.93	7.84
	7.93	7.93	7.93	4.78	7.93	7.84
	7.93	7.93	7.93	7.93	7.93	7.93
	7.93	7.93	7.93	7.93	5.14	7.84
	7.93	7.93	7.93	7.57	7.93	7.75
	7.93	7.93	7.93	7.93	7.93	7.84
	7.93	8.02	7.93	7.4799999999999995	5.14	7.93
	7.93	7.93	7.93	7.57	7.93	7.93
	7.93	7.93	7.93	7.4799999999999995	7.93	7.84
	7.93	7.93	7.93	7.93	7.4799999999999995	7.84
	7.93	7.93	5.32	7.4799999999999995	5.14	7.93
	7.93	7.93	7.93	7.93	7.93	7.84
	7.93	7.93	7.93	7.4799999999999995	7.93	7.84
	7.93	7.93	7.93	7.57	7.93	7.93
	7.93	7.93	7.93	7.4799999999999995	7.93	7.84
	7.93	7.93	7.93	7.93	5.14	7.84
	7.93	7.93	7.93	4.78	7.93	7.84
	7.93	7.93	7.93	7.93	7.57	7.84
	7.93	7.93	7.93	7.57	7.93	7.84
	7.93	7.93	7.93	7.57	7.93	7.84
	7.93	7.93	7.93	7.4799999999999995	7.66	7.84
	7.93	7.93	7.93	7.93	7.93	7.84
	7.93	7.93	7.93	7.66	7.93	7.84
	7.93	7.93	7.93	7.93	7.4799999999999995	7.84
	7.93	7.93	4.33	7.93	7.93	7.84
	7.93	7.93	7.93	7.93	5.14	7.84
	7.93	7.93	7.93	7.93	5.14	7.93
	7.93	7.93	7.93	5.14	7.93	7.93
	7.93	7.93	7.93	7.66	7.93	7.93
	7.93	7.93	7.93	7.57	5.14	7.84
	7.93	7.93	7.93	7.93	5.14	7.84
	8.02	7.93	7.93	7.93	5.14	7.84
	7.93	7.93	7.93	7.57	7.93	7.84
	7.93	7.93	7.93	4.78	7.93	7.84
	7.93	7.93	7.93	7.93	5.14	7.84
	7.93	7.93	7.93	7.93	5.14	7.93
	4.87	7.93	7.93	7.57	4.33	7.84
	7.93	7.93	7.93	7.4799999999999995	5.14	7.84
	7.93	7.93	7.93	7.57	5.14	7.93
	7.93	7.93	7.93	7.57	5.32	7.66
	7.93	7.93	7.93	7.57	7.93	7.84
	7.93	7.93	7.93	7.4799999999999995	5.14	7.75
	7.93	7.93	7.93	7.4799999999999995	7.93	7.84
	7.93	4.78	7.93	7.57	7.93	7.93
	7.93	7.93	7.93	7.4799999999999995	7.93	7.84
	7.93	7.93	7.93	7.4799999999999995	7.93	7.75
	7.93	7.93	7.93	7.57	7.93	7.84
	7.93	7.93	7.93	5.14	7.93	7.75
	7.93	7.93	7.93	7.93	5.14	7.84
	7.93	7.93	7.93	7.57	7.93	7.84
	7.93	3.16	7.93	7.57	5.14	7.84
	7.93	7.93	7.57	7.4799999999999995	7.57	7.75
	7.93	7.93	7.93	7.93	5.14	7.84
	7.93	7.93	7.93	7.93	7.93	7.75
	7.93	7.93	7.93	7.57	5.14	7.75
	7.93	7.93	7.93	7.4799999999999995	7.93	7.93
	7.93	7.93	7.93	7.93	7.93	7.84
	7.93	7.93	7.93	7.57	5.14	7.84
	7.93	7.93	7.93	7.93	5.14	7.84
	7.93	4.78	7.93	7.93	7.93	7.93
	7.93	7.93	7.93	7.93	7.93	7.84
	7.93	7.93	7.93	7.93	7.57	7.84
	7.93	7.93	3.6100000000000003	4.959999999999999	5.14	7.84
	7.93	5.05	7.93	7.57	7.93	7.75
	7.93	4.69	7.93	7.4799999999999995	5.14	7.75
	7.93	7.93	7.93	7.93	7.93	7.84
	7.93	7.93	7.93	7.93	5.14	7.84
	7.93	7.93	7.93	7.57	7.93	7.75
	7.93	7.93	7.93	7.57	7.93	7.93
	7.93	7.93	7.93	7.93	7.93	7.84
	7.93	4.78	7.93	7.57	7.93	7.75
	7.93	7.93	7.93	7.4799999999999995	5.14	7.84
	7.93	7.93	7.93	7.57	5.14	7.93
	7.93	7.93	7.93	7.57	7.4799999999999995	7.84
	7.93	7.93	7.93	7.4799999999999995	7.57	7.84
	7.93	7.93	7.93	4.959999999999999	7.4799999999999995	7.84
	7.93	7.93	7.93	7.4799999999999995	5.14	7.75
	7.93	7.93	7.93	7.93	7.93	7.84
	7.93	8.02	7.93	7.4799999999999995	7.93	7.93
	7.93	7.93	7.93	7.93	7.93	7.84
	7.93	7.93	7.93	7.57	7.93	7.84
	7.93	7.93	7.93	7.93	7.57	7.84
	7.93	7.93	6.13	7.93	7.93	7.66
	7.93	7.93	7.93	7.57	7.4799999999999995	7.93
	7.93	7.93	7.93	7.57	7.66	7.93
	7.93	5.14	7.93	7.93	7.93	7.93
	7.93	7.93	7.57	7.93	5.14	7.93
	7.93	7.93	7.93	5.14	7.93	7.93
	7.93	7.93	7.93	7.4799999999999995	7.93	7.93
	7.93	7.93	7.93	7.4799999999999995	5.14	7.93
	7.93	7.93	7.93	5.14	7.93	7.93
	7.93	7.93	7.93	7.93	7.93	7.75
	7.93	7.93	7.93	4.33	7.93	7.84
	7.93	8.02	7.93	7.57	7.93	7.84
	7.93	7.93	7.93	7.57	7.93	7.84
[truncated: 2,501 more rows]
