# Supplementary material for: Structure-based drug design with equivariant diffusion models
Source: Nat Comput Sci. 2024 Dec 9;4(12):899–909. doi: 10.1038/s43588-024-00737-x (PMC11659159; doi:10.1038/s43588-024-00737-x)
Supplement: Supplementary file 5 — Source data for Extended Data Fig. 2b–d,f. [file 43588_2024_737_MOESM5_ESM.zip › extended_data_fig_2D.csv]

Generation 1	Generation 2	Generation 3
-10.6	-10.3	-11.4
-10.7	-9.9	-11.5
-10.6	-10.1	-11.5
-10.6	-10.0	-11.4
-10.6	-10.0	-11.6
-10.6	-10.0	-11.0
-10.9	-10.0	-10.6
-10.6	-9.6	-11.5
-10.7	-8.9	-11.6
-10.5	-10.1	-10.6
-10.6	-9.8	-11.0
-10.6	-10.8	-11.0
-10.6	-8.4	-10.9
-10.5	-9.7	-10.9
-10.6	-9.3	-10.9
-10.5	-10.3	-10.7
-10.5	-10.2	-10.7
-10.6	-10.4	-11.0
-10.7	-10.5	-11.5
-10.5	-10.2	-10.6
-10.5	-10.4	-11.6
-10.7	-10.6	-10.5
-10.7	-8.3	-10.5
-10.6	-10.2	-10.3
-10.4	-10.2	-11.3
-10.6	-10.2	-10.9
-10.6	-9.7	-12.0
-10.6	-10.1	-10.6
-10.5	-9.9	-11.1
-10.5	-9.9	-11.6
-10.6	-10.0	-11.0
-10.3		-11.2
-10.4	-10.7	-11.1
-10.6	-9.7	-10.4
-10.6	-9.9	-11.6
-10.4		-11.1
-10.6	-8.8	-11.1
-10.0	-10.3	-11.0
-10.6	-9.6	-11.4
-10.1	-8.5	-10.3
-10.1	-10.0	-10.4
-10.5	-10.2	-10.8
-10.9		-11.8
-10.7	-10.9	-11.3
-11.0	-10.2	-10.9
-10.7	-9.7	-10.5
-10.4	-9.5	-11.0
-9.5		-10.7
-10.8	-9.3	-11.9
-10.6	-8.8	-11.4
-9.5	-10.8	-8.9
-11.0	-8.1	-10.8
-10.6		-9.8
-10.7	-10.4	-10.3
-10.5	-9.9	-10.6
-10.2	-9.7	-10.7
-10.6	-9.0	-9.8
-10.0	-9.8	-11.0
-10.3	-10.3	-10.9
-10.9	-9.1	-9.4
-10.5	-8.7	-11.5
-9.6		-9.6
-10.0	-8.4	-9.3
-10.8	-9.5	-9.2
-9.6	-9.4	-10.6
-10.0	-7.9	-8.7
-11.1	-9.7	-11.3
-8.5	-9.6	-10.0
-10.6	-9.2	-9.6
-10.7	-10.6	-10.1
-9.5	-8.5	-7.9
-10.8	-10.5	-11.4
-10.5		-11.0
-10.0	-10.3	-10.5
-10.7	-8.6	-10.3
-9.3		-10.2
-9.7		-9.7
-10.1	-10.0	-10.6
-10.1	-9.1	-11.2
-9.8		-10.1
-9.7	-7.6	-9.5
-9.6	-7.7	-11.0
-10.7	-10.1	-10.0
-10.5	-9.0	-9.4
-9.9	-7.6	-11.3
-9.8	-10.0	-11.9
-10.2	-10.1	-9.6
-10.1	-8.8	-8.7
-8.9	-9.0	-9.4
-9.5	-9.9	-8.7
	-10.7	-11.6
-10.5	-10.6	-11.6
-10.2	-11.0	-11.5
-9.8	-10.5	-11.6
-8.2	-10.7	-11.7
-9.2	-10.6	-11.7
-11.0	-10.9	-11.6
-8.9	-11.3	-11.7
	-10.8	-11.5
	-11.1	-11.7
-9.2	-10.8	-11.3
	-10.9	-11.9
	-9.4	-11.4
-9.4	-10.5	-11.8
	-11.0	-11.9
	-11.2	-11.8
-11.4	-10.2	-11.4
-10.6	-10.7	-11.6
	-10.9	-11.6
-7.8	-10.6	-11.7
-8.0	-11.6	-12.1
	-10.5	-11.5
-7.8	-11.0	-11.9
	-11.3	-11.5
	-10.6	-11.1
	-11.0	-10.8
-8.9	-11.0	-11.0
-9.0	-10.9	-11.7
	-11.0	-10.9
-8.7	-10.5	-11.2
	-11.0	-11.0
-8.9	-12.0	-11.9
-10.4	-11.3	-10.6
	-11.6	-11.8
-8.9	-10.8	-11.8
-9.1	-11.1	-11.5
-10.8	-11.3	-11.4
	-10.8	-11.6
	-10.5	-11.5
	-10.7	-11.7
-7.8	-11.1	-10.2
-10.7	-11.5	-8.9
	-8.9	-12.2
-7.8	-11.3	-11.1
-11.3	-10.0	-11.8
-8.7	-11.6	-10.3
	-10.4	-10.9
	-10.7	-11.8
	-10.8	-11.6
-7.1	-10.0	-11.3
	-10.1	-9.9
	-11.0	-11.3
	-10.9	-11.7
	-11.3	-10.9
	-11.8	-10.6
	-9.5	-10.9
	-11.1	-11.7
	-11.0	-10.6
	-10.7	-11.7
	-9.8	-10.6
	-10.5	-8.6
	-11.1
	-10.3	-12.2
	-7.8	-10.4
	-10.2	-10.4
	-11.2	-8.8
	-10.9	-10.6
	-11.2	-11.1
	-10.7	-10.5
	-10.8	-9.7
	-9.3	-10.3
	-10.2	-10.6
	-11.2	-11.3
	-9.7	-9.4
	-11.3	-12.1
	-11.4	-11.2
	-9.4	-8.3
	-10.8	-11.7
	-11.5	-9.7
	-9.8	-12.4
	-11.5	-11.2
	-9.8	-11.7
	-10.4	-10.0
	-11.7	-9.6
	-9.3	-7.7
	-8.2
	-8.7	-10.2
	-10.3	-10.3
	-10.4	-9.5
		-10.2
	-10.9	-10.9
	-10.7	-10.9
	-10.9	-11.0
	-10.9	-11.0
	-10.8	-10.9
	-10.8	-10.8
	-10.7	-11.0
	-10.8	-10.9
	-10.6	-10.6
	-10.9	-11.0
	-10.7	-10.9
	-10.5	-11.2
	-10.7	-10.6
	-10.5	-10.8
	-10.6	-10.8
	-10.4	-11.0
	-10.7	-10.7
	-10.8	-10.9
	-10.7	-10.8
	-10.6	-10.8
	-10.6	-10.9
	-10.9	-11.0
	-10.7	-11.0
	-10.7	-11.1
	-10.8	-11.2
	-11.1	-11.1
	-10.7	-11.0
	-9.4	-11.0
	-10.7	-11.0
	-10.7	-10.4
	-10.8	-10.4
	-10.7	-9.4
	-10.1	-10.7
	-10.7	-11.2
	-10.8	-9.5
	-10.4	-11.2
	-10.4	-10.6
	-10.4	-10.3
	-10.5	-10.7
	-10.6	-10.6
	-10.7	-10.5
	-10.9	-9.4
	-11.2	-11.1
	-9.8	-10.4
	-9.8	-11.3
	-10.6	-9.9
	-10.8	-11.0
	-10.9	-10.8
	-10.6	-9.3
	-10.8	-10.4
	-10.8
	-10.4	-11.0
	-8.1	-9.7
	-10.1	-10.6
	-10.4	-10.5
	-10.1	-11.1
	-11.2	-10.4
	-9.9	-11.9
	-10.1	-10.0
	-10.0	-11.4
	-11.1	-9.7
	-8.7	-10.9
	-10.4	-11.9
	-10.9	-9.8
	-10.1	-9.9
	-10.5	-11.0
	-9.6
	-8.7	-10.0
	-10.7	-10.0
	-10.1	-9.4
	-8.2	-9.8
	-10.4	-10.0
	-10.1	-9.4
	-9.9	-10.0
	-9.8	-10.0
	-10.4	-10.1
		-9.9
	-9.7	-11.1
	-8.6	-10.5
		-10.2
	-9.4	-9.8
	-10.1	-9.9
	-9.0
	-10.1	-9.9
	-8.8	-10.3
	-8.8
	-10.9	-11.7
	-10.5	-10.9
		-8.7
	-10.8	-11.6
	-10.8	-11.5
	-10.9	-11.1
	-11.0	-11.6
	-10.9	-11.5
	-11.0	-11.4
	-10.9	-11.0
	-11.0	-10.9
	-11.0	-11.4
	-11.0	-11.4
	-10.3	-11.4
	-11.0	-10.9
	-10.9	-11.3
	-10.9	-11.4
	-10.7	-11.1
	-11.0	-11.3
	-10.9	-10.8
	-10.8	-11.4
	-10.9	-11.6
	-10.5	-11.0
	-10.6	-10.1
	-10.3	-10.9
	-10.4	-11.3
	-10.8	-10.7
	-10.8	-9.6
	-10.8	-11.3
	-10.4	-11.4
	-10.4	-11.2
	-10.5	-11.3
	-10.9	-10.6
	-10.3	-10.8
	-9.8	-11.5
	-10.4	-10.4
	-11.1	-11.7
	-11.0	-11.6
	-10.7	-8.7
	-10.6	-11.0
	-10.3	-10.7
	-10.5	-11.4
	-10.6	-11.2
	-9.9	-8.8
	-10.6	-9.7
	-10.7	-10.1
	-10.5	-10.8
	-10.2	-10.4
	-10.6	-10.8
	-10.4	-10.4
	-11.1	-11.1
	-9.9	-10.0
	-10.2	-10.9
	-10.3	-9.2
	-10.0	-10.7
	-11.0	-11.5
	-10.2	-10.4
	-10.0	-9.1
	-8.6	-11.1
	-10.8	-10.7
	-9.2	-9.5
	-10.3	-10.2
	-10.9	-10.9
	-10.4	-10.7
	-10.6	-10.1
	-9.1	-10.5
	-10.4	-10.4
	-10.7	-10.6
	-10.3	-9.5
	-9.2	-10.7
	-10.5	-8.7
	-9.2	-10.5
	-10.3	-10.8
	-10.5	-10.2
	-10.0	-9.4
	-10.4	-10.5
	-9.7	-10.7
	-10.6	-9.4
	-10.0	-11.0
	-8.7	-8.2
	-9.7	-10.2
	-11.4	-8.1
	-10.4	-11.1
	-9.8	-9.7
	-10.4	-10.2
	-9.0	-9.5
	-11.1	-10.4
	-9.5	-9.5
		-10.6
	-10.1	-10.7
	-8.9	-10.0
	-10.6	-8.3
	-10.6	-10.9
	-10.6	-11.4
	-10.7	-11.5
	-10.8	-11.7
	-10.5	-11.5
	-10.7	-11.4
	-10.7	-11.5
	-10.7	-11.5
	-10.5	-11.6
	-10.7	-11.3
	-10.6	-11.6
	-10.8	-11.4
	-10.5	-11.5
	-10.5	-10.8
	-10.4	-11.4
	-10.5	-11.4
	-10.6	-11.8
	-10.4	-11.5
	-10.5	-10.8
	-10.5	-11.4
	-10.5	-10.8
	-10.6	-10.9
	-10.5	-10.7
	-10.5	-10.5
	-10.6	-10.5
	-10.8	-11.4
	-10.5	-11.4
	-10.2	-9.9
	-10.5	-11.4
	-10.5	-11.9
	-10.5	-10.2
	-10.8	-11.6
	-10.4	-9.8
	-10.4	-10.7
	-10.3	-11.4
	-10.4	-11.0
	-10.2	-11.5
	-11.1	-10.9
	-10.1	-11.1
	-10.6	-11.2
	-10.6	-11.0
	-10.5	-10.6
	-10.6	-10.3
	-10.3	-10.9
	-11.0	-11.1
	-10.2	-10.9
	-10.6	-11.1
	-10.2	-10.8
	-10.6	-10.7
	-10.7	-10.3
	-9.6	-11.4
	-10.8	-11.0
	-9.8	-11.4
	-10.7	-10.9
	-10.4	-11.5
	-9.7	-10.2
	-10.4	-10.9
	-10.4	-11.1
	-11.3	-11.0
	-10.2	-11.8
	-10.0
	-11.1	-10.7
	-9.8	-10.2
	-10.0	-11.0
	-9.7	-10.5
	-10.4	-9.4
	-10.4	-10.9
	-9.9	-10.9
	-10.8	-9.9
	-10.2	-10.6
	-10.4
	-10.4	-9.0
	-9.3	-10.7
	-10.5
		-9.6
	-10.5	-10.1
	-10.8
	-9.7	-11.7
	-10.5	-9.3
	-10.4	-9.8
	-8.4	-10.6
	-10.9
	-9.5	-11.1
		-11.7
	-10.4	-9.3
	-9.8	-11.4
	-9.9	-9.0
	-10.8	-10.9
	-9.9	-9.7
	-9.2
	-9.8	-8.5
