# Supplementary material for: Structure-based drug design with equivariant diffusion models
Source: Nat Comput Sci. 2024 Dec 9;4(12):899–909. doi: 10.1038/s43588-024-00737-x (PMC11659159; doi:10.1038/s43588-024-00737-x)
Supplement: Supplementary file 5 — Source data for Extended Data Fig. 2b–d,f. [file 43588_2024_737_MOESM5_ESM.zip › extended_data_fig_2F.csv]

generation	on_target_score	off_target_score	label
0	-7.2	-10.2	Native molecule
1	-10.5	-8.7	Generation 1
2	-11.5	-9.3	Generation 2
3	-11.7	-9.1	Generation 3
4	-12.7	-8.8	Generation 4
5	-13.9	-8.7	Final molecule
